# Supplementary material for: Association Analyses of TP53 Mutation With Prognosis, Tumor Mutational Burden, and Immunological Features in Acute Myeloid Leukemia
Source: Front Immunol. 2021 Oct 21;12:717527. doi: 10.3389/fimmu.2021.717527 (PMC8566372; doi:10.3389/fimmu.2021.717527)
Supplement: Supplementary Tables 1 and 2 — Summary of the maf file, which displays number of variants in each gene of TCGA and BeatAML cohorts. [file Table_1.xlsx]

## Sheet: Sheet1
SAMPLE_ID	SEX	FAB	AGE	BM_BLAST_PERCENTAGE	WBC	PB_BLAST_PERCENTAGE	CYTOGENETICS	INFERRED_GENOMIC_REARRANGEMENT	CYTOGENETIC_CODE_OTHER	RISK_CYTO	HISTOLOGICAL_SUBTYPE	RISK_MOLECULAR	DFS_MONTHS	DFS_STATUS	INDUCTION	TRANSPLANT_TYPE	DARK_ZONE_STAT	OS_MONTHS	OS_STATUS
TCGA-AB-2803-03	Female	M3	61	44	1		46,XX,t(15;17)(q22:q21)[15]	t(15;17)(q22;q21)	PML-RARA	Good	PML-RARA	Good	24.1	Recurred/Progressed	7+3+ATRA	0	0	25.7	DECEASED
TCGA-AB-2804-03	Male	M3	30	82	5.7		46, XY[25]		Normal Karyotype	Intermediate	PML-RARA	Good	57.2	Recurred/Progressed	7+3+ATRA	Auto, sib Allo	CR 2, CR 3	95.3	LIVING
TCGA-AB-2806-03	Male	M1	46	90	29.4	81	45,X,-Y, t(8;7;21)(q22;p15;q22[22]/46,XY[3]	t(21;8)(q22.3;q22), dup1p36.33	RUNX1-RUNX1T1	Good	RUNX1-RUNX1T1	Good	16.1	Recurred/Progressed	7+3+3+PSC	MUD	CR 2	30.6	DECEASED
TCGA-AB-2815-03	Male	M4	49	81	57.1	48	46,XY,inv(16)(p13q22)[17]/46,XY[3]	t(16;16)(p13.11;q22.1)	CBFB-MYH11	Good	CBFB-MYH11	Good	14.2	Recurred/Progressed	7+3+3	MUD	Rel 2	26.3	DECEASED
TCGA-AB-2819-03	Female	M2	52	67	4.1	18	46,XX,t(8;21)(q22;q22)[17]/46,XX[3]	t(21;8)(q22.3;q22)	RUNX1-RUNX1T1	Good	RUNX1-RUNX1T1	Good	95.6	DiseaseFree	7+3+3	0	0	95.6	LIVING
TCGA-AB-2823-03	Female	M3	61	73	86.4	68	47,XX,t(15;17)(q22:q21)+mar[20]	t(15;17)(q22;q21)	PML-RARA	Good	PML-RARA	Good	0.2	DiseaseFree	Hydrea, ATRA started	0	0	0.2	DECEASED
TCGA-AB-2828-03	Male	M4	55	35	22.2	8	46,XY,t(2;4)(q34;q21)inv(16)(p13q22) [20]	t(16;16)(p13.11;q22.1), dup3q12.2, inv16q21-16q12.1	CBFB-MYH11	Good	CBFB-MYH11	Good	99.9	DiseaseFree	7+3+3	0	0	99.9	LIVING
TCGA-AB-2840-03	Male	M3	74	51	31.5		46,XY,t(15;17)(q22;q21)[20]	t(15;17)(q22;q21), dup12q24.12-13, dup13q34	PML-RARA	Good	PML-RARA	Good	0.7	DiseaseFree	Hydrea & Idarubicin	0	0	0.7	DECEASED
TCGA-AB-2841-03	Female	M3	51	93	3.6	40	46,XX,t(15;17)(q22;q21)[20]	t(15;17)(q22;q21)	PML-RARA	Good	PML-RARA	Good	5.4	Recurred/Progressed	7+3+ATRA	0	0	46.5	DECEASED
TCGA-AB-2846-03	Female	M4	57	61	13.6	17	46,XX,inv(16)(p13q22)[20]	t(16;16)(p13.11;q22.1)	CBFB-MYH11	Good	CBFB-MYH11	Good	10.8	Recurred/Progressed	7+3	MUD	CR 2	45.8	DECEASED
TCGA-AB-2858-03	Female	M2	75	48	8.3	54	46,XX,t(8;21)[15]/46,idem,del(9)(q12q22)[5]	dup1q21.3, t(21;8)(q22.3;q22)	RUNX1-RUNX1T1	Good	RUNX1-RUNX1T1	Good	18.2	Recurred/Progressed	7+3	0	0	19.2	DECEASED
TCGA-AB-2862-03	Female	M3	33	100	0.9	0	46,XX[20]	t(15;17)(q22;q21)	Normal Karyotype	Intermediate	PML-RARA	Good	69	DiseaseFree	7+3+ATRA	0	0	69	LIVING
TCGA-AB-2870-03	Male	M1	76	73	34	55	46,XY,inv(16)(p13q22)[9]/46,XY[10]	t(16;16)(p13.11;q22.1), dup17q25.3	CBFB-MYH11	Good	CBFB-MYH11	Good	4.5	NA	7+3	0	0	4.5	DECEASED
TCGA-AB-2872-03	Male	M3	42	88	2.1	2	46,XY,del(9)(q13:q22),t(11:21)(p13;q22),t(15;17)(q22;q210[20]	t(15;17)(q22;q21)	PML-RARA	Good	PML-RARA	Good	43.4	DiseaseFree	7+3+ATRA	0	0	43.4	LIVING
TCGA-AB-2875-03	Male	M2	43	40	4.3	39	45,X,-Y,t(8;21)(q22;q22)[19]/46,XY[1]	t(21;8)(q22.3;q22)	RUNX1-RUNX1T1	Good	RUNX1-RUNX1T1	Good	27.7	DiseaseFree	7+3+3	0	0	27.7	LIVING
TCGA-AB-2881-03	Female	M1	48	75	33.2	41	46,XX,inv(16)(p13q22)[19]/46,XX[1]	t(16;16)(p13.11;q22.1)	CBFB-MYH11	Good	CBFB-MYH11	Good	8.8	Recurred/Progressed	7+3, IT	MUD	CR 3	29.7	LIVING
TCGA-AB-2886-03	Male	M2	25	72	11	50	45,X,-Y,t(8;21)(q22;q22)[13]/45,idem,del(9)(q22;q32)[7]	t(21;8)(q22.3;q22)	RUNX1-RUNX1T1	Good	RUNX1-RUNX1T1	Good	29.4	DiseaseFree	7+3+3	0	0	29.4	LIVING
TCGA-AB-2888-03	Male	M4	57	40	4.9	0	Outside hospital with inv(16)	t(16;16)(p13.11;q22.1)	CBFB-MYH11	Good	CBFB-MYH11	Good	33.5	DiseaseFree	7+3	0	0	33.5	LIVING
TCGA-AB-2889-03	Female	M4	55	52	30.9	59	46,XY,inv(16)(p13;q22)[20]	t(16;16)(p13.11;q22.1)	CBFB-MYH11	Good	CBFB-MYH11	Good	28.4	Recurred/Progressed	7+3+3	sib Allo	CR 2	34.3	LIVING
TCGA-AB-2892-03	Female	M4	42	40	37.9	16	46,XX,inv(16)(p13q22)[15]/46,XX[2]	t(16;16)(p13.11;q22.1)	CBFB-MYH11	Good	CBFB-MYH11	Good	9.8	Recurred/Progressed	7+3	MUD, MUD, MUD	Rel 1, CR2, CR2	59.3	LIVING
TCGA-AB-2897-03	Female	M3	50	90	3.4	0	46,XX,t(15;17)(q22;q21),t(16;19)(p13.3;p13.1)[17]/46,XX[3]	t(15;17)(q22;q21)	PML-RARA	Good	PML-RARA	Good	30.5	DiseaseFree	7+4+ATRA	0	0	30.5	LIVING
TCGA-AB-2905-03	Male	M3	48	65	0.6	28	46,XY,t(15;17)(q22:q21)[11]/46,XY[8]		PML-RARA	Good	PML-RARA	Good	81.3	DiseaseFree	7+3+ATRA	0	0	81.3	LIVING
TCGA-AB-2906-03	Male	M3	59	79	0.7	15	46,XY,t(15;17)(q22;q21)[20]		PML-RARA	Good	PML-RARA	Good	36.9	DiseaseFree	7+3+ATRA	0	0	36.9	LIVING
TCGA-AB-2914-03	Female	M2	22	55	51.8	70	46,XX,inv(16)(p13q22)[5]/46,idem,t(3;3)(p13;q?28)[5]/46,XX[6]	t(16;16)(p13.11;q22.1), t(3;3)(p14.1;q29)	CBFB-MYH11	Good	CBFB-MYH11	Good	48.3	DiseaseFree	7+3	0	0	48.3	LIVING
TCGA-AB-2937-03	Female	M1	35	81	42.8	86	46,XX,t(8;21)(q22;q22)[20]	t(21;8)(q22.3;q22)	RUNX1-RUNX1T1	Good	RUNX1-RUNX1T1	Good	4.6	Recurred/Progressed	7+3	0	0	8	DECEASED
TCGA-AB-2942-03	Female	M4	67	69	37	61	46,XX,inv(16)(p13q22)[19]/46,XX[1]	t(16;16)(p13.11;q22.1)	CBFB-MYH11	Good	CBFB-MYH11	Good	43.5	DiseaseFree	7+3	0	0	43.5	LIVING
TCGA-AB-2950-03	Female	M2	34	57	14.3	59	45,X,-X,t(8;21)(q22;q22)[20]	t(21;8)(q22.3;q22)	RUNX1-RUNX1T1	Good	RUNX1-RUNX1T1	Good	40.3	DiseaseFree	7+3+3	0	0	40.3	LIVING
TCGA-AB-2954-03	Female	M4	55	54	114.5	24	46,XX,del(16)(q22)[16]/47,XX,del(16)(q22),+22[8]/47,XX,+22[2]/46,XX[4]	t(16;16)(p13.11;q22.1)	CBFB-MYH11	Good	CBFB-MYH11	Good	68.3	DiseaseFree	7+3+3	0	0	68.3	LIVING
TCGA-AB-2957-03	Male	M4	31	82	132.7	53	46,XY,inv(16)(p13q22)[20]		CBFB-MYH11	Good	CBFB-MYH11	Good	20.1	NA	7+3+3	0	0	20.1	LIVING
TCGA-AB-2980-03	Male	M3	50	74	0.5	10	46,XY,t(15;17)(q22;q21)[20]	t(15;17)(q22;q21)	PML-RARA	Good	PML-RARA	Good	47.5	DiseaseFree	7+4+ATRA	0	0	47.5	LIVING
TCGA-AB-2982-03	Female	M3	29	85	1.2	1	46,XX,t(15;17)(q22;q21)[12]/46,XX[8]	t(15;17)(q22;q21), inv7q36.1-36.2	PML-RARA	Good	PML-RARA	Good	37.1	NA	7+3+ATRA	0	0	37.1	LIVING
TCGA-AB-2991-03	Female	M3	40	90	0.4	0	46,XX,t(15;17)(q22;q21.1)[19]/47,idem,+8 [1]	t(15;17)(q22;q21)	PML-RARA	Good	PML-RARA	Good	88.3	DiseaseFree	7+3+ATRA	0	0	88.3	LIVING
TCGA-AB-2994-03	Male	M3	25	91	8.2	63	46,XY,t(15;17)(q22;q21)[20]	t(15;17)(q22;q21)	PML-RARA	Good	PML-RARA	Good	24.2	Recurred/Progressed	7+3+ATRA	MUD, Auto, MUD	CR 2, CR 2, xxxxx	83.5	LIVING
TCGA-AB-2997-03	Female	M3	25	93	16.3	40	46,XX,t(15;17)(q22;q21)[20]		PML-RARA	Good	PML-RARA	Good	31.6	Recurred/Progressed	7+3+ATRA	MUD	CR 2	49.8	DECEASED
TCGA-AB-2998-03	Female	M3	68	85	29	32	46,XX,t(15;17)(q22;q21)[20]	t(15;17)(q22;q21)	PML-RARA	Good	PML-RARA	Good	1	DiseaseFree	7+3+ATRA	0	0	1	DECEASED
TCGA-AB-2999-03	Male	M3	62	82	0.9	11	46,XY,t(15;17)(q22:q21)[11]/46,XY[9]	t(15;17)(q22;q21)	PML-RARA	Good	PML-RARA	Good	83.3	DiseaseFree	7+3+ATRA	0	0	83.3	LIVING
TCGA-AB-3001-03	Female	M3	31	40	1.6	0	46,XX,t(15;17)(q22;q21)[11]/46,XX[9]	t(15;17)(q22;q21)	PML-RARA	Good	PML-RARA	Good	76.2	DiseaseFree	7+3+ATRA	0	0	76.2	LIVING
TCGA-AB-3007-03	Male	M3	35	90	1.5	7	47,XY,del(7)(q22),+8,t(15;17)(q22;q21)[18]/46,XY,del(7)(q22),t(15;17)(q22;q21)[2]	t(15;17)(q22;q21), inv19q13.1-q13.32	PML-RARA	Good	PML-RARA	Good	75.8	DiseaseFree	7+3+ATRA	0	0	75.8	LIVING
TCGA-AB-3012-03	Male	M3	53	42	1	29	46,XY,t(15;17)(q22;q21)[19]/46,XY[1]	t(15;17)(q22;q21)	PML-RARA	Good	PML-RARA	Good	86.6	DiseaseFree	7+3+ATRA	0	0	86.6	LIVING
TCGA-AB-2802-03	Male	M4	50	88	16.9	52	46, XY[20]		Normal Karyotype	Intermediate	Normal Karyotype	Intermediate	8.7	Recurred/Progressed	7+3	0	0	12	DECEASED
TCGA-AB-2805-03	Male	M0	77	67	92	56	46, XY[20]		Normal Karyotype	Intermediate	Normal Karyotype	Intermediate	11.6	Recurred/Progressed	7+3+3	0	0	18.5	DECEASED
TCGA-AB-2807-03	Female	M1	68	91	3.1	55	47,XX,+21[24]		Intermediate Risk Cytogenetic Abnormality	Intermediate	Intermediate Risk Cytogenetic Abnormality	Intermediate	4.9	DiseaseFree	7+3+3	0	0	4.9	DECEASED
TCGA-AB-2808-03	Male	M2	23	59	32.4		47,XXY [17]		Intermediate Risk Cytogenetic Abnormality	Intermediate	Intermediate Risk Cytogenetic Abnormality	Intermediate	10	Recurred/Progressed	7+3	sib Allo, sib Allo	CR 1, CR 4	118.1	LIVING
TCGA-AB-2809-03	Female	M2	64	60	116.5		46,XX[24]		Normal Karyotype	Intermediate	Normal Karyotype	Intermediate	1.7	Recurred/Progressed	7+3+ATRA	0	0	2.2	DECEASED
TCGA-AB-2811-03	Male	M4	81	98	90.6	37	46, XY[20]		Normal Karyotype	Intermediate	Normal Karyotype	Intermediate	8.2	Recurred/Progressed	7+3	0	0	8.2	DECEASED
TCGA-AB-2812-03	Female	M2	25	53	34.2	87	46, XX[20]		Normal Karyotype	Intermediate	Normal Karyotype	Intermediate	7.3	Recurred/Progressed	7+3	MUD	aplastic post chemo	11.5	DECEASED
TCGA-AB-2816-03	Female	M4	57	90	87.5	84	46,XX[20]		Normal Karyotype	Intermediate	Normal Karyotype	Intermediate	5.1	Recurred/Progressed	7+3+3+PSC	0	0	7.5	DECEASED
TCGA-AB-2818-03	Female	M2	62	46	75.2	53	46,XX[19]/46,XX,add(7)(p?22)[1]		Normal Karyotype	Intermediate	Normal Karyotype	Intermediate	6.9	Recurred/Progressed	7+3	0	0	10.2	DECEASED
TCGA-AB-2821-03	Male	M1	64	60	1.2	5	47,XY,+8 [10]/46,XY [10]		Intermediate Risk Cytogenetic Abnormality	Intermediate	Intermediate Risk Cytogenetic Abnormality	Intermediate	27.4	DiseaseFree	7+3	sib Allo	CR 1	27.4	DECEASED
TCGA-AB-2822-03	Male	M0	65	99	2.9	34	47,XY,+8 [20]		Intermediate Risk Cytogenetic Abnormality	Intermediate	Intermediate Risk Cytogenetic Abnormality	Intermediate	32.3	DiseaseFree	7+3	sib Allo, sib Allo	CR 1, xxxxx	32.3	DECEASED
TCGA-AB-2824-03	Male	M5	44	74	8.8	5	46, XY[20]		Normal Karyotype	Intermediate	Normal Karyotype	Intermediate	0.3	DiseaseFree	7+3+3	0	0	0.3	DECEASED
TCGA-AB-2825-03	Female	M5	31	83	137.2	6	46, XX[20]		Normal Karyotype	Intermediate	Normal Karyotype	Intermediate	6.4	Recurred/Progressed	7+3+3	Auto	CR 1	7.5	DECEASED
TCGA-AB-2826-03	Female	M4	64	72	131.5	90	46, XX[20]		Normal Karyotype	Intermediate	Normal Karyotype	Intermediate	12.1	Recurred/Progressed	7+3	0	0	24.1	DECEASED
TCGA-AB-2827-03	Male	M2	33	33	2.8	0	46,XY[18]/46,XY,del(9)(q21q33)[1]/46,XY,del(20)(q?12)[1]		Normal Karyotype	Intermediate	Normal Karyotype	Intermediate	5.7	Recurred/Progressed	7+3+3+PSC	Auto, MUD	CR 1, Rel 1	8.8	DECEASED
TCGA-AB-2830-03	Female	M4	64	85	2.9	22	47,XX,i(11)(q10)[18]/46,XX [2]		Intermediate Risk Cytogenetic Abnormality	Intermediate	Intermediate Risk Cytogenetic Abnormality	Intermediate	8.1	DiseaseFree	Decitabine	0	0	8.1	DECEASED
TCGA-AB-2831-03	Male	M0	59	61	1.4	2	46, XY[20]		Normal Karyotype	Intermediate	Normal Karyotype	Intermediate	17.2	Recurred/Progressed	7+3+3	Auto	CR 1	20.2	DECEASED
TCGA-AB-2833-03	Male	M4	77	80	40.4	2	46, XY[18]		Normal Karyotype	Intermediate	Normal Karyotype	Intermediate	9.3	Recurred/Progressed	7+3	0	0	15.8	DECEASED
TCGA-AB-2835-03	Male	M5	48	83	116.2	3	46, XY[20]		Normal Karyotype	Intermediate	Normal Karyotype	Intermediate	77.3	DiseaseFree	7+3+3	0	0	77.3	LIVING
TCGA-AB-2837-03	Female	M5	66	90	111.8	7	46, XX[20]		Normal Karyotype	Intermediate	Normal Karyotype	Intermediate	0.7	DiseaseFree	7+3	0	0	0.7	DECEASED
TCGA-AB-2839-03	Female	M2	51	64	42.1	79	46, XX[20]		Normal Karyotype	Intermediate	Normal Karyotype	Intermediate	10.2	Recurred/Progressed	7+3+3	sib Allo	refr post relapse 1	16.3	DECEASED
TCGA-AB-2843-03	Male	M6	77	75	2.6	8	46,XY,del(20)(q11.2)[23]/92,XXYY,del(20)(q11.2)x2[2]/46,XY[3]		Intermediate Risk Cytogenetic Abnormality	Intermediate	Intermediate Risk Cytogenetic Abnormality	Intermediate	3.7	Recurred/Progressed	7+3	0	0	6.3	DECEASED
TCGA-AB-2845-03	Female	M2	37	52	18.7	33	46, XX[20]		Normal Karyotype	Intermediate	Normal Karyotype	Intermediate	8.5	Recurred/Progressed	7+3+3	Auto	CR 1	9.3	DECEASED
TCGA-AB-2848-03	Male	M4	62	65	118.8	65	46, XY[20]	dup12q24.1-31	Normal Karyotype	Intermediate	Normal Karyotype	Intermediate	13.4	Recurred/Progressed	7+3+Genasense	sib Allo	CR 1	14.5	DECEASED
TCGA-AB-2851-03	Female	M5	66	32	78.5	11	46, XX[20]		Normal Karyotype	Intermediate	Normal Karyotype	Intermediate	5.9	Recurred/Progressed	Decitabine	0	0	7.7	DECEASED
TCGA-AB-2853-03	Male	M1	51	85	103.6	85	46,XY[20]		Normal Karyotype	Intermediate	Normal Karyotype	Intermediate	3.1	DiseaseFree	7+3+3+PSC	0	0	3.1	DECEASED
TCGA-AB-2854-03	Female	M4	51	73	2.9	2	45,Xc,t(5;21)(q31;q22)[18]/45,idem,t(1;6)(?q21;p23)[1]/45,Xc[1]	t(21;5)(q22.3;q23.3), t(21;5)(q22.3;q23.2)	Intermediate Risk Cytogenetic Abnormality	Intermediate	Intermediate Risk Cytogenetic Abnormality	Intermediate	8	Recurred/Progressed	7+3+3	Auto	CR 1	11.1	DECEASED
TCGA-AB-2859-03	Male	M2	40	47	8.3	23	46,XY[20]		Normal Karyotype	Intermediate	Normal Karyotype	Intermediate	8	Recurred/Progressed	7+3+3	0	0	10.2	DECEASED
TCGA-AB-2864-03	Female	M1	53	82	1.2	42	47,XX,+8[19]/46,XX[2]		Intermediate Risk Cytogenetic Abnormality	Intermediate	Intermediate Risk Cytogenetic Abnormality	Intermediate	20.1	DiseaseFree	7+3+3	Auto	CR 1	20.1	DECEASED
TCGA-AB-2865-03	Male	M1	75	40	6.4	48	47,XY,+21[11]/48,XY,+3,+21[8]		Intermediate Risk Cytogenetic Abnormality	Intermediate	Intermediate Risk Cytogenetic Abnormality	Intermediate	2.3	DiseaseFree	Decitabine	0	0	2.3	DECEASED
TCGA-AB-2866-03	Male	M1	67	89	30.8	61	46,XY[20]		Normal Karyotype	Intermediate	Normal Karyotype	Intermediate	4.5	Recurred/Progressed	7+3	0	0	5.5	DECEASED
TCGA-AB-2867-03	Female	M2	66	70	3.4	6	46,XX[20]		Normal Karyotype	Intermediate	Normal Karyotype	Intermediate	5.2	DiseaseFree	7+3	0	0	5.2	DECEASED
TCGA-AB-2869-03	Female	M2	64	80	2.6	46	46, XX[20]		Normal Karyotype	Intermediate	Normal Karyotype	Intermediate	15.6	Recurred/Progressed	7+3	0	0	27.1	LIVING
TCGA-AB-2871-03	Male	M1	51	62	1.5	10	46, XY[20]		Normal Karyotype	Intermediate	Normal Karyotype	Intermediate	13.9	Recurred/Progressed	7+3, dauna	sib Allo	CR 2	22.6	LIVING
TCGA-AB-2873-03	Female	M5	51	57	14.9	0	46, XX[20]		Normal Karyotype	Intermediate	Normal Karyotype	Intermediate	32.7	Recurred/Progressed	7+3	0	0	32.7	LIVING
TCGA-AB-2877-03	Female	M1	60	86	11.5	43	46,XX,9qh+[20]	dup3q12.2	Normal Karyotype	Intermediate	Normal Karyotype	Intermediate	41.4	DiseaseFree	7+3	sib Allo	CR 1	41.4	LIVING
TCGA-AB-2879-03	Female	M1	68	90	59.9	91	46, XX[20]		Normal Karyotype	Intermediate	Normal Karyotype	Intermediate	4.3	Recurred/Progressed	7+3	0	0	31.9	LIVING
TCGA-AB-2880-03	Male	M1	24	77	223.8	76	46, XY[20]		Normal Karyotype	Intermediate	Normal Karyotype	Intermediate	9.8	Recurred/Progressed	7+3+3	sib Allo	CR 2	20.5	DECEASED
TCGA-AB-2884-03	Female	M1	44	86	13.5	17	46, XX[19]		Normal Karyotype	Intermediate	Normal Karyotype	Intermediate	13.8	Recurred/Progressed	7+3+3	Auto, MUD	CR 1, Rel 2	24.8	DECEASED
TCGA-AB-2890-03	Male	M0	69	60	6.1	22	47,XY,+9[10]/46,XY[10]		Intermediate Risk Cytogenetic Abnormality	Intermediate	Intermediate Risk Cytogenetic Abnormality	Intermediate	0.5	DiseaseFree	Revlimid	0	0	0.5	DECEASED
TCGA-AB-2894-03	Female	M5	50	81	6.7	10	45,XX,-7,t(9;11)(p22;q23)[19]/46,XX[1]	t(11;9)(q23;p22)	MLL translocation, t(9;11)	Poor	MLL translocation, t(9;11)	Intermediate	5.6	DiseaseFree	7+3+3	Auto	CR 1	5.6	DECEASED
TCGA-AB-2896-03	Female	M5	21	90	93	72	46,XX[15]		Normal Karyotype	Intermediate	Normal Karyotype	Intermediate	7.5	DiseaseFree	7+3	MUD	Refr dz	7.5	DECEASED
TCGA-AB-2898-03	Female	M1	69	42	10.1	32	47,XX+8 [20]		Intermediate Risk Cytogenetic Abnormality	Intermediate	Intermediate Risk Cytogenetic Abnormality	Intermediate	36.1	DiseaseFree	Revlmd then Decitbne,7+3,5+2	sib Allo	CR 1	36.1	LIVING
TCGA-AB-2899-03	Female	M4	76	37	2.7	0	46,XX+13,21[cp17]/46,XX[3]		Intermediate Risk Cytogenetic Abnormality	Intermediate	Intermediate Risk Cytogenetic Abnormality	Intermediate	17.3	Recurred/Progressed	Decitabine	0	0	22.3	DECEASED
TCGA-AB-2900-03	Male	M1	70	84	48	49	46,XY[20]		Normal Karyotype	Intermediate	Normal Karyotype	Intermediate	4.9	Recurred/Progressed	CLAM	0	0	6.3	DECEASED
TCGA-AB-2903-03	Female	M1	76	99	297.4	98	46,XX[20]		Normal Karyotype	Intermediate	Normal Karyotype	Intermediate	0.4	DiseaseFree	7+3	0	0	0.4	DECEASED
TCGA-AB-2907-03	Male	M0	69	82	1.6	0	46, XY[20]		Normal Karyotype	Intermediate	Normal Karyotype	Intermediate	23.3	Recurred/Progressed	Revlimid	MUD	refr dz	25.5	DECEASED
TCGA-AB-2909-03	Male	nc	22	80	115.4	94	46, XY[20]		Normal Karyotype	Intermediate	Normal Karyotype	Intermediate	20.6	Recurred/Progressed	7+3+dauno	Haplo	0	26.1	LIVING
TCGA-AB-2912-03	Male	M4	63	62	17.9	9	47,XY,+8[15]/46,+8,-17[3]	dup19q13.3	Intermediate Risk Cytogenetic Abnormality	Intermediate	Intermediate Risk Cytogenetic Abnormality	Intermediate	8.4	DiseaseFree	7+3	sib Allo	CR 1	8.4	DECEASED
TCGA-AB-2913-03	Male	M0	61	95	61.6	86	47,XY,+8 [19]		Intermediate Risk Cytogenetic Abnormality	Intermediate	Intermediate Risk Cytogenetic Abnormality	Intermediate	6.1	Recurred/Progressed	7+3	MUD	CR 2	52.6	LIVING
TCGA-AB-2916-03	Female	M4	49	51	12.4	5	47,XX+11 [20]		Intermediate Risk Cytogenetic Abnormality	Intermediate	Intermediate Risk Cytogenetic Abnormality	Intermediate	45.3	DiseaseFree	7+3+3	sib Allo	CR 1	45.3	LIVING
TCGA-AB-2919-03	Female	M1	54	72	13.1	90	46, XX[19]		Normal Karyotype	Intermediate	Normal Karyotype	Intermediate	26.8	DiseaseFree	7+3	0	0	26.8	LIVING
TCGA-AB-2921-03	Female	M4	55	69	27.6	57	46, XX[20]		Normal Karyotype	Intermediate	Normal Karyotype	Intermediate	6.3	Recurred/Progressed	7+3+study drug	sib Allo	CR 1	8.1	DECEASED
TCGA-AB-2922-03	Male	M0	83	75	77.9	74	46, XY[20]		Normal Karyotype	Intermediate	Normal Karyotype	Intermediate	0.1	DiseaseFree	no treatment	0	0	0.1	DECEASED
TCGA-AB-2923-03	Male	M4	78	70	16.8	28	46, XY[20]		Normal Karyotype	Intermediate	Normal Karyotype	Intermediate	0.6	DiseaseFree	Revlimid	0	0	0.6	DECEASED
TCGA-AB-2924-03	Male	M4	59	75	29.7	17	46, XY[20]		Normal Karyotype	Intermediate	Normal Karyotype	Intermediate	26	DiseaseFree	7+3+study drug	sib Allo	CR 1	26	LIVING
TCGA-AB-2925-03	Male	M5	57	52	99.2	4	46, XY[20]		Normal Karyotype	Intermediate	Normal Karyotype	Intermediate	7.8	Recurred/Progressed	7+3	0	0	7.9	DECEASED
TCGA-AB-2926-03	Female	M1	57	91	19.8	91	47,XX,+8 [20]		Intermediate Risk Cytogenetic Abnormality	Intermediate	Intermediate Risk Cytogenetic Abnormality	Intermediate	13.3	Recurred/Progressed	7+3	Auto	CR 1	15.1	DECEASED
TCGA-AB-2927-03	Female	M1	88	33	2.9	0	46, XX[20]		Normal Karyotype	Intermediate	Normal Karyotype	Intermediate	2.4	DiseaseFree	Revlimid	0	0	2.4	DECEASED
TCGA-AB-2931-03	Male	M2	75	76	98.2	80	46,XY,9qh+[19]	dup2p22.3	Normal Karyotype	Intermediate	Normal Karyotype	Intermediate	0.1	DiseaseFree	no treatment	0	0	0.1	DECEASED
TCGA-AB-2932-03	Male	M5	62	85	59.3	22	46, XY[20]	dup7q36.1	Normal Karyotype	Intermediate	Normal Karyotype	Intermediate	42.1	DiseaseFree	7+3	0	0	42.1	LIVING
TCGA-AB-2933-03	Male	M4	58	79	101.3	64	46,XY,i(17)(q10)[15]/47,XY,idem+13[3]/46,XY[2]		Intermediate Risk Cytogenetic Abnormality	Intermediate	Intermediate Risk Cytogenetic Abnormality	Intermediate	4.6	DiseaseFree	7+3+3	0	0	4.6	DECEASED
TCGA-AB-2934-03	Male	M1	65	79	67.9	84	46,XY[15]		Normal Karyotype	Intermediate	Normal Karyotype	Intermediate	2.7	Recurred/Progressed	7+3	MUD	refr dz	6.6	LIVING
TCGA-AB-2936-03	Female	M0	60	50	2.1	14	46, XX[20]		Normal Karyotype	Intermediate	Normal Karyotype	Intermediate	13.8	DiseaseFree	LBH/Decitabine	MUD	refr dz	13.8	LIVING
TCGA-AB-2938-03	Male	M7	76	33	3.6	6	45,X,-Y[3]/46,XY [17]	t(17;19)(p13.1;p13.3), t(17;19)(p13.1;p13), dup1q41-q43	Normal Karyotype	Intermediate	Normal Karyotype	Intermediate	7.2	Recurred/Progressed	Decitabine	0	0	9.9	DECEASED
TCGA-AB-2940-03	Male	M2	35	34	33.5	40	47,XY,+21 [6]/46,XY[13]		Intermediate Risk Cytogenetic Abnormality	Intermediate	Intermediate Risk Cytogenetic Abnormality	Intermediate	14.6	Recurred/Progressed	7+3+3	MUD, MUD	CR 2, CR 4	55.4	DECEASED
TCGA-AB-2947-03	Male	M4	52	75	298.4	51	46,XY[20]		Normal Karyotype	Intermediate	Normal Karyotype	Intermediate	25.9	DiseaseFree	7+3+study drug	0	0	25.9	LIVING
TCGA-AB-2948-03	Male	M4	67	30	26.1	6	46,XY[13]		Normal Karyotype	Intermediate	Normal Karyotype	Intermediate	18.1	DiseaseFree	Revlimid	0	0	18.1	DECEASED
TCGA-AB-2955-03	Female	M2	56	60	202.7	96	46,XX[20]	t(1;9)(p36.13;q32)	Normal Karyotype	Intermediate	Normal Karyotype	Intermediate	9.6	Recurred/Progressed	7+3+3	Auto, MUD	CR 1, CR 2	16.4	DECEASED
TCGA-AB-2956-03	Male	M5	61	89	8.4	0	46,XY,t(9;11)(p22;q23)[7]/47,XY,t(9;11)(p22;q23)[7]/46,XY[4]	t(11;9)(q23;p22), dup14q24.1	MLL translocation, t(9;11)	Intermediate	MLL translocation, t(9;11)	Intermediate	3.2	Recurred/Progressed	CLAM	0	0	5.7	DECEASED
TCGA-AB-2959-03	Male	M0	71	90	1	13	47,XY,+13[5]/46,XY[15]		Intermediate Risk Cytogenetic Abnormality	Intermediate	Intermediate Risk Cytogenetic Abnormality	Intermediate	13.4	Recurred/Progressed	Revlimid	0	0	15.4	DECEASED
TCGA-AB-2963-03	Male	M1	56	90	30.5	45	46, XY[20]		Normal Karyotype	Intermediate	Normal Karyotype	Intermediate	53.9	DiseaseFree	7+3+3+PSC	Auto, MUD	CR 1, no count recov	53.9	DECEASED
TCGA-AB-2964-03	Female	M1	57	64	2.5	61	46, XX[19]		Normal Karyotype	Intermediate	Normal Karyotype	Intermediate	59.5	DiseaseFree	7+3	0	0	59.5	LIVING
TCGA-AB-2965-03	Male	M4	60	89	67.5	56	46, XY[15]		Normal Karyotype	Intermediate	Normal Karyotype	Intermediate	9.9	Recurred/Progressed	7+3	sib Allo	CR 1	11.3	DECEASED
TCGA-AB-2966-03	Female	M2	57	43	3.1	35	46, XX[15]		Normal Karyotype	Intermediate	Normal Karyotype	Intermediate	8.6	Recurred/Progressed	7+3	MUD	CR 1	28.4	DECEASED
TCGA-AB-2967-03	Male	M4	58	58	19.9	10	46, XY[18]		Normal Karyotype	Intermediate	Normal Karyotype	Intermediate	56.5	DiseaseFree	7+3+3	Auto	CR 1	56.5	LIVING
TCGA-AB-2968-03	Male	M4	79	58	18.5	0	46,XY[20]		Normal Karyotype	Intermediate	Normal Karyotype	Intermediate	14.6	DiseaseFree	Revlimid	0	0	14.6	DECEASED
TCGA-AB-2969-03	Male	M5	55	97	72.6	8	46, XY[15]		Normal Karyotype	Intermediate	Normal Karyotype	Intermediate	16.6	Recurred/Progressed	7+3	sib Allo	CR 2	62.3	LIVING
TCGA-AB-2970-03	Female	M4	34	71	19.6	58	46, XX[20]		Normal Karyotype	Intermediate	Normal Karyotype	Intermediate	8.3	Recurred/Progressed	7+3, IT	MUD	Refr dz	10.7	DECEASED
TCGA-AB-2971-03	Female	M4	76	91	5	16	46,XX[20]		Normal Karyotype	Intermediate	Normal Karyotype	Intermediate	17	Recurred/Progressed	7+3	0	0	25.8	DECEASED
TCGA-AB-2972-03	Female	M2	82	53	1.4	25	46, XX[20]		Normal Karyotype	Intermediate	Normal Karyotype	Intermediate	1.5	DiseaseFree	Decitabine	0	0	1.5	DECEASED
TCGA-AB-2973-03	Female	M4	67	75	15.2	10	46, XX[16]		Normal Karyotype	Intermediate	Normal Karyotype	Intermediate	12	Recurred/Progressed	7+3	0	0	20.5	DECEASED
TCGA-AB-2974-03	Female	M5	67	85	45.3	3	46, XX[20]		Normal Karyotype	Intermediate	Normal Karyotype	Intermediate	2.5	DiseaseFree	Revlimid	0	0	2.5	DECEASED
TCGA-AB-2975-03	Male	M2	54	67	45	83	46,XY[19]	t(2;3)(p16.1; p24-p23)	Normal Karyotype	Intermediate	Normal Karyotype	Intermediate	8.5	Recurred/Progressed	Cytarabine only	MUD	CR 3	34	DECEASED
TCGA-AB-2976-03	Male	M1	53	86	88.1	52	46,XY[20]		Normal Karyotype	Intermediate	Normal Karyotype	Intermediate	7.7	Recurred/Progressed	7+3+3	sib Allo	CR 2	30	DECEASED
TCGA-AB-2977-03	Female	M2	71	70	35.9	67	46, XX[14]		Normal Karyotype	Intermediate	Normal Karyotype	Intermediate	0.8	DiseaseFree	Revlimid	0	0	0.8	DECEASED
TCGA-AB-2978-03	Female	M2	61	43	9.8	32	46, XX[20]		Normal Karyotype	Intermediate	Normal Karyotype	Intermediate	35.6	Recurred/Progressed	7+3	MUD	CR 1	44.8	LIVING
TCGA-AB-2979-03	Female	M1	30	86	22.9	88	46, XX[20]	dup4q31.3	Normal Karyotype	Intermediate	Normal Karyotype	Intermediate	47	DiseaseFree	7+3+3	Auto	CR 1	47	LIVING
TCGA-AB-2981-03	Female	M5	35	87	72.1	8	46, XX[20]		Normal Karyotype	Intermediate	Normal Karyotype	Intermediate	44.4	DiseaseFree	7+3, IT	MUD	CR 1	44.4	LIVING
TCGA-AB-2983-03	Male	M0	45	75	2.3	0	46,XY[20]		Normal Karyotype	Intermediate	Normal Karyotype	Intermediate	3.8	Recurred/Progressed	7+3	MUD	Rel 1	11.2	DECEASED
TCGA-AB-2984-03	Male	M1	38	86	39.8	97	46,XY[20]		Normal Karyotype	Intermediate	Normal Karyotype	Intermediate	71.3	DiseaseFree	7+3	0	0	71.3	LIVING
TCGA-AB-2986-03	Female	M2	31	63	12.6	45	46, XX[20]		Normal Karyotype	Intermediate	Normal Karyotype	Intermediate	6.6	DiseaseFree	7+3+3	sib Allo	CR 1	6.6	DECEASED
TCGA-AB-2987-03	Female	M5	75	41	7.3	0	46,XX[18]		Normal Karyotype	Intermediate	Normal Karyotype	Intermediate	5.3	Recurred/Progressed	Revlimid	0	0	6.3	DECEASED
TCGA-AB-2988-03	Female	M1	67	76	45.6	49	46, XX[20]		Normal Karyotype	Intermediate	Normal Karyotype	Intermediate	0.8	DiseaseFree	hydrea, didn't get add'l chemo	0	0	0.8	DECEASED
TCGA-AB-2989-03	Male	M2	29	45	2.2	9	46,XY,15pstk+[20]		Normal Karyotype	Intermediate	Normal Karyotype	Intermediate	8.9	Recurred/Progressed	7+3+3	Auto, sib Allo	CR 1, Refr post Rel 1	11.9	DECEASED
TCGA-AB-2990-03	Male	M1	51	85	63.7	85	46, XY[20]		Normal Karyotype	Intermediate	Normal Karyotype	Intermediate	34.1	Recurred/Progressed	7+3+3	Auto, sib Allo	CR 1, xxxxx	42.1	LIVING
TCGA-AB-2992-03	Female	M1	32	94	5.1	70	46, XX[20]		Normal Karyotype	Intermediate	Normal Karyotype	Intermediate	11.9	Recurred/Progressed	7+3	MUD, MUD	CR2, CR>4	56.3	DECEASED
TCGA-AB-2993-03	Female	M1	57	100	102.5	91	46,XX[20]		Normal Karyotype	Intermediate	Normal Karyotype	Intermediate	11.1	Recurred/Progressed	7+3+3	Auto, sib Allo	CR 1, Rel 1	24.6	DECEASED
TCGA-AB-2995-03	Male	M2	63	35	0.6	0	46,XY[20]		Normal Karyotype	Intermediate	Normal Karyotype	Intermediate	69.7	Recurred/Progressed	7+3	sib Allo	CR 1	73.6	LIVING
TCGA-AB-2996-03	Male	M2	75	63	2.5	2	46, XY[20]		Normal Karyotype	Intermediate	Normal Karyotype	Intermediate	73	DiseaseFree	Decitabine	0	0	73	LIVING
TCGA-AB-3000-03	Male	M2	25	56	98.8	71	46, XY[20]		Normal Karyotype	Intermediate	Normal Karyotype	Intermediate	67.7	DiseaseFree	7+3	MUD	CR 1	67.7	LIVING
TCGA-AB-3002-03	Male	M2	68	64	5.5	48	46, XY[20]		Normal Karyotype	Intermediate	Normal Karyotype	Intermediate	26.2	Recurred/Progressed	7+3+Genasense	0	0	46.8	DECEASED
TCGA-AB-3006-03	Male	M1	61	49	2.9	14	46,XY[20]		Normal Karyotype	Intermediate	Normal Karyotype	Intermediate	12	Recurred/Progressed	Decitabine	0	0	15.5	DECEASED
TCGA-AB-3008-03	Male	M1	22	71	1.2	90	46,XY[30]		Normal Karyotype	Intermediate	Normal Karyotype	Intermediate	7.7	Recurred/Progressed	7+3+3	MUD, MUD	CR1, CR3	27	DECEASED
TCGA-AB-3009-03	Male	M4	23	51	27.1	63	46,XY[20]		Normal Karyotype	Intermediate	Normal Karyotype	Intermediate	7.7	Recurred/Progressed	7+3+3	Auto, sib Allo	CR 1, CR 2	19	DECEASED
TCGA-AB-3011-03	Female	M1	21	91	8.2	83	46, XX[20]		Normal Karyotype	Intermediate	Normal Karyotype	Intermediate	81.9	DiseaseFree	7+3+3	sib Allo	refr dz post induction	81.9	LIVING
TCGA-AB-2810-03	Female	M2	76	48	61.6	88	ND		N.D.	N.D.	N.D.	N.D.	1.3	DiseaseFree	no treatment	0	0	1.3	DECEASED
TCGA-AB-2850-03	Female	M2	72	45	3	0	Incomplete-46,XX[2]		N.D.	N.D.	N.D.	N.D.	1.9	DiseaseFree	7+3	0	0	1.9	DECEASED
TCGA-AB-2895-03	Female	M1	41	92	134.4	90	N.D.		N.D.	N.D.	N.D.	N.D.	5.7	DiseaseFree	7+3	0	0	5.7	DECEASED
TCGA-AB-2946-03	Male	M2	41	47	43.1	62	incomplete-46,XY,del(12)(p11.20[2]/46,XY[3]		N.D.	N.D.	N.D.	N.D.	20.8	Recurred/Progressed	7+3+3, then 5+2+2	MUD	CR 1	24.4	LIVING
TCGA-AB-2813-03	Male	M4	78	40	9.9	6	44-45,X,-Y,-5,add(16)(q22),-17,-18,iso(21),+mars[cp5]/82-84,XX,-Y,-3,-4,-11,-12,-19,-21,+21[cp5}		Complex Cytogenetics	Poor	Complex Cytogenetics	Poor	1.3	DiseaseFree	Azacitidine	0	0	1.3	DECEASED
TCGA-AB-2814-03	Female	M0	39	75	2.3	4	46,XX,del(5)(q22q33)[4]/46,XX[16]	dup13q34	Poor Risk Cytogenetic Abnormality	Poor	Poor Risk Cytogenetic Abnormality	Poor	22.2	Recurred/Progressed	7+3+3	Auto, MUD	CR 1, CR 2	26.3	DECEASED
TCGA-AB-2817-03	Male	M2	63	57	77.3	70	45,XY,-7, t(9;22)(q34;q11.20) [19]/46,XY[1]	t(22;9)(q11.23;q34.1)	BCR-ABL1	Poor	BCR-ABL1	Poor	9.3	DiseaseFree	7+3	sib Allo	refr dz	9.3	DECEASED
TCGA-AB-2820-03	Male	M0	76	74	14.5	82	53~56,XY,+1,del(2)(q33q34),+8,+10,+11x2,+13x1-2,+14,del(17)(p11.2),+19,add(21)(q22),+22[cp20]	del17q11.2	Complex Cytogenetics	Poor	Complex Cytogenetics	Poor	0.3	DiseaseFree	7+3	0	0	0.3	DECEASED
TCGA-AB-2829-03	Male	M6	50	70	5.5	0	N.D.; -5q by FISH		N.D.	N.D.	N.D.	Poor	3.7	Recurred/Progressed	7+3+3	0	0	8.9	DECEASED
TCGA-AB-2832-03	Female	M5	59	95	12.1	0	45,X,-X[21]/46,XX[9]	t(10;11)(p12;q23.2), t(10;11)(p12;q23), inv11q23.1, inv11q23.2	Intermediate Risk Cytogenetic Abnormality	Intermediate	MLL translocation, poor risk	Poor	11.4	Recurred/Progressed	7+3+3	0	0	11.8	DECEASED
TCGA-AB-2834-03	Male	M4	33	71	25.9	14	46,XY,t(11;19)(q23;p13)[17]/46,XY,t(11;19)(q23;p13),inv(12)(p12p13)[3]	t(11;19)(q23;p13.1)	MLL translocation, poor risk	Poor	MLL translocation, poor risk	Poor	7.7	DiseaseFree	7+3+3	0	0	7.7	DECEASED
TCGA-AB-2836-03	Male	M4	35	90	52.9	18	46, XY[20]		Normal Karyotype	Intermediate	Normal Karyotype	Poor	17	Recurred/Progressed	7+3	0	0	17	DECEASED
TCGA-AB-2838-03	Male	M2	67	50	2.1	17	46,XY,del(5)(q11.2q31),-7,+8,+11,add(11)(q23),der(16;17)(q10;q10)[18]/51,idem,+1,+5,+8,+10,+21 [2]	t(16;17)(q22;p11.2), t(16;17)(q22.1;p11.2)	Complex Cytogenetics	Poor	Complex Cytogenetics	Poor	10.3	Recurred/Progressed	7+3	0	0	12.4	DECEASED
TCGA-AB-2842-03	Male	M4	64	95	2.3	0	46,XY,del(11)(p12)[2]/46,XY[18]	t(10;11)(p12;q23)	Intermediate Risk Cytogenetic Abnormality	Intermediate	MLL translocation, poor risk	Poor	0.3	DiseaseFree	no treatment	0	0	0.3	DECEASED
TCGA-AB-2844-03	Male	M2	63	80	17	71	46,XY,t(11;19)(q23;p13)[20]	t(11;19)(q23;p13.1)	MLL translocation, poor risk	Poor	MLL translocation, poor risk	Poor	3.9	DiseaseFree	Decitabine	0	0	3.9	DECEASED
TCGA-AB-2847-03	Male	M1	53	72	2.7	41	46,XY,del(7)(q21q36)[18]/46,XY[2]		Poor Risk Cytogenetic Abnormality	Poor	Poor Risk Cytogenetic Abnormality	Poor	19.3	Recurred/Progressed	7+3+3	MUD	CR 1	52.7	DECEASED
TCGA-AB-2849-03	Male	M0	39	83	5	53	47,XY,del(5)(q22q33),t(10;11)(p13~p15;q22~23),i(17)(q10)[3]/46,XY[17]	t(10;11)(p12;q14)	Complex Cytogenetics	Poor	Complex Cytogenetics	Poor	95.5	DiseaseFree	7+3+3	MUD	CR 1	95.5	LIVING
TCGA-AB-2855-03	Male	M1	18	86	41.5	90	48,XY,+4,t(10;11)(p13;q21),del(12)(p11.2),+19[6]/48idem,-17,+i(17)(q10)[14]	t(10;11)(p12;q14), dup13q34	Complex Cytogenetics	Poor	Complex Cytogenetics	Poor	6.7	Recurred/Progressed	7+3+3	MUD	refr dz	7.2	DECEASED
TCGA-AB-2856-03	Male	M4	63	82	76.7	39	46,XY[20]	t(11;5)(p15.5;q35)	Normal Karyotype	Intermediate	NUP98 Translocation	Poor	5.3	DiseaseFree	7+3+Genasense	0	0	5.3	DECEASED
TCGA-AB-2857-03	Male	M6	54	30	2.3	0	42,XY,-5,-7,add(12)(p13),t(14;15)(q10;q10),der(17)t(5;17)(p13;p11.2),-18[6]/40,idem,-11,-add(12)(p13),der(12)t(?;12)(?;p13),-19[6]/41,idem,-der(17)[3]/41,idem,-der(17),+mar1,+mar[3]/41,idem,der(1)der(1)(p12)add(1)(p12),+der(1)(q21)add(1)(q21),-3,-8[2]	t(11;19)(q23.3;p13.3), inv1p21.1-p11.1, t(19;11)(q13.12;q23.3)	Complex Cytogenetics	Poor	Complex Cytogenetics	Poor	6.5	Recurred/Progressed	7+3+3	MUD	CR 1	10	DECEASED
TCGA-AB-2860-03	Female	M7	60	58	0.8	0	44,XX,t(4;11)(q21;q23),-5,-7,add(12)(q24),add(18)(q23),del(20)(q12)[3]/43,XX,del(3)(p12),der(3)t(3;3)(p21;q2?7),psu dic(5;7)(q13;p22),-10,-15,-17,add(18)(p11.2),-21,+22,+mar[cp14]/46,XX[3]	inv21q11.2-q22.3	Complex Cytogenetics	Poor	Complex Cytogenetics	Poor	12	Recurred/Progressed	7+3	sib Allo	CR 1	13.6	DECEASED
TCGA-AB-2861-03	Male	M5	76	78	4	0	47,XY+8 [15]/48,XY+8+8[4]/46,XY[1]		Poor Risk Cytogenetic Abnormality	Poor	Poor Risk Cytogenetic Abnormality	Poor	0.6	DiseaseFree	low dose Ara C	0	0	0.6	DECEASED
TCGA-AB-2863-03	Male	M1	63	81	46.4	97	48,XY,+8,+8[16]/46,XY[4]		Poor Risk Cytogenetic Abnormality	Poor	Poor Risk Cytogenetic Abnormality	Poor	1.2	DiseaseFree	7+3	0	0	1.2	DECEASED
TCGA-AB-2868-03	Male	M7	77	47	1.9	0	46,XY,-5,+8,del(9)(q22),add(10)(q26),der(15;19)(q10;q10),add(17)(p11.2),-20,-21,add(21)(p11),add(22)(q13),+3mar[20]	dup4q33, inv9q31.3-33.3, inv9q33.3-34	Complex Cytogenetics	Poor	Complex Cytogenetics	Poor	4.5	DiseaseFree	no treatment	0	0	4.5	DECEASED
TCGA-AB-2874-03	Male	M2	59	70	11.5	48	45,XY,-7[20]		Poor Risk Cytogenetic Abnormality	Poor	Poor Risk Cytogenetic Abnormality	Poor	35.2	DiseaseFree	7+3+3	MUD	CR 1	35.2	LIVING
TCGA-AB-2876-03	Female	M2	45	56	29.4	37	46,XX,1~50dmin[12]/46,idem,der(6)t(6;?)(q22;?)[2]/46,XX[6]	inv8q24.21, inv8q24.1-q24.2	Poor Risk Cytogenetic Abnormality	Poor	Poor Risk Cytogenetic Abnormality	Poor	59	DiseaseFree	7+3	MUD	CR 1	59	LIVING
TCGA-AB-2878-03	Female	M2	47	37	12	0	39~47,XX,del(5)(q13q33),-7,der(8)t(8;?8;8)(p23;?p11.2p23;q11.2),der(14)t(1;14)(p12;p11.2)der(1)t(7;16)(p15;q22),+2mar[cp19]		Complex Cytogenetics	Poor	Complex Cytogenetics	Poor	12.2	DiseaseFree	7+3	Haplo	Refr dz	12.2	DECEASED
TCGA-AB-2882-03	Female	M2	73	37	1.7	16	45,XX,-7[12]/46,XX[8]		Poor Risk Cytogenetic Abnormality	Poor	Poor Risk Cytogenetic Abnormality	Poor	11	DiseaseFree	Decitabine	0	0	11	DECEASED
TCGA-AB-2883-03	Male	M5	60	94	6.7	30	52~54,XY,+2,+4,+6,+8,del(11)(q23),+19,+19,+21[17]/46,XY[3]	t(11;6)(q23;q27)	MLL translocation, poor risk	Poor	MLL translocation, poor risk	Poor	47.2	DiseaseFree	7+3	sib Allo	CR 1	47.2	LIVING
TCGA-AB-2885-03	Male	M0	71	97	5.4	54	43,XY-3,del(5)(q12q33),-7,der(10)t(10;11)(q26;q13),-12,-18,+2mar[20]	t(12;3)(q24.22-23;p26.1)	Complex Cytogenetics	Poor	Complex Cytogenetics	Poor	4.8	Recurred/Progressed	Decitabine then 7+3	0	0	7	DECEASED
TCGA-AB-2887-03	Female	M1	60	87	46.5	65	46,XX,del(7)(q11.2)[20]		Poor Risk Cytogenetic Abnormality	Poor	Poor Risk Cytogenetic Abnormality	Poor	4.9	Recurred/Progressed	7+3	sib Allo	CR 1	17.4	DECEASED
TCGA-AB-2891-03	Male	M1	42	68	10.7	51	45,XY,der(7)(t:7;12)(p11.1;p11.2),-12,-13,+mar[19]/46,XY[1]		Complex Cytogenetics	Poor	Complex Cytogenetics	Poor	14.9	Recurred/Progressed	7+3+3	Auto, MUD	CR 1, pers dz p/Rel 2	21.5	DECEASED
TCGA-AB-2893-03	Male	M5	45	95	5.1	6	46,XY,t(6;11)(q27;q23)[15]	t(11;6)(q23;q27)	MLL translocation, poor risk	Poor	MLL translocation, poor risk	Poor	6.6	DiseaseFree	7+3	sib Allo	CR 1	6.6	DECEASED
TCGA-AB-2901-03	Male	M1	27	77	90.4	88	46,XY,t(9;22)(q34;q11.2[4]/50,idem,+8,+10,+21,+der(22)(t(9;22)(q34;q11.2)[16]	t(22;9)(q11.23;q34.1), inv6q21	BCR-ABL1	Poor	BCR-ABL1	Poor	3	Recurred/Progressed	7+3+3, gleevec	MUD	pers dz post rel 1	10.5	LIVING
TCGA-AB-2904-03	Male	M0	65	83	0.9	0	46~50,XY,-1,del(2),del(5)(q22q33),der(7)t(1;7)(q21;p13),add(7)(p11.1),+8,+add(11),del(12)(p12),del(13)(q22), 15,add(17)(p11.1),-20,+22 {cp20}Complex Cytogenetics , including 5q-,+8,	t(1;20)(q32;q11.2)	Complex Cytogenetics	Poor	Complex Cytogenetics	Poor	17.1	DiseaseFree	7+3	sib Allo	CR 1	17.1	DECEASED
TCGA-AB-2908-03	Male	M2	81	46	1.5	0	46~49,XY,del(3)(p14),del(5)(p11.2q33),del(17)(q21q21),add(21)(p11.2),+22,mar[cp20]	inv21q22.11	Complex Cytogenetics	Poor	Complex Cytogenetics	Poor	1.4	DiseaseFree	Revlimid	0	0	1.4	DECEASED
TCGA-AB-2910-03	Female	M5	61	71	34.6	55	47,XX,+der(5)t(2;5)(p11.2;q11.2)?,t(8;16)(p11.2;p13.3)[19]	t(16;8)(p13.3;p11)	Complex Cytogenetics	Poor	Complex Cytogenetics	Poor	0	DiseaseFree	no treatment	0	0	0	DECEASED
TCGA-AB-2911-03	Female	M4	51	39	50.3	39	44~46,XX,del(11)(q23),der(19)?t(11;19)(q23;p13.1)[cp11]/44~45,XX,-19[cp4]/46,XX [5]	t(11;19)(q23;p13.1)	MLL translocation, poor risk	Poor	MLL translocation, poor risk	Poor	3.7	Recurred/Progressed	7+3	MUD	CR 2	61.2	LIVING
TCGA-AB-2915-03	Female	M2	73	32	15.1	11	46,XX,del(3)(q23q26.2),der(7)t(1:7)(q32;q32),del(10)(q22q25),t(13;16)(q34;p11.2)dup(21)(q22)[cp20]	t(10;20)(q22;q13.13), t(21;3)(q22.3;q26)	Complex Cytogenetics	Poor	Complex Cytogenetics	Poor	0.5	DiseaseFree	Decitabine	0	0	0.5	DECEASED
TCGA-AB-2917-03	Female	M0	41	42	47.6	74	46,XX,i(17)(q10)[1]/45,sl-7[2]/48,sl,+13,+19[3]/46,XX[15]		Complex Cytogenetics	Poor	Complex Cytogenetics	Poor	39	Recurred/Progressed	7+3	MUD	refr dz	57.3	LIVING
TCGA-AB-2918-03	Female	M1	47	77	80.5	79	47,XX+8 [20]	dup3q12.2, t(11;5)(p15.5;q35), t(11;5)(p15.5;q35)	Intermediate Risk Cytogenetic Abnormality	Intermediate	NUP98 translocation	Poor	6	Recurred/Progressed	7+3+dauno	MUD	CR 1	7.4	DECEASED
TCGA-AB-2920-03	Male	M2	44	39	34.8	83	45~46,XY,add(X)(q22)[7],Y[4],der(5)t(5;17)(q13;21)[18],-7[18],+8[17],del(12)(q23)[16],-17[18],add(18)(p11.2)[14][cp18]	t(12;X)(p13.2;q25), t(12;X)(q?;q24), del17q21.3-23.3, t(17;X)(q11.1-q11.2;q25), t(12;X)(p13.2-p12.3;q25), t(18;5)(p11.3-p11.2;q33.3), del17q11.1-q21.31	Complex Cytogenetics	Poor	Complex Cytogenetics	Poor	5.2	Recurred/Progressed	7+3+3	sib Allo	CR 1	11.8	DECEASED
TCGA-AB-2928-03	Female	M1	43	87	171.9	91	45,XX,-7[20]		Poor Risk Cytogenetic Abnormality	Poor	Poor Risk Cytogenetic Abnormality	Poor	4	DiseaseFree	7+3+AMD	0	0	4	DECEASED
TCGA-AB-2929-03	Female	M0	71	55	5.6	50	41~44,X,?i(X)(p10),-7,der(12)t(8;12)(q11.2;p11.2),-8 [cp11]/46,XX[8[		Complex Cytogenetics	Poor	Complex Cytogenetics	Poor	4.6	DiseaseFree	Decitabine	0	0	4.6	DECEASED
TCGA-AB-2930-03	Female	M2	62	72	27.7	49	46, XX[20]	t(11;5)(p15.5;q35)	Normal Karyotype	Intermediate	NUP98 Translocation	Poor	4.8	Recurred/Progressed	7+3+AMD	MUD	res dz post rel 1	7.1	DECEASED
TCGA-AB-2935-03	Male	M4	66	81	2.2	12	44~47,XY,del(5)(q22q35)[20],-7[14],-8[6],der(12)t(10;12)(p11.2q21)[2],add(14)(p12)[11],-17[13],der(17)t(10;17)(q11.2;p13)[14],-18[7],add(18)(p11.2)[7],-21[10],i(21)(q10)[4],-22[4],+mar[10],+mar1x2[6][cp20]		Complex Cytogenetics	Poor	Complex Cytogenetics	Poor	1.6	DiseaseFree	7+3	0	0	1.6	DECEASED
TCGA-AB-2939-03	Male	M1	72	88	37.5	18	37~49,XY,+Y,der(1)add(1)(p13)del(1)(q21q25),-5,der(7)inv(7)(p15q11.2)?inv(7)(q22q32),+17,add(17)(p13),+21,+mar[cp20]	t(1;5)(p36.2;q15-q21), t(1;5)(q25;q15), t(5;7)(q14;q32)	Complex Cytogenetics	Poor	Complex Cytogenetics	Poor	36.9	DiseaseFree	7+3	MUD	0	36.9	LIVING
TCGA-AB-2941-03	Male	nc	73	90	58.9	0	46,XY,t(9;22)(q34;q11.2)[13]/34~37,idem,-3,del(4),-4,-5,-7,-9,-10,t?(11;12),-12,-14,-14,-16,-17,-22[cp6]/46,XY[1]	t(22;9)(q11.23;q34.1), inv19p13.2	BCR-ABL1	Poor	BCR-ABL1	Poor	0.2	DiseaseFree	no treatment	0	0	0.2	DECEASED
TCGA-AB-2943-03	Female	M1	70	32	0.7	6	46,XX,del(5)(q11.2q33)[1]/48~52,idem,+1,+?del(5)(q15q33),+11,+11,?t(12;22)(p13;q12),-13,-17,+i(22)(q10),+i(22)(q10),+mar[cp19]	inv2p25.2-p11.2	Complex Cytogenetics	Poor	Complex Cytogenetics	Poor	4.2	DiseaseFree	Decitabine	0	0	4.2	DECEASED
TCGA-AB-2944-03	Male	M0	48	92	111	87	45,XX-7[5]-only 5 metaphases	del3q21.3-q26	Poor Risk Cytogenetic Abnormality	Poor	Poor Risk Cytogenetic Abnormality	Poor	2.4	DiseaseFree	7+3+study drug	0	0	2.4	DECEASED
TCGA-AB-2945-03	Female	M4	65	90	48.5	76	46~47,XX,+i(4)(q10)[12],-8[5],10[3][cp20]		Complex Cytogenetics	Poor	Complex Cytogenetics	Poor	1.9	Recurred/Progressed	7+3	sib Allo	CR 2	7.8	DECEASED
TCGA-AB-2949-03	Male	M0	58	59	47.2	72	47,XY,+22[10]/47,XY,+8[7]/45,XY,del(3)(p21),del(4)(p12p15),-7,?dup(7)(q11.2q36)[3]		Complex Cytogenetics	Poor	Complex Cytogenetics	Poor	32.6	DiseaseFree	7+3+3	MUD	CR 1	32.6	LIVING
TCGA-AB-2952-03	Female	M1	60	62	16	29	44~47,XX,t(1;15)(q32;q26)[14],del(5)(q13q33)[19],-7[20],+8[7],del(12)(p11.2p11.2)[15],del(17)(q21)[8],der(22)t(1;22)(p13;p11.2)[20],+mar[13][cp20]	del17q11.2	Complex Cytogenetics	Poor	Complex Cytogenetics	Poor	1.9	DiseaseFree	7+3	0	0	1.9	DECEASED
TCGA-AB-2985-03	Female	M5	81	53	12.3	7	46,XX[20]	t(10;11)(p12;q23.3), t(10;11)(p12;q23)	Normal Karyotype	Intermediate	MLL translocation, poor risk	Poor	9.2	DiseaseFree	Revlimid	0	0	9.2	DECEASED
TCGA-AB-3005-03	Male	M5	45	81	1.6	0	46,XY[20]	t(10;11)(p12;q23)	Normal Karyotype	Intermediate	MLL translocation, poor risk	Poor	100.5	DiseaseFree	7+3+3	Auto	CR 1	100.5	LIVING
