# Supplementary material for: Association Analyses of TP53 Mutation With Prognosis, Tumor Mutational Burden, and Immunological Features in Acute Myeloid Leukemia
Source: Front Immunol. 2021 Oct 21;12:717527. doi: 10.3389/fimmu.2021.717527 (PMC8566372; doi:10.3389/fimmu.2021.717527)
Supplement: Supplementary Tables 3 and 4 — Original data with somatic genomic interactions from TCGA and BeatAML cohorts (Figures 2C, D) . [file Table_3.xlsx]

## Sheet: Sheet 1
gene1
