# Supplementary material for: Association Analyses of TP53 Mutation With Prognosis, Tumor Mutational Burden, and Immunological Features in Acute Myeloid Leukemia
Source: Front Immunol. 2021 Oct 21;12:717527. doi: 10.3389/fimmu.2021.717527 (PMC8566372; doi:10.3389/fimmu.2021.717527)
Supplement: Supplementary Tables 5 and 6 — Original data used for Circos plot diagram (Figures 2A, B) from TCGA and BeatAML cohorts. [file Table_5.xlsx]

## Sheet: Sheet1
# Small tab-delimited table with same row and column labels
data	DNMT3A	NPM1	FLT3_ITD	NRAS	IDH2	TET2	BCOR	TP53	WT1	CEBPA	IDH1	ASXL1	SRSF2	STAG2	RUNX1
DNMT3A		66	48	18	25	13	8	7	12	5	23	8	6	4	10
NPM1	66		58	15	21	25	0	0	18	6	21	2	11	4	1
FLT3_ITD	48	58		0	15	21	4	1	19	4	11	7	8	1	23
NRAS	18	15	0		3	3	4	8	7	2	8	8	8	5	5
IDH2	25	21	15	3		2	7	3	8	2	0	10	24	5	12
TET2	13	25	21	3	2		2	2	2	13	4	9	11	6	6
BCOR	8	0	4	4	7	2		1	4	1	3	7	11	2	14
TP53	7	0	1	8	3	2	1		1	1	4	3	3	3	2
WT1	12	18	19	7	8	2	4	1		5	2	1	1	3	0
CEBPA	5	6	4	2	2	13	1	1	5		2	0	4	3	1
IDH1	23	21	11	8	0	4	3	4	2	2		7	13	3	7
ASXL1	8	2	7	8	10	9	7	3	1	0	7		13	7	15
SRSF2	6	11	8	8	24	11	11	3	1	4	13	13		11	19
STAG2	4	4	1	5	5	6	2	3	3	3	3	7	11		6
RUNX1	10	1	23	5	12	6	14	2	0	1	7	15	19	6
