# Supplementary material for: Association Analyses of TP53 Mutation With Prognosis, Tumor Mutational Burden, and Immunological Features in Acute Myeloid Leukemia
Source: Front Immunol. 2021 Oct 21;12:717527. doi: 10.3389/fimmu.2021.717527 (PMC8566372; doi:10.3389/fimmu.2021.717527)
Supplement: Supplementary file 12 [file Table_2.xlsx]

## Sheet: Sheet1
LabId	PatientId	consensus_sex	inferred_sex	inferred_ethnicity	centerID	CEBPA_Biallelic	ageAtDiagnosis	isRelapse	isDenovo	isTransformed	finalFusion	specificDxAtAcquisition_MDSMPN	nonAML_MDSMPN_specificDxAtAcquisition	priorMalignancyNonMyeloid	priorMalignancyType	cumulativeChemo	priorMalignancyRadiationTx	priorMDS	priorMDSMoreThanTwoMths	priorMDSMPN	priorMDSMPNMoreThanTwoMths	priorMPN	priorMPNMoreThanTwoMths	dxAtInclusion	specificDxAtInclusion	ELN2017	ELN2008	dxAtSpecimenAcquisition	specificDxAtAcquisition	ageAtSpecimenAcquisition	timeOfSampleCollectionRelativeToInclusion	specimenGroups	specimenType	rnaSeq	exomeSeq	totalDrug	rnaSeqAnalysis	analysisExomeSeq	analysisDrug	cumulativeTreatmentTypeCount	cumulativeTreatmentTypes	cumulativeTreatmentRegimenCount	cumulativeTreatmentRegimens	cumulativeTreatmentStageCount	cumulativeTreatmentStages	responseToInductionTx	typeInductionTx	responseDurationToInductionTx	mostRecentTreatmentType
09-00705	163	Male	Male	White	1	n	73	FALSE	TRUE	FALSE	None	FALSE	FALSE	n		y	n	n	n	n	n	n	n	ACUTE MYELOID LEUKAEMIA (AML) AND RELATED PRECURSOR NEOPLASMS	AML with mutated NPM1	FavorableOrIntermediate	Intermediate-I	ACUTE MYELOID LEUKAEMIA (AML) AND RELATED PRECURSOR NEOPLASMS	AML with mutated NPM1	73	1	Initial Acute Leukemia Diagnosis	Bone Marrow Aspirate	n	y	y	n	y	n	2	Standard Chemotherapy|Targeted Therapy - Kinase Inhibitor(s)	3	7+3 (Cytarabine, Idarubicin)|MiDAC|AC220 (Ambit)	3	Consolidation|Induction|Experimental	Complete Response	Standard Chemotherapy	5	Targeted Therapy - Kinase Inhibitor(s)
10-00136	174	Male	Male	White	1	n	69	FALSE	TRUE	FALSE	None	FALSE	FALSE	n		y	n	n	n	n	n	n	n	ACUTE MYELOID LEUKAEMIA (AML) AND RELATED PRECURSOR NEOPLASMS	Acute myelomonocytic leukaemia	Adverse	Intermediate-II	ACUTE MYELOID LEUKAEMIA (AML) AND RELATED PRECURSOR NEOPLASMS	Acute myelomonocytic leukaemia	69	0	Initial Acute Leukemia Diagnosis	Leukapheresis	n	y	y	n	y	n	2	Standard Chemotherapy|Targeted Therapy - Kinase Inhibitor(s)	4	7+3 (Cytarabine, Idarubicin)|MiDAC|Hydroxyurea|AC220 (Ambit)	4	Consolidation|Induction|Experimental|Re-induction	Complete Response	Standard Chemotherapy	4	Standard Chemotherapy
10-00172	175	Female	Male	White	1	n	59	FALSE	TRUE	FALSE	None	FALSE	FALSE	n		y	n	n	n	n	n	n	n	ACUTE MYELOID LEUKAEMIA (AML) AND RELATED PRECURSOR NEOPLASMS	Acute myelomonocytic leukaemia	IntermediateOrAdverse	Intermediate-II	ACUTE MYELOID LEUKAEMIA (AML) AND RELATED PRECURSOR NEOPLASMS	Acute myelomonocytic leukaemia	59	0	Initial Acute Leukemia Diagnosis	Leukapheresis	n	y	y	n	y	n	3	Standard Chemotherapy|Bone Marrow Transplant|Targeted Therapy - Kinase Inhibitor(s)	5	7+3 (Cytarabine, Idarubicin)|HiDAC|FLAG-IDA (Cytarabine, Filgrastim, Fludarabine, Idarubicin)|Quizartinib|Busulfan, Cyclophosphamide	5	Consolidation|Induction|Experimental|Re-induction|Allogeneic - Matched Unrelated Donor	Complete Response	Standard Chemotherapy	7	Standard Chemotherapy
10-00507	45	Female	Female	White	1	n	70	FALSE	TRUE	FALSE	None	FALSE	FALSE	n		y	n	n	n	n	n	n	n	ACUTE MYELOID LEUKAEMIA (AML) AND RELATED PRECURSOR NEOPLASMS	AML with mutated NPM1	FavorableOrIntermediate	Intermediate-I	ACUTE MYELOID LEUKAEMIA (AML) AND RELATED PRECURSOR NEOPLASMS	AML with mutated NPM1	70	0	Initial Acute Leukemia Diagnosis	Leukapheresis	n	y	n	n	y	n	2	Standard Chemotherapy|Intrathecal	3	7+3 (Cytarabine, Idarubicin)|MiDAC|Cytarabine, Methotrexate	2	Consolidation|Induction	Refractory	Standard Chemotherapy	6	Standard Chemotherapy
10-00542	174	Male	Male	White	1	n	69	TRUE	FALSE	FALSE	None	FALSE	FALSE	n		y	n	n	n	n	n	n	n	ACUTE MYELOID LEUKAEMIA (AML) AND RELATED PRECURSOR NEOPLASMS	Acute myelomonocytic leukaemia	Adverse	Intermediate-II	ACUTE MYELOID LEUKAEMIA (AML) AND RELATED PRECURSOR NEOPLASMS	Acute myelomonocytic leukaemia	69	163	Relapse|Post-Chemotherapy	Peripheral Blood	n	y	y	n	y	n	2	Standard Chemotherapy|Targeted Therapy - Kinase Inhibitor(s)	4	7+3 (Cytarabine, Idarubicin)|MiDAC|Hydroxyurea|AC220 (Ambit)	4	Consolidation|Induction|Experimental|Re-induction	Complete Response	Standard Chemotherapy	4	Standard Chemotherapy
10-00669	17	Female	Female	White	1	n	27	FALSE	FALSE	FALSE	None	FALSE	FALSE	y	Juvenile pilocytic astrocytoma	y	n	n	n	n	n	n	n	ACUTE MYELOID LEUKAEMIA (AML) AND RELATED PRECURSOR NEOPLASMS	AML with mutated NPM1	Intermediate	Intermediate-I	ACUTE MYELOID LEUKAEMIA (AML) AND RELATED PRECURSOR NEOPLASMS	AML with mutated NPM1	27	0	Initial Acute Leukemia Diagnosis	Bone Marrow Aspirate	n	y	y	n	y	n	3	Standard Chemotherapy|Bone Marrow Transplant|Targeted Therapy - Kinase Inhibitor(s)	6	7+3 (Cytarabine, Idarubicin)|HiDAC|Fludarabine, TBI|Sorafenib|Hydroxyurea|Decitabine	5	Consolidation|Induction|Experimental|Re-induction|Allogeneic - Matched Unrelated Donor	Unknown	Standard Chemotherapy	2	Targeted Therapy - Kinase Inhibitor(s)
10-00692	201	Male	Male	White	1	n	60	FALSE	TRUE	FALSE	None	FALSE	FALSE	n		y	n	n	n	n	n	n	n	ACUTE MYELOID LEUKAEMIA (AML) AND RELATED PRECURSOR NEOPLASMS	AML with mutated NPM1	Intermediate	Intermediate-I	ACUTE MYELOID LEUKAEMIA (AML) AND RELATED PRECURSOR NEOPLASMS	AML with mutated NPM1	60	0	Initial Acute Leukemia Diagnosis	Bone Marrow Aspirate	n	y	y	n	y	n	3	Standard Chemotherapy|Bone Marrow Transplant|Targeted Therapy - Kinase Inhibitor(s)	4	7+3 (Cytarabine, Idarubicin)|Hydroxyurea|Quizartinib|Busulfan, Cyclophosphamide	3	Allogeneic - Sibling|Induction|Experimental	Refractory	Standard Chemotherapy	5	Bone Marrow Transplant
10-00715	203	Male	Male	White	1	n	70	FALSE	FALSE	FALSE	None	FALSE	FALSE	n		y	n	n	n	n	n	n	n	ACUTE MYELOID LEUKAEMIA (AML) AND RELATED PRECURSOR NEOPLASMS	AML with minimal differentiation	Intermediate	Intermediate-I	ACUTE MYELOID LEUKAEMIA (AML) AND RELATED PRECURSOR NEOPLASMS	AML with minimal differentiation	70	0	Residual Disease	Bone Marrow Aspirate	n	y	n	n	y	n	2	Standard Chemotherapy|Targeted Therapy - Kinase Inhibitor(s)	4	7+3 (Cytarabine, Idarubicin)|HiDAC|Quizartinib|Idarubicin and Cytarabine	3	Consolidation|Induction|Experimental	Complete Response	Standard Chemotherapy	7	Targeted Therapy - Kinase Inhibitor(s)
10-00791	191	Female	Female	White	1	n	60	TRUE	FALSE	FALSE	None	FALSE	FALSE	n		y	n	n	n	n	n	n	n	ACUTE MYELOID LEUKAEMIA (AML) AND RELATED PRECURSOR NEOPLASMS	AML with mutated NPM1	Intermediate	Intermediate-I	ACUTE MYELOID LEUKAEMIA (AML) AND RELATED PRECURSOR NEOPLASMS	AML with mutated NPM1	61	0	Relapse	Bone Marrow Aspirate	n	y	y	n	y	n	3	Standard Chemotherapy|Supportive/Palliative Care|Targeted Therapy - Kinase Inhibitor(s)	5	7+3 (Cytarabine, Idarubicin)|HiDAC|MEC (Cytarabine, Etoposide, Mitoxantrone)|Etoposide, Mitoxantrone|Quizartinib	5	Salvage|Consolidation|Induction|Experimental|Supportive/Palliative Care	Complete Response	Standard Chemotherapy	6	Supportive/Palliative Care
10-00792	163	Male	Male	White	1	n	73	TRUE	FALSE	FALSE	None	FALSE	FALSE	n		y	n	n	n	n	n	n	n	ACUTE MYELOID LEUKAEMIA (AML) AND RELATED PRECURSOR NEOPLASMS	AML with mutated NPM1	Intermediate	Intermediate-I	ACUTE MYELOID LEUKAEMIA (AML) AND RELATED PRECURSOR NEOPLASMS	AML with mutated NPM1	74	378	Relapse|Post-Chemotherapy	Bone Marrow Aspirate	n	y	y	n	y	n	2	Standard Chemotherapy|Targeted Therapy - Kinase Inhibitor(s)	3	7+3 (Cytarabine, Idarubicin)|MiDAC|AC220 (Ambit)	3	Consolidation|Induction|Experimental	Complete Response	Standard Chemotherapy	5	Targeted Therapy - Kinase Inhibitor(s)
10-00819	127	Male	Male	White	1	n	74	FALSE	FALSE	FALSE	None	FALSE	FALSE	n		y	n	n	n	n	n	n	n	ACUTE MYELOID LEUKAEMIA (AML) AND RELATED PRECURSOR NEOPLASMS	Acute myelomonocytic leukaemia	Adverse	Intermediate-I	ACUTE MYELOID LEUKAEMIA (AML) AND RELATED PRECURSOR NEOPLASMS	Acute myelomonocytic leukaemia	77	0	Post-Chemotherapy|Residual Disease	Bone Marrow Aspirate	n	y	y	n	y	n	3	Standard Chemotherapy|Supportive/Palliative Care|Targeted Therapy - Kinase Inhibitor(s)	3	Decitabine|Quizartinib|Mitoxantrone	3	Induction|Experimental|Supportive/Palliative Care	Refractory	Standard Chemotherapy	1025	Supportive/Palliative Care
11-00049	174	Male	Male	White	1	n	69	FALSE	FALSE	FALSE	None	FALSE	FALSE	n		y	n	n	n	n	n	n	n	ACUTE MYELOID LEUKAEMIA (AML) AND RELATED PRECURSOR NEOPLASMS	Acute myelomonocytic leukaemia	IntermediateOrAdverse	Intermediate-II	ACUTE MYELOID LEUKAEMIA (AML) AND RELATED PRECURSOR NEOPLASMS	Acute myelomonocytic leukaemia	70	333	Residual Disease|Post-Chemotherapy	Bone Marrow Aspirate	n	y	n	n	y	n	2	Standard Chemotherapy|Targeted Therapy - Kinase Inhibitor(s)	4	7+3 (Cytarabine, Idarubicin)|MiDAC|Hydroxyurea|AC220 (Ambit)	4	Consolidation|Induction|Experimental|Re-induction	Complete Response	Standard Chemotherapy	4	Standard Chemotherapy
11-00090	211	Female	Female	White	1	n	65	FALSE	FALSE	TRUE	None	FALSE	FALSE	n		y	n	y	y	n	n	n	n	ACUTE MYELOID LEUKAEMIA (AML) AND RELATED PRECURSOR NEOPLASMS	AML with mutated NPM1	Intermediate	Intermediate-I	ACUTE MYELOID LEUKAEMIA (AML) AND RELATED PRECURSOR NEOPLASMS	AML with mutated NPM1	65	0	Initial Acute Leukemia Diagnosis	Peripheral Blood	n	y	y	n	y	n	4	Standard Chemotherapy|Bone Marrow Transplant|Intrathecal|Targeted Therapy - Kinase Inhibitor(s)	5	Fludarabine, Melphalan|7+3 (Cytarabine, Idarubicin)|MiDAC|Quizartinib|Methotrexate	5	Consolidation|Induction|Experimental|CNS|Allogeneic - Matched Unrelated Donor	Complete Response	Standard Chemotherapy	5	Bone Marrow Transplant
11-00162	176	Male	Male	White	1	n	66	FALSE	FALSE	TRUE	None	FALSE	FALSE	n		y	n	n	n	n	n	y	y	MYELOPROLIFERATIVE NEOPLASMS	Mastocytosis	Favorable	Not Enough Information	ACUTE MYELOID LEUKAEMIA (AML) AND RELATED PRECURSOR NEOPLASMS	AML with mutated NPM1	67	386	Residual Disease|Post-Chemotherapy	Bone Marrow Aspirate	n	y	y	n	y	n	2	Standard Chemotherapy|Targeted Therapy - Kinase Inhibitor(s)	4	7+3 (Cytarabine, Idarubicin)|FLAG-IDA (Cytarabine, Filgrastim, Fludarabine, Idarubicin)|Azacitidine|Quizartinib	4	Consolidation|Induction|Experimental|Re-induction	Complete Response	Standard Chemotherapy	7	Targeted Therapy - Kinase Inhibitor(s)
11-00170	203	Male	Male	White	1	n	70	FALSE	FALSE	FALSE	None	FALSE	FALSE	n		y	n	n	n	n	n	n	n	ACUTE MYELOID LEUKAEMIA (AML) AND RELATED PRECURSOR NEOPLASMS	AML with minimal differentiation	Intermediate	Intermediate-I	ACUTE MYELOID LEUKAEMIA (AML) AND RELATED PRECURSOR NEOPLASMS	AML with minimal differentiation	71	185	Post-Chemotherapy|Residual Disease	Peripheral Blood	n	y	y	n	y	n	2	Standard Chemotherapy|Targeted Therapy - Kinase Inhibitor(s)	4	7+3 (Cytarabine, Idarubicin)|HiDAC|Quizartinib|Idarubicin and Cytarabine	3	Consolidation|Induction|Experimental	Complete Response	Standard Chemotherapy	7	Targeted Therapy - Kinase Inhibitor(s)
11-00178	191	Female	Female	White	1	n	60	FALSE	FALSE	FALSE	None	FALSE	FALSE	n		y	n	n	n	n	n	n	n	ACUTE MYELOID LEUKAEMIA (AML) AND RELATED PRECURSOR NEOPLASMS	AML with mutated NPM1	Intermediate	Intermediate-I	ACUTE MYELOID LEUKAEMIA (AML) AND RELATED PRECURSOR NEOPLASMS	AML with mutated NPM1	61	138	Residual Disease|Post-Chemotherapy	Peripheral Blood	n	y	n	n	y	n	3	Standard Chemotherapy|Supportive/Palliative Care|Targeted Therapy - Kinase Inhibitor(s)	5	7+3 (Cytarabine, Idarubicin)|HiDAC|MEC (Cytarabine, Etoposide, Mitoxantrone)|Etoposide, Mitoxantrone|Quizartinib	5	Salvage|Consolidation|Induction|Experimental|Supportive/Palliative Care	Complete Response	Standard Chemotherapy	6	Supportive/Palliative Care
11-00254	191	Female	Female	White	1	n	60	FALSE	FALSE	FALSE	None	FALSE	FALSE	n		y	n	n	n	n	n	n	n	ACUTE MYELOID LEUKAEMIA (AML) AND RELATED PRECURSOR NEOPLASMS	AML with mutated NPM1	Intermediate	Intermediate-I	ACUTE MYELOID LEUKAEMIA (AML) AND RELATED PRECURSOR NEOPLASMS	AML with mutated NPM1	61	181	Residual Disease|Post-Chemotherapy	Peripheral Blood	n	y	n	n	y	n	3	Standard Chemotherapy|Supportive/Palliative Care|Targeted Therapy - Kinase Inhibitor(s)	5	7+3 (Cytarabine, Idarubicin)|HiDAC|MEC (Cytarabine, Etoposide, Mitoxantrone)|Etoposide, Mitoxantrone|Quizartinib	5	Salvage|Consolidation|Induction|Experimental|Supportive/Palliative Care	Complete Response	Standard Chemotherapy	6	Supportive/Palliative Care
11-00261	127	Male	Male	White	1	n	74	FALSE	FALSE	FALSE	None	FALSE	FALSE	n		y	n	n	n	n	n	n	n	ACUTE MYELOID LEUKAEMIA (AML) AND RELATED PRECURSOR NEOPLASMS	Acute myelomonocytic leukaemia	Intermediate	Not Enough Information	ACUTE MYELOID LEUKAEMIA (AML) AND RELATED PRECURSOR NEOPLASMS	Acute myelomonocytic leukaemia	77	166	Post-Chemotherapy|Residual Disease	Peripheral Blood	n	y	y	n	y	y	3	Standard Chemotherapy|Supportive/Palliative Care|Targeted Therapy - Kinase Inhibitor(s)	3	Decitabine|Quizartinib|Mitoxantrone	3	Induction|Experimental|Supportive/Palliative Care	Refractory	Standard Chemotherapy	1025	Supportive/Palliative Care
11-00295	45	Female	Female	White	1	n	70	TRUE	FALSE	FALSE	None	FALSE	FALSE	n		y	n	n	n	n	n	n	n	ACUTE MYELOID LEUKAEMIA (AML) AND RELATED PRECURSOR NEOPLASMS	AML with mutated NPM1	FavorableOrIntermediate	Intermediate-I	ACUTE MYELOID LEUKAEMIA (AML) AND RELATED PRECURSOR NEOPLASMS	AML with mutated NPM1	71	337	Relapse|Post-Chemotherapy	Bone Marrow Aspirate	n	y	n	n	y	n	2	Standard Chemotherapy|Intrathecal	3	7+3 (Cytarabine, Idarubicin)|MiDAC|Cytarabine, Methotrexate	2	Consolidation|Induction	Refractory	Standard Chemotherapy	6	Standard Chemotherapy
11-00319	211	Female	Female	White	1	n	65	FALSE	FALSE	TRUE	None	FALSE	FALSE	n		y	n	y	y	n	n	n	n	ACUTE MYELOID LEUKAEMIA (AML) AND RELATED PRECURSOR NEOPLASMS	AML with mutated NPM1	Intermediate	Intermediate-II	ACUTE MYELOID LEUKAEMIA (AML) AND RELATED PRECURSOR NEOPLASMS	AML with mutated NPM1	66	151	Post-Chemotherapy|Residual Disease	Bone Marrow Aspirate	n	y	y	n	y	n	4	Standard Chemotherapy|Bone Marrow Transplant|Intrathecal|Targeted Therapy - Kinase Inhibitor(s)	5	Fludarabine, Melphalan|7+3 (Cytarabine, Idarubicin)|MiDAC|Quizartinib|Methotrexate	5	Consolidation|Induction|Experimental|CNS|Allogeneic - Matched Unrelated Donor	Complete Response	Standard Chemotherapy	5	Bone Marrow Transplant
12-00023	550	Female	Female	White	1	n	71	FALSE	TRUE	FALSE	None	FALSE	FALSE	n		y	n	n	n	n	n	n	n	ACUTE MYELOID LEUKAEMIA (AML) AND RELATED PRECURSOR NEOPLASMS	Acute monoblastic and monocytic leukaemia	Intermediate	Intermediate-I	ACUTE MYELOID LEUKAEMIA (AML) AND RELATED PRECURSOR NEOPLASMS	Acute monoblastic and monocytic leukaemia	71	0	Initial Acute Leukemia Diagnosis	Bone Marrow Aspirate	y	n	y	y	n	y	2	Standard Chemotherapy|Bone Marrow Transplant	4	5+2 (Cytarabine, Idarubicin)|7+3 (Cytarabine, Idarubicin)|MiDAC|Bu/Flu/TBI (Busulfan, Fludarabine, Total Body Irradiation)	4	Allogeneic - Sibling|Consolidation|Induction|Re-induction	Refractory	Standard Chemotherapy	7	Bone Marrow Transplant
12-00051	635	Female	Female	White	1	n	55	FALSE	TRUE	FALSE	None	FALSE	FALSE	n		y	n	n	n	n	n	n	n	ACUTE MYELOID LEUKAEMIA (AML) AND RELATED PRECURSOR NEOPLASMS	AML with mutated NPM1	FavorableOrIntermediate	Intermediate-I	ACUTE MYELOID LEUKAEMIA (AML) AND RELATED PRECURSOR NEOPLASMS	AML with mutated NPM1	55	0	Initial Acute Leukemia Diagnosis	Bone Marrow Aspirate	y	n	y	y	n	y	2	Standard Chemotherapy|Bone Marrow Transplant	3	Fludarabine, Melphalan|7+3 (Cytarabine, Idarubicin)|HiDAC	3	Consolidation|Induction|Allogeneic - Matched Unrelated Donor	Complete Response	Standard Chemotherapy	7	Bone Marrow Transplant
12-00066	559	Male	Male	White	1	n	70	FALSE	FALSE	TRUE	None	FALSE	FALSE	n		y	n	n	n	y	y	n	n	MYELODYSPLASTIC/MYELOPROLIFERATIVE NEOPLASMS	Chronic myelomonocytic leukaemia	Intermediate	Intermediate-I	ACUTE MYELOID LEUKAEMIA (AML) AND RELATED PRECURSOR NEOPLASMS	Acute myelomonocytic leukaemia	70	34	Initial Acute Leukemia Diagnosis	Bone Marrow Aspirate	y	n	y	y	n	y	2	Standard Chemotherapy|Targeted Therapy - Kinase Inhibitor(s)	4	Dasatinib|7+3 (Cytarabine, Idarubicin)|FLAG-IDA (Cytarabine, Filgrastim, Fludarabine, Idarubicin)|Azacitidine	4	Salvage|Induction|Experimental|Re-induction	Refractory	Standard Chemotherapy	153	Standard Chemotherapy
12-00069	652	Male	Male	HispNative	1	n	71	FALSE	TRUE	FALSE	None	FALSE	FALSE	n		y	n	n	n	n	n	n	n	ACUTE MYELOID LEUKAEMIA (AML) AND RELATED PRECURSOR NEOPLASMS	Acute myeloid leukaemia, NOS	Adverse	Intermediate-I	ACUTE MYELOID LEUKAEMIA (AML) AND RELATED PRECURSOR NEOPLASMS	Acute myeloid leukaemia, NOS	71	0	Initial Acute Leukemia Diagnosis	Peripheral Blood	n	y	y	n	y	y	3	Standard Chemotherapy|Supportive/Palliative Care|Targeted Therapy - Kinase Inhibitor(s)	5	5+2 (Cytarabine, Idarubicin)|Dasatinib|7+3 (Cytarabine, Idarubicin)|Azacitidine|Hydroxyurea	5	Consolidation|Induction|Experimental|Re-induction|Supportive/Palliative Care	Refractory	Standard Chemotherapy	6	Supportive/Palliative Care
12-00127	707	Male	Male	White	1	n	53	FALSE	TRUE	FALSE	None	FALSE	FALSE	n		y	n	n	n	n	n	n	n	ACUTE MYELOID LEUKAEMIA (AML) AND RELATED PRECURSOR NEOPLASMS	AML with mutated NPM1	Favorable	Favorable	ACUTE MYELOID LEUKAEMIA (AML) AND RELATED PRECURSOR NEOPLASMS	AML with mutated NPM1	53	0	Initial Acute Leukemia Diagnosis	Leukapheresis	n	y	y	n	y	y	2	Standard Chemotherapy|Bone Marrow Transplant	5	Fludarabine, Melphalan|7+3 (Cytarabine, Idarubicin)|HiDAC|FLAG-IDA (Cytarabine, Filgrastim, Fludarabine, Idarubicin)|MEC (Cytarabine, Etoposide, Mitoxantrone)	4	Consolidation|Induction|Re-induction|Allogeneic - Matched Unrelated Donor	Complete Response	Standard Chemotherapy	23	Bone Marrow Transplant
12-00150	722	Male	Male	AdmixedBlack	7	n		FALSE	FALSE	FALSE	Unknown	FALSE	TRUE	n		n	n	n	n	n	n	n	n	ACUTE MYELOID LEUKAEMIA (AML) AND RELATED PRECURSOR NEOPLASMS	unknown	Intermediate	Not Enough Information	ACUTE MYELOID LEUKAEMIA (AML) AND RELATED PRECURSOR NEOPLASMS	unknown	18	0	Unknown	Peripheral Blood	y	n	y	y	n	y	0		0		0					NONE
12-00211	764	Female	Female	White	1	n	50	FALSE	TRUE	FALSE	None	FALSE	FALSE	n		y	n	n	n	n	n	n	n	ACUTE MYELOID LEUKAEMIA (AML) AND RELATED PRECURSOR NEOPLASMS	AML with mutated NPM1	Favorable	Intermediate-II	ACUTE MYELOID LEUKAEMIA (AML) AND RELATED PRECURSOR NEOPLASMS	AML with mutated NPM1	50	0	Initial Acute Leukemia Diagnosis	Bone Marrow Aspirate	y	n	y	y	n	y	2	Standard Chemotherapy|Bone Marrow Transplant	4	7+3 (Cytarabine, Idarubicin)|ATRA (Tretinoin)|HiDAC|Bu/Flu/TBI (Busulfan, Fludarabine, Total Body Irradiation)	3	Allogeneic - Sibling|Consolidation|Induction	Complete Response	Standard Chemotherapy	27	Bone Marrow Transplant
12-00258	799	Female	Female	White	1	n	81	FALSE	FALSE	TRUE	None	FALSE	FALSE	y	Anal carcinoma|Breast Cancer|Breast Cancer	y	y	n	n	y	n	n	n	ACUTE MYELOID LEUKAEMIA (AML) AND RELATED PRECURSOR NEOPLASMS	Therapy-related myeloid neoplasms	Adverse	Adverse	ACUTE MYELOID LEUKAEMIA (AML) AND RELATED PRECURSOR NEOPLASMS	Therapy-related myeloid neoplasms	81	0	Post-Chemotherapy|Residual Disease	Peripheral Blood	y	n	y	y	n	y	1	Supportive/Palliative Care	1	Azacitidine	1	Supportive/Palliative Care				Supportive/Palliative Care
12-00294	825	Male	Male	White	1	n	72	FALSE	TRUE	FALSE	None	FALSE	FALSE	n		n	n	n	n	n	n	n	n	ACUTE MYELOID LEUKAEMIA (AML) AND RELATED PRECURSOR NEOPLASMS	AML with myelodysplasia-related changes	Adverse	Intermediate-I	ACUTE MYELOID LEUKAEMIA (AML) AND RELATED PRECURSOR NEOPLASMS	AML with myelodysplasia-related changes	72	0	Initial Acute Leukemia Diagnosis	Leukapheresis	y	n	y	y	n	y	0		0		0					NONE
12-00301	829	Male	Male	White	1	n	65	FALSE	TRUE	FALSE	CBFB-MYH11	FALSE	FALSE	n		y	n	n	n	n	n	n	n	ACUTE MYELOID LEUKAEMIA (AML) AND RELATED PRECURSOR NEOPLASMS	AML with inv(16)(p13.1q22) or t(16;16)(p13.1;q22); CBFB-MYH11	Favorable	Favorable	ACUTE MYELOID LEUKAEMIA (AML) AND RELATED PRECURSOR NEOPLASMS	AML with inv(16)(p13.1q22) or t(16;16)(p13.1;q22); CBFB-MYH11	65	0	Initial Acute Leukemia Diagnosis	Peripheral Blood	y	n	y	n	n	y	1	Standard Chemotherapy	2	7+3 (Cytarabine, Idarubicin)|MiDAC	2	Consolidation|Induction	Complete Response	Standard Chemotherapy	7	Standard Chemotherapy
12-00362	652	Male	Male	HispNative	1	n	71	FALSE	FALSE	FALSE	None	FALSE	FALSE	n		y	n	n	n	n	n	n	n	ACUTE MYELOID LEUKAEMIA (AML) AND RELATED PRECURSOR NEOPLASMS	Acute myeloid leukaemia, NOS	Adverse	Intermediate-I	ACUTE MYELOID LEUKAEMIA (AML) AND RELATED PRECURSOR NEOPLASMS	Acute myeloid leukaemia, NOS	71	262	Post-Chemotherapy|Residual Disease	Bone Marrow Aspirate	n	y	y	n	y	y	3	Standard Chemotherapy|Supportive/Palliative Care|Targeted Therapy - Kinase Inhibitor(s)	5	5+2 (Cytarabine, Idarubicin)|Dasatinib|7+3 (Cytarabine, Idarubicin)|Azacitidine|Hydroxyurea	5	Consolidation|Induction|Experimental|Re-induction|Supportive/Palliative Care	Refractory	Standard Chemotherapy	6	Supportive/Palliative Care
12-00371	555	Male	Male	Asian	1	n	56	TRUE	FALSE	FALSE	None	FALSE	FALSE	n		y	n	n	n	n	n	n	n	ACUTE MYELOID LEUKAEMIA (AML) AND RELATED PRECURSOR NEOPLASMS	AML with mutated NPM1	Intermediate	Not Enough Information	ACUTE MYELOID LEUKAEMIA (AML) AND RELATED PRECURSOR NEOPLASMS	AML with mutated NPM1	60	309	Post-Chemotherapy|Relapse	Bone Marrow Aspirate	n	y	y	n	y	y	2	Standard Chemotherapy|Targeted Therapy - Kinase Inhibitor(s)	8	7+3 (Cytarabine, Idarubicin)|HiDAC|Cytarabine|3+7 (Cytarabine, Daunorubicin)|Azacitidine|Sorafenib|Clofarabine|Clofarabine, Cytarabine	5	Consolidation|Salvage|Induction|Experimental|Re-induction	Complete Response	Standard Chemotherapy	6	Standard Chemotherapy
12-00372	555	Male	Male	Asian	1	n	56	TRUE	FALSE	FALSE	None	FALSE	FALSE	n		y	n	n	n	n	n	n	n	ACUTE MYELOID LEUKAEMIA (AML) AND RELATED PRECURSOR NEOPLASMS	AML with mutated NPM1	Intermediate	Not Enough Information	ACUTE MYELOID LEUKAEMIA (AML) AND RELATED PRECURSOR NEOPLASMS	AML with mutated NPM1	60	309	Relapse|Post-Chemotherapy	Peripheral Blood	y	n	y	y	n	y	2	Standard Chemotherapy|Targeted Therapy - Kinase Inhibitor(s)	8	7+3 (Cytarabine, Idarubicin)|HiDAC|Cytarabine|3+7 (Cytarabine, Daunorubicin)|Azacitidine|Sorafenib|Clofarabine|Clofarabine, Cytarabine	5	Consolidation|Salvage|Induction|Experimental|Re-induction	Complete Response	Standard Chemotherapy	6	Standard Chemotherapy
12-00423	923	Male	Male	White	1	n	61	FALSE	TRUE	FALSE	None	FALSE	FALSE	n		y	n	n	n	n	n	n	n	ACUTE MYELOID LEUKAEMIA (AML) AND RELATED PRECURSOR NEOPLASMS	AML with maturation	Intermediate	Not Enough Information	ACUTE MYELOID LEUKAEMIA (AML) AND RELATED PRECURSOR NEOPLASMS	AML with maturation	61	0	Initial Acute Leukemia Diagnosis	Bone Marrow Aspirate	y	n	y	y	n	y	1	Standard Chemotherapy	1	3+7 (Cytarabine, Daunorubicin)	1	Induction	Refractory	Standard Chemotherapy	7	Standard Chemotherapy
12-00426	50	Male	Male	White	1	n	11	TRUE	FALSE	FALSE	DEK-NUP214	FALSE	FALSE	n		y	n	n	n	n	n	n	n	ACUTE MYELOID LEUKAEMIA (AML) AND RELATED PRECURSOR NEOPLASMS	AML with t(6;9)(p23;q34); DEK-NUP214	Adverse	Adverse	ACUTE MYELOID LEUKAEMIA (AML) AND RELATED PRECURSOR NEOPLASMS	AML with t(6;9)(p23;q34); DEK-NUP214	14	950	Relapse|Post-Transplant|Post-Chemotherapy	Bone Marrow Aspirate	y	n	y	y	n	y	5	DLI|Standard Chemotherapy|Bone Marrow Transplant|Targeted Therapy - Kinase Inhibitor(s)|Intrathecal	13	Cyclophosphamide, TBI|HAM (Cytarabine, Mitoxantrone)|MEC (Cytarabine, Etoposide, Mitoxantrone)|Decitabine|Cytarabine, Mitoxantrone, Sorafenib|ADE (Cytarabine, Daunorubicin & Etoposide)|Donor Lymphocyte Infusion|Cytarabine|Sorafenib|FLAG (Fludarabine, High-dose Cytarabine, G-CSF)|Treo/Flu/TBI (Treosulfan, Fludarabine, Total Body Irradiation)|Methotrexate|Etoposide, Cytarabine	8	Allogeneic - Sibling|Consolidation|Unknown|Induction|Experimental|Intensification|Re-induction|Allogeneic - Matched Unrelated Donor	Refractory	Standard Chemotherapy	9	Targeted Therapy - Kinase Inhibitor(s)
13-00004	652	Male	Male	HispNative	1	n	71	FALSE	FALSE	FALSE	None	FALSE	FALSE	n		y	n	n	n	n	n	n	n	ACUTE MYELOID LEUKAEMIA (AML) AND RELATED PRECURSOR NEOPLASMS	Acute myeloid leukaemia, NOS	Adverse	Not Enough Information	ACUTE MYELOID LEUKAEMIA (AML) AND RELATED PRECURSOR NEOPLASMS	Acute myeloid leukaemia, NOS	72	297	Post-Chemotherapy|Residual Disease	Bone Marrow Aspirate	n	y	y	n	y	n	3	Standard Chemotherapy|Supportive/Palliative Care|Targeted Therapy - Kinase Inhibitor(s)	5	5+2 (Cytarabine, Idarubicin)|Dasatinib|7+3 (Cytarabine, Idarubicin)|Azacitidine|Hydroxyurea	5	Consolidation|Induction|Experimental|Re-induction|Supportive/Palliative Care	Refractory	Standard Chemotherapy	6	Supportive/Palliative Care
13-00007	29	Male	Male	White	1	n	34	FALSE	FALSE	FALSE	None	FALSE	FALSE	n		y	n	n	n	n	n	n	n	ACUTE MYELOID LEUKAEMIA (AML) AND RELATED PRECURSOR NEOPLASMS	AML with mutated NPM1	Intermediate	Adverse	ACUTE MYELOID LEUKAEMIA (AML) AND RELATED PRECURSOR NEOPLASMS	AML with mutated NPM1	36	574	Post-Chemotherapy|Residual Relapse	Bone Marrow Aspirate	y	n	y	y	n	y	1	Standard Chemotherapy	4	7+3 (Cytarabine, Idarubicin)|HiDAC|FLAG-IDA (Cytarabine, Filgrastim, Fludarabine, Idarubicin)|MEC (Cytarabine, Etoposide, Mitoxantrone)	4	Consolidation|Salvage|Induction|Re-induction	Complete Response	Standard Chemotherapy	6	Standard Chemotherapy
13-00028	953	Male	Male	White	1	n	24	FALSE	TRUE	FALSE	None	FALSE	FALSE	n		y	n	n	n	n	n	n	n	ACUTE MYELOID LEUKAEMIA (AML) AND RELATED PRECURSOR NEOPLASMS	Acute myelomonocytic leukaemia	Intermediate	Intermediate-II	ACUTE MYELOID LEUKAEMIA (AML) AND RELATED PRECURSOR NEOPLASMS	Acute myelomonocytic leukaemia	24	0	Initial Acute Leukemia Diagnosis	Bone Marrow Aspirate	y	n	y	y	n	y	3	DLI|Standard Chemotherapy|Bone Marrow Transplant	5	7+3 (Cytarabine, Idarubicin)|HiDAC|Donor Lymphocyte Infusion|FLAG-IDA (Cytarabine, Filgrastim, Fludarabine, Idarubicin)|Busulfan, Cyclophosphamide	5	Consolidation|Unknown|Induction|Re-induction|Allogeneic - Matched Unrelated Donor	Complete Response	Standard Chemotherapy	6	DLI
13-00034	958	Female	Female	White	2	n	61	FALSE	FALSE	FALSE	Unknown	FALSE	FALSE	y	Follicular lymphoma	y	n	n	n	n	n	n	n	ACUTE MYELOID LEUKAEMIA (AML) AND RELATED PRECURSOR NEOPLASMS	Therapy-related myeloid neoplasms	Intermediate	Not Enough Information	ACUTE MYELOID LEUKAEMIA (AML) AND RELATED PRECURSOR NEOPLASMS	Therapy-related myeloid neoplasms	61	0	Initial Acute Leukemia Diagnosis	Peripheral Blood	y	n	y	y	n	y	0		0		0					NONE
13-00098	1011	Female	Female	Black	2	n	64	FALSE	TRUE	FALSE	None	FALSE	FALSE	n		y	n	n	n	n	n	n	n	ACUTE MYELOID LEUKAEMIA (AML) AND RELATED PRECURSOR NEOPLASMS	AML with mutated NPM1	Favorable	Not Enough Information	ACUTE MYELOID LEUKAEMIA (AML) AND RELATED PRECURSOR NEOPLASMS	AML with mutated NPM1	64	0	Initial Acute Leukemia Diagnosis	Bone Marrow Aspirate	y	y	y	y	y	y	1	Standard Chemotherapy	3	7+3 (Cytarabine, Idarubicin)|HiDAC|MEC (Cytarabine, Etoposide, Mitoxantrone)	2	Consolidation|Induction	Complete Response	Standard Chemotherapy	7	Standard Chemotherapy
13-00106	231	Female	Male	HispNative	1	n	31	FALSE	FALSE	FALSE	DEK-NUP214	FALSE	FALSE	n		y	n	n	n	n	n	n	n	ACUTE MYELOID LEUKAEMIA (AML) AND RELATED PRECURSOR NEOPLASMS	AML with t(6;9)(p23;q34); DEK-NUP214	Adverse	Adverse	ACUTE MYELOID LEUKAEMIA (AML) AND RELATED PRECURSOR NEOPLASMS	AML with t(6;9)(p23;q34); DEK-NUP214	33	687	Residual Disease|Post-Transplant|Post-DLI	Bone Marrow Aspirate	n	y	y	n	y	y	4	DLI|Standard Chemotherapy|Bone Marrow Transplant|Supportive/Palliative Care	9	Fludarabine, Melphalan|5+2 (Cytarabine, Idarubicin)|7+3 (Cytarabine, Idarubicin)|Donor Lymphocyte Infusion|HAM (Cytarabine, Mitoxantrone)|FLAG-IDA (Cytarabine, Filgrastim, Fludarabine, Idarubicin)|GCLAC (GCSF, Clofarabine & Cytarabine)|MEC (Cytarabine, Etoposide, Mitoxantrone)|Decitabine	7	Consolidation|Salvage|Unknown|Induction|Re-induction|Supportive/Palliative Care|Allogeneic - Matched Unrelated Donor	Complete Response	Standard Chemotherapy	7	DLI
13-00118	685	Male	Male	White	1	n	54	TRUE	FALSE	FALSE	None	FALSE	FALSE	n		y	n	n	n	n	n	n	n	ACUTE MYELOID LEUKAEMIA (AML) AND RELATED PRECURSOR NEOPLASMS	AML with mutated NPM1	Favorable	Intermediate-II	ACUTE MYELOID LEUKAEMIA (AML) AND RELATED PRECURSOR NEOPLASMS	AML with mutated NPM1	57	349	Relapse|Post-Chemotherapy	Bone Marrow Aspirate	y	y	y	y	y	y	1	Standard Chemotherapy	7	7+3 (Cytarabine, Idarubicin)|HiDAC|FLAG-IDA (Cytarabine, Filgrastim, Fludarabine, Idarubicin)|Azacitidine|GCLAC (GCSF, Clofarabine & Cytarabine)|MEC (Cytarabine, Etoposide, Mitoxantrone)|Decitabine	5	Consolidation|Salvage|Induction|Re-induction|Maintenance	Complete Response	Standard Chemotherapy	7	Standard Chemotherapy
13-00123	1027	Male	Male	White	1	n	83	FALSE	FALSE	FALSE	None	FALSE	FALSE	y	Colon Cancer	y	n	n	n	n	n	n	n	ACUTE MYELOID LEUKAEMIA (AML) AND RELATED PRECURSOR NEOPLASMS	Therapy-related myeloid neoplasms	Favorable	Intermediate-II	ACUTE MYELOID LEUKAEMIA (AML) AND RELATED PRECURSOR NEOPLASMS	Therapy-related myeloid neoplasms	83	0	Initial Acute Leukemia Diagnosis	Peripheral Blood	y	n	y	y	n	y	0		0		0					NONE
13-00145	1045	Male	Male	White	2	n	70	FALSE	FALSE	FALSE	None	FALSE	FALSE	n		y	n	n	n	n	n	n	n	ACUTE MYELOID LEUKAEMIA (AML) AND RELATED PRECURSOR NEOPLASMS	AML with myelodysplasia-related changes	Intermediate	Intermediate-II	ACUTE MYELOID LEUKAEMIA (AML) AND RELATED PRECURSOR NEOPLASMS	AML with myelodysplasia-related changes	71	0	Post-Chemotherapy|Residual Disease	Peripheral Blood	y	n	y	y	n	y	2	Standard Chemotherapy|Supportive/Palliative Care	2	7+3 (Cytarabine, Idarubicin)|Azacitidine	2	Hypomethylating/Low Dose Cytarabine|Induction	Refractory	Standard Chemotherapy	-1	Supportive/Palliative Care
13-00146	1046	Female	Female	White	1	n	7	FALSE	TRUE	FALSE	RUNX1-RUNX1T1	FALSE	FALSE	n		y	n	n	n	n	n	n	n	ACUTE MYELOID LEUKAEMIA (AML) AND RELATED PRECURSOR NEOPLASMS	AML with t(8;21)(q22;q22); RUNX1-RUNX1T1	Favorable	Favorable	ACUTE MYELOID LEUKAEMIA (AML) AND RELATED PRECURSOR NEOPLASMS	AML with t(8;21)(q22;q22); RUNX1-RUNX1T1	7	0	Initial Acute Leukemia Diagnosis	Bone Marrow Aspirate	y	n	y	y	n	y	1	Standard Chemotherapy	1	COG-AAML1031 (IT/IV Cytarabine, Daunorubicin, Etoposide, Mitoxantrone +/- Bortezomib or Sorafenib)	2	Induction|Re-induction	Complete Response	Standard Chemotherapy	9	Standard Chemotherapy
13-00147	819	Female	Female	AdmixedAsian	3	n	57	FALSE	FALSE	FALSE	None	FALSE	FALSE	n		y	n	n	n	n	n	n	n	ACUTE MYELOID LEUKAEMIA (AML) AND RELATED PRECURSOR NEOPLASMS	AML with mutated NPM1	Intermediate	Intermediate-I	ACUTE MYELOID LEUKAEMIA (AML) AND RELATED PRECURSOR NEOPLASMS	AML with mutated NPM1	58	215	Residual Disease|Post-Chemotherapy	Peripheral Blood	y	n	y	y	n	y	1	Standard Chemotherapy	2	7+3 (Cytarabine, Idarubicin)|HiDAC	2	Consolidation|Induction	Unknown	Standard Chemotherapy	-1	Standard Chemotherapy
13-00149	1049	Male	Female	White	1	n	78	FALSE	FALSE	FALSE	None	FALSE	FALSE	y	Bladder Cancer	y	n	n	n	n	n	n	n	ACUTE MYELOID LEUKAEMIA (AML) AND RELATED PRECURSOR NEOPLASMS	AML with mutated CEBPA	Intermediate	Intermediate-II	ACUTE MYELOID LEUKAEMIA (AML) AND RELATED PRECURSOR NEOPLASMS	AML with mutated CEBPA	79	0	Post-Chemotherapy|Residual Disease	Bone Marrow Aspirate	y	y	y	y	y	y	1	Standard Chemotherapy	1	Decitabine	1	Induction	Refractory	Standard Chemotherapy	-1	Standard Chemotherapy
13-00150	1051	Male	Male	White	1	n	52	FALSE	FALSE	FALSE	None	FALSE	FALSE	n		y	n	n	n	n	n	n	n	ACUTE LEUKAEMIAS OF AMBIGUOUS LINEAGE	Mixed phenotype acute leukaemia, T/myeloid, NOS	Adverse	Adverse	ACUTE LEUKAEMIAS OF AMBIGUOUS LINEAGE	Mixed phenotype acute leukaemia, T/myeloid, NOS	53	234	Post-Transplant|Post-Chemotherapy|Residual Disease	Peripheral Blood	y	n	y	y	n	y	3	Standard Chemotherapy|Bone Marrow Transplant|Targeted Therapy - Kinase Inhibitor(s)	6	7+3 (Cytarabine, Idarubicin)|Sunitinib|HAM (Cytarabine, Mitoxantrone)|FLAG-IDA (Cytarabine, Filgrastim, Fludarabine, Idarubicin)|Decitabine|Busulfan, Cyclophosphamide	5	Salvage|Induction|Re-induction|Supportive/Palliative Care|Allogeneic - Matched Unrelated Donor	Refractory	Standard Chemotherapy	6	Standard Chemotherapy
13-00157	1054	Female	Female	White	1	n	60	FALSE	TRUE	FALSE	None	FALSE	FALSE	n		y	n	n	n	n	n	n	n	ACUTE MYELOID LEUKAEMIA (AML) AND RELATED PRECURSOR NEOPLASMS	AML with mutated NPM1	Favorable	Favorable	ACUTE MYELOID LEUKAEMIA (AML) AND RELATED PRECURSOR NEOPLASMS	AML with mutated NPM1	60	0	Initial Acute Leukemia Diagnosis	Bone Marrow Aspirate	y	y	y	y	y	y	1	Standard Chemotherapy	2	7+3 (Cytarabine, Idarubicin)|MiDAC	2	Consolidation|Induction	Complete Response	Standard Chemotherapy	6	Standard Chemotherapy
13-00160	967	Male	Male	White	1	n	70	FALSE	FALSE	TRUE	None	FALSE	FALSE	n		y	n	y	y	n	n	n	n	ACUTE MYELOID LEUKAEMIA (AML) AND RELATED PRECURSOR NEOPLASMS	AML with myelodysplasia-related changes	Intermediate	Intermediate-I	ACUTE MYELOID LEUKAEMIA (AML) AND RELATED PRECURSOR NEOPLASMS	AML with myelodysplasia-related changes	73	93	Post-Chemotherapy	Bone Marrow Aspirate	y	y	y	y	y	y	1	Standard Chemotherapy	2	7+3 (Cytarabine, Idarubicin)|Azacitidine	2	Induction|Maintenance	Complete Response	Standard Chemotherapy	6	Standard Chemotherapy
13-00163	1058	Male	Male	HispNative	1	n	24	FALSE	TRUE	FALSE	CBFB-MYH11	FALSE	FALSE	n		y	n	n	n	n	n	n	n	ACUTE MYELOID LEUKAEMIA (AML) AND RELATED PRECURSOR NEOPLASMS	AML with inv(16)(p13.1q22) or t(16;16)(p13.1;q22); CBFB-MYH11	Favorable	Favorable	ACUTE MYELOID LEUKAEMIA (AML) AND RELATED PRECURSOR NEOPLASMS	AML with inv(16)(p13.1q22) or t(16;16)(p13.1;q22); CBFB-MYH11	24	0	Initial Acute Leukemia Diagnosis	Bone Marrow Aspirate	y	y	y	y	y	y	3	Standard Chemotherapy|Bone Marrow Transplant|Intrathecal	4	7+3 (Cytarabine, Idarubicin)|HiDAC|Cytarabine, Methotrexate|Busulfan, Cyclophosphamide	4	Allogeneic - Sibling|Consolidation|Unknown|Induction	Complete Response	Standard Chemotherapy	6	Bone Marrow Transplant
13-00165	1060	Female	Female	White	3	n	33	FALSE	TRUE	FALSE	None	FALSE	FALSE	n		y	n	n	n	n	n	n	n	ACUTE MYELOID LEUKAEMIA (AML) AND RELATED PRECURSOR NEOPLASMS	AML with mutated NPM1	Intermediate	Intermediate-I	ACUTE MYELOID LEUKAEMIA (AML) AND RELATED PRECURSOR NEOPLASMS	AML with mutated NPM1	33	0	Initial Acute Leukemia Diagnosis	Peripheral Blood	y	y	y	y	y	y	2	Standard Chemotherapy|Bone Marrow Transplant	4	Busulfan, Fludarabine|7+3 (Cytarabine, Idarubicin)|HiDAC|HAM (Cytarabine, Mitoxantrone)	4	Allogeneic - Sibling|Consolidation|Induction|Re-induction	Refractory	Standard Chemotherapy	-1	Bone Marrow Transplant
13-00166	1061	Male	Male	White	1	n	65	FALSE	FALSE	FALSE	Unknown	FALSE	FALSE	n		y	n	n	n	n	n	n	n	ACUTE MYELOID LEUKAEMIA (AML) AND RELATED PRECURSOR NEOPLASMS	AML with maturation	Intermediate	Intermediate-II	ACUTE MYELOID LEUKAEMIA (AML) AND RELATED PRECURSOR NEOPLASMS	AML with maturation	67	0	Post-Chemotherapy|Residual Relapse	Peripheral Blood	y	y	y	y	y	y	1	Standard Chemotherapy	8	GCLAM (G-CSF, Cladribine, Cytarabine, and Mitoxantrone) |7+3 (Cytarabine, Idarubicin)|HiDAC|HAM (Cytarabine, Mitoxantrone)|FLAG-IDA (Cytarabine, Filgrastim, Fludarabine, Idarubicin)|Azacitidine|MEC (Cytarabine, Etoposide, Mitoxantrone)|Cladribine	6	Hypomethylating/Low Dose Cytarabine|Salvage|Consolidation|Unknown|Induction|Re-induction	Refractory	Standard Chemotherapy	6	Standard Chemotherapy
13-00186	1072	Male	Male	White	1	n	74	FALSE	FALSE	TRUE	None	FALSE	FALSE	n		n	n	n	n	y	y	n	n	ACUTE MYELOID LEUKAEMIA (AML) AND RELATED PRECURSOR NEOPLASMS	AML with myelodysplasia-related changes	Adverse	Intermediate-I	ACUTE MYELOID LEUKAEMIA (AML) AND RELATED PRECURSOR NEOPLASMS	AML with myelodysplasia-related changes	74	0	Initial Acute Leukemia Diagnosis	Bone Marrow Aspirate	y	y	y	y	y	y	0		0		0					NONE
13-00195	1078	Male	Male	White	1	n	66	FALSE	TRUE	FALSE	None	FALSE	FALSE	n		y	n	n	n	n	n	n	n	ACUTE MYELOID LEUKAEMIA (AML) AND RELATED PRECURSOR NEOPLASMS	AML with mutated NPM1	Favorable	Favorable	ACUTE MYELOID LEUKAEMIA (AML) AND RELATED PRECURSOR NEOPLASMS	AML with mutated NPM1	66	0	Initial Acute Leukemia Diagnosis	Bone Marrow Aspirate	y	y	y	y	y	y	1	Standard Chemotherapy	2	7+3 (Cytarabine, Idarubicin)|MiDAC	2	Consolidation|Induction	Complete Response	Standard Chemotherapy	6	Standard Chemotherapy
13-00201	1082	Male	Male	White	1	n	56	FALSE	TRUE	FALSE	None	FALSE	FALSE	n		y	n	n	n	n	n	n	n	ACUTE MYELOID LEUKAEMIA (AML) AND RELATED PRECURSOR NEOPLASMS	AML with mutated NPM1	FavorableOrIntermediate	Intermediate-I	ACUTE MYELOID LEUKAEMIA (AML) AND RELATED PRECURSOR NEOPLASMS	AML with mutated NPM1	56	0	Initial Acute Leukemia Diagnosis	Bone Marrow Aspirate	n	y	n	n	y	n	2	Standard Chemotherapy|Bone Marrow Transplant	3	7+3 (Cytarabine, Idarubicin)|HiDAC|Busulfan, Cyclophosphamide	3	Consolidation|Induction|Allogeneic - Matched Unrelated Donor	Complete Response	Standard Chemotherapy	7	Bone Marrow Transplant
13-00202	1086	Male	Male	White	3	n	53	FALSE	TRUE	FALSE	None	FALSE	FALSE	n		n	n	n	n	n	n	n	n	ACUTE MYELOID LEUKAEMIA (AML) AND RELATED PRECURSOR NEOPLASMS	AML with mutated NPM1	Favorable	Favorable	ACUTE MYELOID LEUKAEMIA (AML) AND RELATED PRECURSOR NEOPLASMS	AML with mutated NPM1	53	0	Initial Acute Leukemia Diagnosis	Bone Marrow Aspirate	y	y	n	y	y	n	0		0		0					NONE
13-00204	1088	Female	Female	White	1	n	65	FALSE	TRUE	FALSE	PML-RARA	FALSE	FALSE	n		y	n	n	n	n	n	n	n	ACUTE MYELOID LEUKAEMIA (AML) AND RELATED PRECURSOR NEOPLASMS	Acute promyelocytic leukaemia with t(15;17)(q22;q12); PML-RARA	Favorable	Adverse	ACUTE MYELOID LEUKAEMIA (AML) AND RELATED PRECURSOR NEOPLASMS	Acute promyelocytic leukaemia with t(15;17)(q22;q12); PML-RARA	65	0	Initial Acute Leukemia Diagnosis	Bone Marrow Aspirate	y	y	y	y	y	y	1	Standard Chemotherapy	2	ATRA (Tretinoin)|3+7 (Cytarabine, Daunorubicin)	1	Induction	Unknown	Standard Chemotherapy	5	Standard Chemotherapy
13-00218	1094	Female	Female	White	1	n	41	FALSE	TRUE	FALSE	RUNX1-RUNX1T1	FALSE	FALSE	n		y	n	n	n	n	n	n	n	ACUTE MYELOID LEUKAEMIA (AML) AND RELATED PRECURSOR NEOPLASMS	AML with t(8;21)(q22;q22); RUNX1-RUNX1T1	Favorable	Favorable	ACUTE MYELOID LEUKAEMIA (AML) AND RELATED PRECURSOR NEOPLASMS	AML with t(8;21)(q22;q22); RUNX1-RUNX1T1	41	0	Initial Acute Leukemia Diagnosis	Bone Marrow Aspirate	n	y	n	n	y	n	2	Standard Chemotherapy|Bone Marrow Transplant	4	7+3 (Cytarabine, Idarubicin)|HiDAC|MEC (Cytarabine, Etoposide, Mitoxantrone)|Busulfan, Cyclophosphamide	4	Consolidation|Induction|Re-induction|Allogeneic - Matched Unrelated Donor	Complete Response	Standard Chemotherapy	6	Bone Marrow Transplant
13-00226	928	Female	Female	White	1	n	83	FALSE	FALSE	TRUE	PML-RARA	FALSE	FALSE	n		y	n	n	n	n	n	y	y	ACUTE MYELOID LEUKAEMIA (AML) AND RELATED PRECURSOR NEOPLASMS	Acute promyelocytic leukaemia with t(15;17)(q22;q12); PML-RARA	Favorable	Adverse	ACUTE MYELOID LEUKAEMIA (AML) AND RELATED PRECURSOR NEOPLASMS	Acute promyelocytic leukaemia with t(15;17)(q22;q12); PML-RARA	83	0	Initial Acute Leukemia Diagnosis	Bone Marrow Aspirate	y	y	y	y	y	y	1	Standard Chemotherapy	2	ATRA, Arsenic Trioxide|Idarubicin	2	Induction|Symptom Control	Complete Response	Standard Chemotherapy	253	Standard Chemotherapy
13-00232	1101	Female	Female	White	1	n	22	FALSE	TRUE	FALSE	None	FALSE	FALSE	n		y	n	n	n	n	n	n	n	ACUTE MYELOID LEUKAEMIA (AML) AND RELATED PRECURSOR NEOPLASMS	AML with mutated CEBPA	Intermediate	Favorable	ACUTE MYELOID LEUKAEMIA (AML) AND RELATED PRECURSOR NEOPLASMS	AML with mutated CEBPA	22	0	Initial Acute Leukemia Diagnosis	Bone Marrow Aspirate	y	y	y	y	y	y	2	Standard Chemotherapy|Bone Marrow Transplant	3	Busulfan, Fludarabine|7+3 (Cytarabine, Idarubicin)|HiDAC	3	Consolidation|Induction|Allogeneic - Matched Unrelated Donor	Complete Response	Standard Chemotherapy	6	Bone Marrow Transplant
13-00236	1103	Female	Female	White	1	n	2	FALSE	FALSE	FALSE	None	FALSE	FALSE	n		y	n	n	n	n	n	n	n	ACUTE MYELOID LEUKAEMIA (AML) AND RELATED PRECURSOR NEOPLASMS	AML with myelodysplasia-related changes	Adverse	Adverse	ACUTE MYELOID LEUKAEMIA (AML) AND RELATED PRECURSOR NEOPLASMS	AML with myelodysplasia-related changes	5	0	Residual Disease|Post-Transplant|Post-Chemotherapy	Peripheral Blood	n	y	y	n	y	y	2	Standard Chemotherapy|Bone Marrow Transplant	5	Cyclophosphamide, Fludarabine, TBI|FLAG (Fludarabine, High-dose Cytarabine, G-CSF)|COG-AAML0531 (Cytarabine, Daunorubicin, Etoposide, L-Asparaginase, Mitoxantrone +/- Gemtuzumab)|Treo/Flu/TBI (Treosulfan, Fludarabine, Total Body Irradiation)|COG-AAML07P1 (Bortezomib, Cytarabine, Etoposide, Idarubicin)	3	Induction|Re-induction|Allogeneic - Matched Unrelated Donor	Complete Response	Standard Chemotherapy	153	Bone Marrow Transplant
13-00237	1104	Male	Male	White	1	n	72	FALSE	FALSE	TRUE	None	FALSE	FALSE	n		y	n	n	n	y	y	n	n	ACUTE MYELOID LEUKAEMIA (AML) AND RELATED PRECURSOR NEOPLASMS	AML with myelodysplasia-related changes	Adverse	Intermediate-II	ACUTE MYELOID LEUKAEMIA (AML) AND RELATED PRECURSOR NEOPLASMS	AML with myelodysplasia-related changes	72	0	Initial Acute Leukemia Diagnosis	Bone Marrow Aspirate	n	y	y	n	y	y	1	Standard Chemotherapy	1	3+7 (Cytarabine, Daunorubicin)	1	Induction	Complete Response	Standard Chemotherapy	6	Standard Chemotherapy
13-00242	1093	Male	Male	Black	2	n	62	FALSE	FALSE	FALSE	None	FALSE	FALSE	n		y	n	n	n	n	n	n	n	ACUTE MYELOID LEUKAEMIA (AML) AND RELATED PRECURSOR NEOPLASMS	AML with myelodysplasia-related changes	Adverse	Adverse	ACUTE MYELOID LEUKAEMIA (AML) AND RELATED PRECURSOR NEOPLASMS	AML with myelodysplasia-related changes	62	15	Post-Chemotherapy	Peripheral Blood	n	y	n	n	y	n	1	Standard Chemotherapy	3	7+3 (Cytarabine, Idarubicin)|HiDAC|MEC (Cytarabine, Etoposide, Mitoxantrone)	3	Consolidation|Induction|Re-induction	Complete Response i	Standard Chemotherapy	7	Standard Chemotherapy
13-00245	1108	Male	Male	Asian	1	n	8	FALSE	TRUE	FALSE	RUNX1-RUNX1T1	FALSE	FALSE	n		y	n	n	n	n	n	n	n	ACUTE MYELOID LEUKAEMIA (AML) AND RELATED PRECURSOR NEOPLASMS	AML with t(8;21)(q22;q22); RUNX1-RUNX1T1	Favorable	Favorable	ACUTE MYELOID LEUKAEMIA (AML) AND RELATED PRECURSOR NEOPLASMS	AML with t(8;21)(q22;q22); RUNX1-RUNX1T1	8	0	Initial Acute Leukemia Diagnosis	Bone Marrow Aspirate	y	y	y	y	y	y	1	Standard Chemotherapy	1	COG-AAML1031 (IT/IV Cytarabine, Daunorubicin, Etoposide, Mitoxantrone +/- Bortezomib or Sorafenib)	2	Induction|Intensification	Complete Response	Standard Chemotherapy	11	Standard Chemotherapy
13-00247	1105	Female	Female	White	1	n	53	FALSE	TRUE	FALSE	RUNX1-RUNX1T1	FALSE	FALSE	n		y	n	n	n	n	n	n	n	ACUTE MYELOID LEUKAEMIA (AML) AND RELATED PRECURSOR NEOPLASMS	AML with t(8;21)(q22;q22); RUNX1-RUNX1T1	Favorable	Favorable	ACUTE MYELOID LEUKAEMIA (AML) AND RELATED PRECURSOR NEOPLASMS	AML with t(8;21)(q22;q22); RUNX1-RUNX1T1	53	4	Initial Acute Leukemia Diagnosis	Peripheral Blood	n	y	n	n	y	n	1	Standard Chemotherapy	2	7+3 (Cytarabine, Idarubicin)|HiDAC	2	Consolidation|Induction	Complete Response	Standard Chemotherapy	6	Standard Chemotherapy
13-00250	1111	Male	Male	White	1	n	78	FALSE	FALSE	TRUE	Unknown	FALSE	FALSE	n		y	n	y	y	n	n	n	n	ACUTE MYELOID LEUKAEMIA (AML) AND RELATED PRECURSOR NEOPLASMS	AML with myelodysplasia-related changes	Intermediate	Not Enough Information	ACUTE MYELOID LEUKAEMIA (AML) AND RELATED PRECURSOR NEOPLASMS	AML with myelodysplasia-related changes	78	0	Post-Chemotherapy|Residual Disease	Peripheral Blood	y	y	n	y	y	n	1	Standard Chemotherapy	2	Azacitidine|Decitabine	2	Hypomethylating/Low Dose Cytarabine|Induction	Unknown	Standard Chemotherapy	-1	Standard Chemotherapy
13-00253	1113	Female	Female	White	1	n	42	FALSE	TRUE	FALSE	Unknown	FALSE	FALSE	n		y	n	n	n	n	n	n	n	ACUTE MYELOID LEUKAEMIA (AML) AND RELATED PRECURSOR NEOPLASMS	AML with mutated CEBPA	Intermediate	Not Enough Information	ACUTE MYELOID LEUKAEMIA (AML) AND RELATED PRECURSOR NEOPLASMS	AML with mutated CEBPA	42	0	Initial Acute Leukemia Diagnosis	Peripheral Blood	y	y	n	y	y	n	1	Standard Chemotherapy	2	7+3 (Cytarabine, Idarubicin)|MEC (Cytarabine, Etoposide, Mitoxantrone)	2	Induction|Re-induction	Refractory	Standard Chemotherapy	6	Standard Chemotherapy
13-00255	1104	Male	Male	White	1	n	72	FALSE	FALSE	TRUE	None	FALSE	FALSE	n		y	n	n	n	y	y	n	n	ACUTE MYELOID LEUKAEMIA (AML) AND RELATED PRECURSOR NEOPLASMS	AML with myelodysplasia-related changes	Adverse	Intermediate-II	ACUTE MYELOID LEUKAEMIA (AML) AND RELATED PRECURSOR NEOPLASMS	AML with myelodysplasia-related changes	72	8	Initial Acute Leukemia Diagnosis	Peripheral Blood	y	n	y	y	n	y	1	Standard Chemotherapy	1	3+7 (Cytarabine, Daunorubicin)	1	Induction	Complete Response	Standard Chemotherapy	6	Standard Chemotherapy
13-00260	1117	Male	Male	White	1	n	14	FALSE	TRUE	FALSE	RUNX1-RUNX1T1	FALSE	FALSE	n		y	n	n	n	n	n	n	n	ACUTE MYELOID LEUKAEMIA (AML) AND RELATED PRECURSOR NEOPLASMS	AML with t(8;21)(q22;q22); RUNX1-RUNX1T1	Favorable	Adverse	ACUTE MYELOID LEUKAEMIA (AML) AND RELATED PRECURSOR NEOPLASMS	AML with t(8;21)(q22;q22); RUNX1-RUNX1T1	14	0	Initial Acute Leukemia Diagnosis	Peripheral Blood	y	n	y	y	n	y	1	Standard Chemotherapy	1	COG-AAML0531 (Cytarabine, Daunorubicin, Etoposide, L-Asparaginase, Mitoxantrone +/- Gemtuzumab)	1	Induction	Complete Response	Standard Chemotherapy	133	Standard Chemotherapy
13-00262	1118	Female	Female	White	2	n	64	FALSE	FALSE	FALSE	None	FALSE	FALSE	n		y	n	n	n	n	n	n	n	ACUTE MYELOID LEUKAEMIA (AML) AND RELATED PRECURSOR NEOPLASMS	AML with mutated NPM1	Adverse	Adverse	ACUTE MYELOID LEUKAEMIA (AML) AND RELATED PRECURSOR NEOPLASMS	AML with mutated NPM1	65	0	Post-Chemotherapy|Residual Disease	Peripheral Blood	y	y	y	y	y	y	2	Standard Chemotherapy|Targeted Therapy - Kinase Inhibitor(s)	5	Crenolanib|MEC, plexifor, GCSF|Sorafenib|7+3 (Cytarabine, Idarubicin) plus LBH|Clofarabine, Cytarabine	4	Salvage|Induction|Experimental|Re-induction	Refractory	Standard Chemotherapy	21	Targeted Therapy - Kinase Inhibitor(s)
13-00266	1119	Male	Male	White	1	n	77	FALSE	TRUE	FALSE	None	FALSE	FALSE	n		y	n	n	n	n	n	n	n	ACUTE MYELOID LEUKAEMIA (AML) AND RELATED PRECURSOR NEOPLASMS	AML with myelodysplasia-related changes	Adverse	Adverse	ACUTE MYELOID LEUKAEMIA (AML) AND RELATED PRECURSOR NEOPLASMS	AML with myelodysplasia-related changes	77	0	Initial Acute Leukemia Diagnosis	Peripheral Blood	y	n	y	y	n	y	1	Standard Chemotherapy	1	7+3 (Cytarabine, Idarubicin)	1	Induction	Refractory	Standard Chemotherapy	7	Standard Chemotherapy
13-00268	1121	Male	Male	White	1	n	56	FALSE	FALSE	TRUE	Unknown	FALSE	FALSE	n		y	n	y	y	n	n	n	n	ACUTE MYELOID LEUKAEMIA (AML) AND RELATED PRECURSOR NEOPLASMS	AML with myelodysplasia-related changes	Intermediate	Adverse	ACUTE MYELOID LEUKAEMIA (AML) AND RELATED PRECURSOR NEOPLASMS	AML with myelodysplasia-related changes	56	0	Post-Chemotherapy|Residual Disease	Peripheral Blood	n	y	y	n	y	y	1	Standard Chemotherapy	3	GCLAM (G-CSF, Cladribine, Cytarabine, and Mitoxantrone) |3+7 (Cytarabine, Daunorubicin)|MEC (Cytarabine, Etoposide, Mitoxantrone)	3	Salvage|Induction|Re-induction	Refractory	Standard Chemotherapy	6	Standard Chemotherapy
13-00270	1123	Female	Female	White	1	n	18	FALSE	TRUE	FALSE	CBFB-MYH11	FALSE	FALSE	n		y	n	n	n	n	n	n	n	ACUTE MYELOID LEUKAEMIA (AML) AND RELATED PRECURSOR NEOPLASMS	AML with inv(16)(p13.1q22) or t(16;16)(p13.1;q22); CBFB-MYH11	Favorable	Favorable	ACUTE MYELOID LEUKAEMIA (AML) AND RELATED PRECURSOR NEOPLASMS	AML with inv(16)(p13.1q22) or t(16;16)(p13.1;q22); CBFB-MYH11	18	0	Initial Acute Leukemia Diagnosis	Peripheral Blood	y	y	n	y	y	n	1	Standard Chemotherapy	1	COG-AAML1031 (IT/IV Cytarabine, Daunorubicin, Etoposide, Mitoxantrone +/- Bortezomib or Sorafenib)	2	Induction|Re-induction	Refractory	Standard Chemotherapy	-1	Standard Chemotherapy
13-00273	1126	Female	Male	White	1	n	51	FALSE	TRUE	FALSE	None	FALSE	FALSE	n		y	n	n	n	n	n	n	n	ACUTE MYELOID LEUKAEMIA (AML) AND RELATED PRECURSOR NEOPLASMS	AML with mutated NPM1	FavorableOrIntermediate	Intermediate-I	ACUTE MYELOID LEUKAEMIA (AML) AND RELATED PRECURSOR NEOPLASMS	AML with mutated NPM1	51	0	Initial Acute Leukemia Diagnosis	Peripheral Blood	y	y	n	n	y	n	2	Standard Chemotherapy|Bone Marrow Transplant	4	Fludarabine, Melphalan|7+3 (Cytarabine, Idarubicin)|HiDAC|FLAG-IDA (Cytarabine, Filgrastim, Fludarabine, Idarubicin)	4	Consolidation|Induction|Re-induction|Allogeneic - Matched Unrelated Donor	Complete Response	Standard Chemotherapy	6	Standard Chemotherapy
13-00281	1131	Female	Female	White	4	n	79	FALSE	FALSE	TRUE	None	FALSE	FALSE	n		y	n	y	y	n	n	n	n	ACUTE MYELOID LEUKAEMIA (AML) AND RELATED PRECURSOR NEOPLASMS	AML with myelodysplasia-related changes	Intermediate	Intermediate-II	ACUTE MYELOID LEUKAEMIA (AML) AND RELATED PRECURSOR NEOPLASMS	AML with myelodysplasia-related changes	79	0	Initial Acute Leukemia Diagnosis	Peripheral Blood	y	y	y	y	y	y	1	Standard Chemotherapy	1	Azacitidine, Lenalidomide	1	Salvage				Standard Chemotherapy
13-00286	1137	Male	Male	White	4	n	53	FALSE	TRUE	FALSE	None	FALSE	FALSE	n		y	n	n	n	n	n	n	n	ACUTE MYELOID LEUKAEMIA (AML) AND RELATED PRECURSOR NEOPLASMS	AML with mutated NPM1	FavorableOrIntermediate	Intermediate-I	ACUTE MYELOID LEUKAEMIA (AML) AND RELATED PRECURSOR NEOPLASMS	AML with mutated NPM1	53	0	Initial Acute Leukemia Diagnosis	Bone Marrow Aspirate	n	y	n	n	y	n	1	Standard Chemotherapy	3	HiDAC|7+3 (Cytarabine, Idarubicin)|Busulfan, Cyclophosphamide	3	Consolidation|Induction|Allogeneic - Matched Unrelated Donor	Complete Response	Standard Chemotherapy	7	Standard Chemotherapy
13-00294	1098	Female	Female	White	2	n	31	TRUE	FALSE	TRUE	None	FALSE	FALSE	n		y	n	y	y	n	n	n	n	ACUTE MYELOID LEUKAEMIA (AML) AND RELATED PRECURSOR NEOPLASMS	AML with myelodysplasia-related changes	Intermediate	Not Enough Information	ACUTE MYELOID LEUKAEMIA (AML) AND RELATED PRECURSOR NEOPLASMS	AML with myelodysplasia-related changes	36	1020	Relapse|Post-Chemotherapy|Post-Transplant	Bone Marrow Aspirate	n	y	y	n	y	y	4	Standard Chemotherapy|Bone Marrow Transplant|Targeted Therapy - Other|Targeted Therapy - Kinase Inhibitor(s)	9	Fludarabine, Melphalan|Dasatinib|7+3 (Cytarabine, Idarubicin)|HiDAC|FLAG-IDA (Cytarabine, Filgrastim, Fludarabine, Idarubicin)|Azacitidine|MEC (Cytarabine, Etoposide, Mitoxantrone)|Rituximab|Busulfan, Cyclophosphamide	7	Allogeneic - Sibling|Hypomethylating/Low Dose Cytarabine|Consolidation|Salvage|Induction|Experimental|Re-induction	Complete Response	Standard Chemotherapy	-1	Targeted Therapy - Kinase Inhibitor(s)
13-00331	1153	Female	Female	White	4	n	35	TRUE	FALSE	FALSE	None	FALSE	FALSE	n		y	n	n	n	n	n	n	n	ACUTE MYELOID LEUKAEMIA (AML) AND RELATED PRECURSOR NEOPLASMS	AML with mutated NPM1	Favorable	Favorable	ACUTE MYELOID LEUKAEMIA (AML) AND RELATED PRECURSOR NEOPLASMS	AML with mutated NPM1	37	1	Post-Chemotherapy|Relapse	Bone Marrow Aspirate	y	y	y	y	y	y	2	Standard Chemotherapy|Bone Marrow Transplant	5	7+3 (Cytarabine, Idarubicin)|HiDAC|FLAG-IDA (Cytarabine, Filgrastim, Fludarabine, Idarubicin)|MEC (Cytarabine, Etoposide, Mitoxantrone)|Cyclophosphamide, Etoposide, TBI	5	Allogeneic - Sibling|Consolidation|Salvage|Induction|Re-induction	Complete Response	Standard Chemotherapy	6	Standard Chemotherapy
13-00338	1157	Female	Female	White	4	n	53	TRUE	FALSE	FALSE	CBFB-MYH11	FALSE	FALSE	n		y	n	n	n	n	n	n	n	ACUTE MYELOID LEUKAEMIA (AML) AND RELATED PRECURSOR NEOPLASMS	AML with inv(16)(p13.1q22) or t(16;16)(p13.1;q22); CBFB-MYH11	Favorable	Favorable	ACUTE MYELOID LEUKAEMIA (AML) AND RELATED PRECURSOR NEOPLASMS	AML with inv(16)(p13.1q22) or t(16;16)(p13.1;q22); CBFB-MYH11	60	0	Post-Chemotherapy|Relapse	Peripheral Blood	y	y	n	y	y	n	1	Standard Chemotherapy	5	7+3 (Cytarabine, Idarubicin)|3+7 (Cytarabine, Daunorubicin)|Azacitidine, Gemtuzumab|MEC (Cytarabine, Etoposide, Mitoxantrone)|Etoposide, Cytarabine	2	Induction|Re-induction	Refractory	Standard Chemotherapy	-1	Standard Chemotherapy
13-00342	1159	Male	Male	Asian	4	y	31	TRUE	FALSE	FALSE	None	FALSE	FALSE	n		y	n	n	n	n	n	n	n	ACUTE MYELOID LEUKAEMIA (AML) AND RELATED PRECURSOR NEOPLASMS	AML with mutated CEBPA	Favorable	Favorable	ACUTE MYELOID LEUKAEMIA (AML) AND RELATED PRECURSOR NEOPLASMS	AML with mutated CEBPA	32	0	Relapse|Post-Chemotherapy	Bone Marrow Aspirate	y	y	n	y	y	n	4	DLI|Standard Chemotherapy|Bone Marrow Transplant|Supportive/Palliative Care	7	7+3 (Cytarabine, Idarubicin)|HiDAC|Donor Lymphocyte Infusion|GCLAC (GCSF, Clofarabine & Cytarabine)|MEC (Cytarabine, Etoposide, Mitoxantrone)|Decitabine|Fludarabine, Cyclophosphamide, TBI	6	Allogeneic - Sibling|Consolidation|Salvage|Unknown|Induction|Re-induction	Complete Response	Standard Chemotherapy	8	Supportive/Palliative Care
13-00346	1162	Female	Female	White	2	n	46	FALSE	FALSE	FALSE	None	FALSE	FALSE	n		y	n	n	n	n	n	n	n	ACUTE MYELOID LEUKAEMIA (AML) AND RELATED PRECURSOR NEOPLASMS	AML with myelodysplasia-related changes	Adverse	Not Enough Information	ACUTE MYELOID LEUKAEMIA (AML) AND RELATED PRECURSOR NEOPLASMS	AML with myelodysplasia-related changes	47	0	Post-Chemotherapy|Post-Transplant|Residual Relapse	Peripheral Blood	n	y	n	n	y	n	3	Standard Chemotherapy|Bone Marrow Transplant|Targeted Therapy - Kinase Inhibitor(s)	7	Azacitidine, Sorafenib|7+3 (Cytarabine, Idarubicin)|HiDAC|Crenolanib|PLX3397|Fludarabine, Cyclophosphamide, Thiotepa, TBI|AC220 (Ambit)	6	Hypomethylating/Low Dose Cytarabine|Consolidation|Induction|Experimental|Re-induction|Double Umbilical Cord Blood Transplant (DUCBT)	Complete Response i	Standard Chemotherapy	9	Targeted Therapy - Kinase Inhibitor(s)
13-00353	1161	Female	Female	Asian	1	n	30	FALSE	FALSE	FALSE	MLLT3-KMT2A	FALSE	FALSE	y	Not specified	y	n	n	n	n	n	n	n	ACUTE MYELOID LEUKAEMIA (AML) AND RELATED PRECURSOR NEOPLASMS	Therapy-related myeloid neoplasms	Intermediate	Intermediate-II	ACUTE MYELOID LEUKAEMIA (AML) AND RELATED PRECURSOR NEOPLASMS	Therapy-related myeloid neoplasms	30	0	Post-Chemotherapy|Initial Acute Leukemia Diagnosis	Bone Marrow Aspirate	y	y	y	y	y	y	2	Standard Chemotherapy|Supportive/Palliative Care	4	GCLAM (G-CSF, Cladribine, Cytarabine, and Mitoxantrone) |7+3 (Cytarabine, Idarubicin)|HiDAC|Decitabine	4	Consolidation|Salvage|Induction|Supportive/Palliative Care	Complete Response	Standard Chemotherapy	6	Supportive/Palliative Care
13-00354	1163	Male	Male	Asian	4	n	73	FALSE	TRUE	FALSE	None	FALSE	FALSE	n		y	n	n	n	n	n	n	n	ACUTE MYELOID LEUKAEMIA (AML) AND RELATED PRECURSOR NEOPLASMS	Acute monoblastic and monocytic leukaemia	Intermediate	Intermediate-I	ACUTE MYELOID LEUKAEMIA (AML) AND RELATED PRECURSOR NEOPLASMS	Acute monoblastic and monocytic leukaemia	73	0	Initial Acute Leukemia Diagnosis	Peripheral Blood	y	y	y	y	y	y	2	Standard Chemotherapy|Bone Marrow Transplant	4	5+2 (Cytarabine, Idarubicin)|7+3 (Cytarabine, Idarubicin)|Decitabine|Stanford Protocol 9153 (TLI, ATG)	4	Hypomethylating/Low Dose Cytarabine|Consolidation|Induction|Allogeneic - Mismatched Unrelated Donor	Complete Response	Standard Chemotherapy	-1	Bone Marrow Transplant
13-00365	1171	Female	Female	White	4	n	72	FALSE	TRUE	FALSE	None	FALSE	FALSE	n		y	n	n	n	n	n	n	n	ACUTE MYELOID LEUKAEMIA (AML) AND RELATED PRECURSOR NEOPLASMS	AML with mutated NPM1	Adverse	Not Enough Information	ACUTE MYELOID LEUKAEMIA (AML) AND RELATED PRECURSOR NEOPLASMS	AML with mutated NPM1	72	0	Initial Acute Leukemia Diagnosis	Peripheral Blood	y	y	y	y	y	y	1	Standard Chemotherapy	2	Azacitidine, Lenalidomide|Temozolomide, Vorinostat	2	Induction|Re-induction	Refractory	Standard Chemotherapy	-1	Standard Chemotherapy
13-00383	1181	Female	Female	White	4	n	71	FALSE	TRUE	FALSE	None	FALSE	FALSE	n		y	n	n	n	n	n	n	n	ACUTE MYELOID LEUKAEMIA (AML) AND RELATED PRECURSOR NEOPLASMS	Acute myeloid leukaemia, NOS	Intermediate	Intermediate-II	ACUTE MYELOID LEUKAEMIA (AML) AND RELATED PRECURSOR NEOPLASMS	Acute myeloid leukaemia, NOS	71	0	Initial Acute Leukemia Diagnosis	Bone Marrow Aspirate	n	y	n	n	y	n	3	Standard Chemotherapy|Bone Marrow Transplant|Supportive/Palliative Care	3	Cytarabine|Azacitidine|Stanford Protocol 9153 (TLI, ATG)	3	Hypomethylating/Low Dose Cytarabine|Supportive/Palliative Care|Allogeneic - Matched Unrelated Donor				Standard Chemotherapy
13-00384	1181	Female	Female	White	4	n	71	FALSE	TRUE	FALSE	None	FALSE	FALSE	n		y	n	n	n	n	n	n	n	ACUTE MYELOID LEUKAEMIA (AML) AND RELATED PRECURSOR NEOPLASMS	Acute myeloid leukaemia, NOS	Intermediate	Not Enough Information	ACUTE MYELOID LEUKAEMIA (AML) AND RELATED PRECURSOR NEOPLASMS	Acute myeloid leukaemia, NOS	71	0	Initial Acute Leukemia Diagnosis	Peripheral Blood	y	y	n	y	y	n	3	Standard Chemotherapy|Bone Marrow Transplant|Supportive/Palliative Care	3	Cytarabine|Azacitidine|Stanford Protocol 9153 (TLI, ATG)	3	Hypomethylating/Low Dose Cytarabine|Supportive/Palliative Care|Allogeneic - Matched Unrelated Donor				Standard Chemotherapy
13-00393	1184	Male	Male	HispNative	2	n	52	FALSE	TRUE	FALSE	None	FALSE	FALSE	n		y	n	n	n	n	n	n	n	ACUTE MYELOID LEUKAEMIA (AML) AND RELATED PRECURSOR NEOPLASMS	AML with myelodysplasia-related changes	Adverse	Adverse	ACUTE MYELOID LEUKAEMIA (AML) AND RELATED PRECURSOR NEOPLASMS	AML with myelodysplasia-related changes	52	0	Initial Acute Leukemia Diagnosis	Bone Marrow Aspirate	y	y	y	y	y	y	3	Standard Chemotherapy|Bone Marrow Transplant|Targeted Therapy - Other	5	7+3 (Cytarabine, Idarubicin)|HiDAC|AG-221|HAM (Mitoxantrone, Cytarabine) plus Crenolanib|Fludarabine, Melphalan, ATG	5	Consolidation|Salvage|Induction|Experimental|Allogeneic - Matched Unrelated Donor	Refractory	Standard Chemotherapy	15	Bone Marrow Transplant
13-00396	1187	Male	Male	White	1	n	63	FALSE	TRUE	FALSE	None	FALSE	FALSE	n		y	n	n	n	n	n	n	n	ACUTE MYELOID LEUKAEMIA (AML) AND RELATED PRECURSOR NEOPLASMS	AML with myelodysplasia-related changes	Adverse	Adverse	ACUTE MYELOID LEUKAEMIA (AML) AND RELATED PRECURSOR NEOPLASMS	AML with myelodysplasia-related changes	63	0	Initial Acute Leukemia Diagnosis	Bone Marrow Aspirate	y	y	y	y	y	y	2	Standard Chemotherapy|Bone Marrow Transplant	3	7+3 (Cytarabine, Idarubicin)|Decitabine|Bu/Flu/TBI (Busulfan, Fludarabine, Total Body Irradiation)	3	Consolidation|Induction|Allogeneic - Matched Unrelated Donor	Complete Response	Standard Chemotherapy	6	Standard Chemotherapy
13-00406	1190	Male	Male	White	1	n	62	FALSE	TRUE	FALSE	None	FALSE	FALSE	n		n	n	n	n	n	n	n	n	ACUTE MYELOID LEUKAEMIA (AML) AND RELATED PRECURSOR NEOPLASMS	Acute monoblastic and monocytic leukaemia	Adverse	Intermediate-I	ACUTE MYELOID LEUKAEMIA (AML) AND RELATED PRECURSOR NEOPLASMS	Acute monoblastic and monocytic leukaemia	62	0	Initial Acute Leukemia Diagnosis	Leukapheresis	y	y	y	y	y	y	0		0		0					NONE
13-00409	1190	Male	Male	White	1	n	62	FALSE	TRUE	FALSE	None	FALSE	FALSE	n		n	n	n	n	n	n	n	n	ACUTE MYELOID LEUKAEMIA (AML) AND RELATED PRECURSOR NEOPLASMS	Acute monoblastic and monocytic leukaemia	IntermediateOrAdverse	Intermediate-I	ACUTE MYELOID LEUKAEMIA (AML) AND RELATED PRECURSOR NEOPLASMS	Acute monoblastic and monocytic leukaemia	62	1	Initial Acute Leukemia Diagnosis	Bone Marrow Aspirate	y	y	n	y	y	n	0		0		0					NONE
13-00417	1193	Male	Male	White	4	n	71	FALSE	TRUE	FALSE	None	FALSE	FALSE	n		y	n	n	n	n	n	n	n	ACUTE MYELOID LEUKAEMIA (AML) AND RELATED PRECURSOR NEOPLASMS	AML with mutated NPM1	FavorableOrIntermediate	Intermediate-I	ACUTE MYELOID LEUKAEMIA (AML) AND RELATED PRECURSOR NEOPLASMS	AML with mutated NPM1	71	0	Initial Acute Leukemia Diagnosis	Bone Marrow Aspirate	n	y	n	n	y	n	1	Standard Chemotherapy	1	Decitabine, Midostaurin	1	Induction	Refractory	Standard Chemotherapy	-1	Standard Chemotherapy
13-00420	1194	Male	Male	White	2	n	75	FALSE	FALSE	FALSE	None	FALSE	FALSE	n		y	n	n	n	n	n	n	n	ACUTE MYELOID LEUKAEMIA (AML) AND RELATED PRECURSOR NEOPLASMS	Acute myeloid leukaemia, NOS	Adverse	Adverse	ACUTE MYELOID LEUKAEMIA (AML) AND RELATED PRECURSOR NEOPLASMS	Acute myeloid leukaemia, NOS	75	0	Residual Disease|Post-Chemotherapy	Peripheral Blood	y	y	y	y	y	y	1	Standard Chemotherapy	5	7+3 (Cytarabine, Idarubicin)|HiDAC|Azacitidine|MEC (Cytarabine, Etoposide, Mitoxantrone)|Decitabine	4	Consolidation|Induction|Re-induction|Maintenance	Complete Response	Standard Chemotherapy	-1	Standard Chemotherapy
13-00424	1196	Male	Male	White	4	n	77	FALSE	TRUE	FALSE	None	FALSE	FALSE	n		y	n	n	n	n	n	n	n	ACUTE MYELOID LEUKAEMIA (AML) AND RELATED PRECURSOR NEOPLASMS	AML with myelodysplasia-related changes	Adverse	Not Enough Information	ACUTE MYELOID LEUKAEMIA (AML) AND RELATED PRECURSOR NEOPLASMS	AML with myelodysplasia-related changes	77	0	Initial Acute Leukemia Diagnosis	Peripheral Blood	n	y	n	n	y	n	1	Standard Chemotherapy	1	Azacitidine, Lenalidomide	1	Induction	Refractory	Standard Chemotherapy	-1	Standard Chemotherapy
13-00425	1197	Female	Female	White	2	n	40	FALSE	TRUE	FALSE	MLLT3-KMT2A	FALSE	FALSE	n		y	n	n	n	n	n	n	n	ACUTE MYELOID LEUKAEMIA (AML) AND RELATED PRECURSOR NEOPLASMS	AML with t(9;11)(p22;q23); MLLT3-MLL	Intermediate	Intermediate-II	ACUTE MYELOID LEUKAEMIA (AML) AND RELATED PRECURSOR NEOPLASMS	AML with t(9;11)(p22;q23); MLLT3-MLL	40	0	Initial Acute Leukemia Diagnosis	Peripheral Blood	y	y	y	y	y	y	2	Standard Chemotherapy|Bone Marrow Transplant	3	7+3 (Cytarabine, Idarubicin)|HiDAC|Busulfan, Cyclophosphamide	3	Allogeneic - Sibling|Consolidation|Induction	Complete Response	Standard Chemotherapy	-1	Standard Chemotherapy
13-00450	1224	Female	Female	White	2	n	79	TRUE	FALSE	FALSE	Unknown	FALSE	FALSE	n		y	n	n	n	n	n	n	n	ACUTE MYELOID LEUKAEMIA (AML) AND RELATED PRECURSOR NEOPLASMS	AML with mutated NPM1	Favorable	Intermediate-I	ACUTE MYELOID LEUKAEMIA (AML) AND RELATED PRECURSOR NEOPLASMS	AML with mutated NPM1	79	0	Post-Chemotherapy|Relapse	Peripheral Blood	y	y	y	y	y	y	2	Standard Chemotherapy|Targeted Therapy - Kinase Inhibitor(s)	2	7+3 (Cytarabine, Idarubicin)|Crenolanib	2	Induction|Experimental	Complete Response	Standard Chemotherapy	4	Targeted Therapy - Kinase Inhibitor(s)
13-00454	1226	Female	Female	HispNative	2	n	31	FALSE	TRUE	FALSE	CBFB-MYH11	FALSE	FALSE	n		y	n	n	n	n	n	n	n	ACUTE MYELOID LEUKAEMIA (AML) AND RELATED PRECURSOR NEOPLASMS	AML with inv(16)(p13.1q22) or t(16;16)(p13.1;q22); CBFB-MYH11	Favorable	Favorable	ACUTE MYELOID LEUKAEMIA (AML) AND RELATED PRECURSOR NEOPLASMS	AML with inv(16)(p13.1q22) or t(16;16)(p13.1;q22); CBFB-MYH11	31	0	Initial Acute Leukemia Diagnosis	Peripheral Blood	y	y	y	y	y	y	1	Standard Chemotherapy	2	7+3 (Cytarabine, Idarubicin)|HiDAC	2	Consolidation|Induction	Complete Response i	Standard Chemotherapy	5	Standard Chemotherapy
13-00466	1566	Male	Male	White	2	n	71	FALSE	TRUE	FALSE	Unknown	FALSE	FALSE	n		y	n	n	n	n	n	n	n	ACUTE MYELOID LEUKAEMIA (AML) AND RELATED PRECURSOR NEOPLASMS	Acute myeloid leukaemia, NOS	Intermediate	Not Enough Information	ACUTE MYELOID LEUKAEMIA (AML) AND RELATED PRECURSOR NEOPLASMS	Acute myeloid leukaemia, NOS	71	0	Initial Acute Leukemia Diagnosis	Peripheral Blood	y	y	n	y	y	n	2	Standard Chemotherapy|Targeted Therapy - Other	4	7+3 (Cytarabine, Idarubicin)|HiDAC|Cytarabine|BL-8040	4	Consolidation|Salvage|Induction|Experimental	Complete Response	Standard Chemotherapy	-1	Standard Chemotherapy
13-00468	1233	Male	Male	White	1	n	61	FALSE	FALSE	FALSE	None	FALSE	FALSE	n		y	n	n	n	n	n	n	n	ACUTE MYELOID LEUKAEMIA (AML) AND RELATED PRECURSOR NEOPLASMS	AML with myelodysplasia-related changes	Adverse	Intermediate-II	ACUTE MYELOID LEUKAEMIA (AML) AND RELATED PRECURSOR NEOPLASMS	AML with myelodysplasia-related changes	61	0	Residual Disease|Post-Chemotherapy	Bone Marrow Aspirate	y	y	y	y	y	y	1	Standard Chemotherapy	4	5+2 (Cytarabine, Idarubicin)|7+3 (Cytarabine, Idarubicin)|MEC (Cytarabine, Etoposide, Mitoxantrone)|Decitabine	3	Salvage|Induction|Re-induction	Refractory	Standard Chemotherapy	6	Standard Chemotherapy
13-00487	1243	Female	Female	White	1	n	35	FALSE	TRUE	FALSE	CBFB-MYH11	FALSE	FALSE	n		y	n	n	n	n	n	n	n	ACUTE MYELOID LEUKAEMIA (AML) AND RELATED PRECURSOR NEOPLASMS	AML with inv(16)(p13.1q22) or t(16;16)(p13.1;q22); CBFB-MYH11	Favorable	Favorable	ACUTE MYELOID LEUKAEMIA (AML) AND RELATED PRECURSOR NEOPLASMS	AML with inv(16)(p13.1q22) or t(16;16)(p13.1;q22); CBFB-MYH11	35	0	Initial Acute Leukemia Diagnosis	Bone Marrow Aspirate	y	y	y	y	y	y	1	Standard Chemotherapy	2	7+3 (Cytarabine, Idarubicin)|HiDAC	2	Consolidation|Induction	Complete Response	Standard Chemotherapy	6	Standard Chemotherapy
13-00493	1246	Male	Male	White	2	n	62	FALSE	FALSE	FALSE	None	FALSE	FALSE	n		y	n	n	n	n	n	n	n	ACUTE MYELOID LEUKAEMIA (AML) AND RELATED PRECURSOR NEOPLASMS	AML with mutated NPM1	Intermediate	Not Enough Information	ACUTE MYELOID LEUKAEMIA (AML) AND RELATED PRECURSOR NEOPLASMS	AML with mutated NPM1	63	0	Post-Chemotherapy|Residual Relapse	Peripheral Blood	y	y	y	y	y	n	3	Standard Chemotherapy|Bone Marrow Transplant|Targeted Therapy - Kinase Inhibitor(s)	6	7+3 (Cytarabine, Idarubicin)|HiDAC|FLAG-IDA (Cytarabine, Filgrastim, Fludarabine, Idarubicin)|Crenolanib|Clofarabine, Cytarabine|Busulfan, Cyclophosphamide	5	Consolidation|Induction|Experimental|Re-induction|Allogeneic - Matched Unrelated Donor	Complete Response	Standard Chemotherapy	24	Targeted Therapy - Kinase Inhibitor(s)
13-00496	1247	Female	Female	White	2	n	33	FALSE	TRUE	FALSE	CBFB-MYH11	FALSE	FALSE	n		y	n	n	n	n	n	n	n	ACUTE MYELOID LEUKAEMIA (AML) AND RELATED PRECURSOR NEOPLASMS	AML with inv(16)(p13.1q22) or t(16;16)(p13.1;q22); CBFB-MYH11	Favorable	Favorable	ACUTE MYELOID LEUKAEMIA (AML) AND RELATED PRECURSOR NEOPLASMS	AML with inv(16)(p13.1q22) or t(16;16)(p13.1;q22); CBFB-MYH11	33	0	Initial Acute Leukemia Diagnosis	Peripheral Blood	y	y	n	y	y	n	1	Standard Chemotherapy	2	7+3 (Cytarabine, Idarubicin)|HiDAC	2	Consolidation|Induction	Complete Response	Standard Chemotherapy	-1	Standard Chemotherapy
13-00497	1247	Female	Female	White	2	n	33	FALSE	TRUE	FALSE	CBFB-MYH11	FALSE	FALSE	n		y	n	n	n	n	n	n	n	ACUTE MYELOID LEUKAEMIA (AML) AND RELATED PRECURSOR NEOPLASMS	AML with inv(16)(p13.1q22) or t(16;16)(p13.1;q22); CBFB-MYH11	Favorable	Favorable	ACUTE MYELOID LEUKAEMIA (AML) AND RELATED PRECURSOR NEOPLASMS	AML with inv(16)(p13.1q22) or t(16;16)(p13.1;q22); CBFB-MYH11	33	0	Initial Acute Leukemia Diagnosis	Bone Marrow Aspirate	n	y	y	n	y	y	1	Standard Chemotherapy	2	7+3 (Cytarabine, Idarubicin)|HiDAC	2	Consolidation|Induction	Complete Response	Standard Chemotherapy	-1	Standard Chemotherapy
13-00500	1248	Male	Male	White	2	n	71	FALSE	FALSE	FALSE	None	FALSE	FALSE	y	Prostate Cancer	y	n	n	n	n	n	n	n	ACUTE MYELOID LEUKAEMIA (AML) AND RELATED PRECURSOR NEOPLASMS	Acute myeloid leukaemia, NOS	Intermediate	Intermediate-I	ACUTE MYELOID LEUKAEMIA (AML) AND RELATED PRECURSOR NEOPLASMS	Acute myeloid leukaemia, NOS	71	0	Initial Acute Leukemia Diagnosis	Bone Marrow Aspirate	y	y	y	y	y	y	1	Standard Chemotherapy	1	Azacitidine	1	Hypomethylating/Low Dose Cytarabine				Standard Chemotherapy
13-00513	1255	Male	Male	White	1	n	55	FALSE	TRUE	FALSE	MLLT3-KMT2A	FALSE	FALSE	n		y	n	n	n	n	n	n	n	ACUTE MYELOID LEUKAEMIA (AML) AND RELATED PRECURSOR NEOPLASMS	AML with t(9;11)(p22;q23); MLLT3-MLL	Adverse	Intermediate-II	ACUTE MYELOID LEUKAEMIA (AML) AND RELATED PRECURSOR NEOPLASMS	AML with t(9;11)(p22;q23); MLLT3-MLL	55	0	Initial Acute Leukemia Diagnosis	Bone Marrow Aspirate	y	y	y	y	y	y	1	Standard Chemotherapy	4	7+3 (Cytarabine, Idarubicin)|HiDAC|MEC (Cytarabine, Etoposide, Mitoxantrone)|Decitabine	3	Consolidation|Salvage|Induction	Complete Response	Standard Chemotherapy	6	Standard Chemotherapy
13-00515	1257	Male	Male	White	2	n	73	FALSE	FALSE	TRUE	None	FALSE	FALSE	n		y	n	y	y	n	n	n	n	ACUTE MYELOID LEUKAEMIA (AML) AND RELATED PRECURSOR NEOPLASMS	AML with myelodysplasia-related changes	Adverse	Intermediate-II	ACUTE MYELOID LEUKAEMIA (AML) AND RELATED PRECURSOR NEOPLASMS	AML with myelodysplasia-related changes	74	0	Post-Chemotherapy|Residual Disease	Peripheral Blood	y	y	y	y	y	y	2	Standard Chemotherapy|Targeted Therapy - Kinase Inhibitor(s)	7	Cytarabine, Fludarabine, Sorafenib|Crenolanib|Azacitidine|Sorafenib|Decitabine, Sorafenib |Clofarabine, Cytarabine|Sapacitabine (CYC682-06)	6	Hypomethylating/Low Dose Cytarabine|Salvage|Unknown|Induction|Experimental|Re-induction	Refractory	Standard Chemotherapy	39	Targeted Therapy - Kinase Inhibitor(s)
13-00522	1261	Female	Female	White	3	n	68	FALSE	FALSE	TRUE	None	FALSE	FALSE	y	Not specified	y	n	n	n	n	n	y	y	MYELOPROLIFERATIVE NEOPLASMS	Secondary myelofibrosis	Adverse	Adverse	ACUTE MYELOID LEUKAEMIA (AML) AND RELATED PRECURSOR NEOPLASMS	AML with myelodysplasia-related changes	68	49	Initial Acute Leukemia Diagnosis	Bone Marrow Aspirate	y	y	n	y	y	n	2	Standard Chemotherapy|Bone Marrow Transplant	3	Cyclophosphamide, Fludarabine, TBI|FLAG-IDA (Cytarabine, Filgrastim, Fludarabine, Idarubicin)|Azacitidine	3	Allogeneic - Sibling|Hypomethylating/Low Dose Cytarabine|Induction	Complete Response	Standard Chemotherapy	-1	Standard Chemotherapy
13-00532	1281	Male	Male	HispNative	2	n	21	FALSE	FALSE	FALSE	Unknown	FALSE	FALSE	n		y	n	n	n	n	n	n	n	ACUTE MYELOID LEUKAEMIA (AML) AND RELATED PRECURSOR NEOPLASMS	Acute myeloid leukaemia, NOS	Intermediate	Not Enough Information	ACUTE MYELOID LEUKAEMIA (AML) AND RELATED PRECURSOR NEOPLASMS	Acute myeloid leukaemia, NOS	22	0	Residual Disease|Post-Chemotherapy	Peripheral Blood	y	y	n	y	y	n	2	Standard Chemotherapy|Targeted Therapy - Kinase Inhibitor(s)	13	HiDAC|Crenolanib|Etoposide|Topotecan|Decitabine|Clofarabine|Thioguanine|7+3 (Cytarabine, Idarubicin)|Cyclophosphamide|Thiotepa|Sorafenib|Mitoxantrone|Vinorelbine	4	Induction|Experimental|Re-induction|Supportive/Palliative Care	Refractory	Standard Chemotherapy	5	Targeted Therapy - Kinase Inhibitor(s)
13-00535	1355	Female	Female	White	2	n	51	FALSE	TRUE	FALSE	None	FALSE	FALSE	n		y	n	n	n	n	n	n	n	ACUTE MYELOID LEUKAEMIA (AML) AND RELATED PRECURSOR NEOPLASMS	AML with mutated NPM1	Favorable	Not Enough Information	ACUTE MYELOID LEUKAEMIA (AML) AND RELATED PRECURSOR NEOPLASMS	AML with mutated NPM1	51	0	Initial Acute Leukemia Diagnosis	Peripheral Blood	n	y	y	n	y	y	1	Standard Chemotherapy	3	7+3 (Cytarabine, Idarubicin)|HiDAC|MEC (Cytarabine, Etoposide, Mitoxantrone)	3	Consolidation|Salvage|Induction	Complete Response	Standard Chemotherapy	5	Standard Chemotherapy
13-00537	757	Female	Male	White	1	n	32	FALSE	FALSE	FALSE	None	FALSE	FALSE	n		y	n	n	n	n	n	n	n	ACUTE MYELOID LEUKAEMIA (AML) AND RELATED PRECURSOR NEOPLASMS	AML with maturation	Intermediate	Favorable	ACUTE MYELOID LEUKAEMIA (AML) AND RELATED PRECURSOR NEOPLASMS	AML with maturation	38	488	Residual Disease|Post-Transplant	Bone Marrow Aspirate	y	y	y	n	y	y	3	DLI|Standard Chemotherapy|Bone Marrow Transplant	9	HiDAC|Decitabine, Sirolimus|Donor Lymphocyte Infusion|3+7 (Cytarabine, Daunorubicin)|FLAG-IDA (Cytarabine, Filgrastim, Fludarabine, Idarubicin)|MEC (Cytarabine, Etoposide, Mitoxantrone)|FLAG (Fludarabine, High-dose Cytarabine, G-CSF)|Decitabine|Busulfan, Cyclophosphamide	6	Consolidation|Salvage|Induction|Re-induction|Post-Transplant Relapse|Allogeneic - Matched Unrelated Donor	Complete Response	Standard Chemotherapy	6	Standard Chemotherapy
13-00540	1283	Male	Male	White	3	n	55	FALSE	TRUE	FALSE	Unknown	FALSE	FALSE	n		y	n	n	n	n	n	n	n	ACUTE MYELOID LEUKAEMIA (AML) AND RELATED PRECURSOR NEOPLASMS	Acute promyelocytic leukaemia with t(15;17)(q22;q12); PML-RARA	Favorable	Not Enough Information	ACUTE MYELOID LEUKAEMIA (AML) AND RELATED PRECURSOR NEOPLASMS	Acute promyelocytic leukaemia with t(15;17)(q22;q12); PML-RARA	55	0	Initial Acute Leukemia Diagnosis	Peripheral Blood	n	y	n	n	y	n	1	Standard Chemotherapy	1	ATRA, Arsenic Trioxide	1	Induction	Complete Response	Standard Chemotherapy	-1	Standard Chemotherapy
13-00544	1285	Male	Male	White	2	n	68	FALSE	FALSE	TRUE	Unknown	FALSE	FALSE	n		y	n	n	n	n	n	y	y	ACUTE MYELOID LEUKAEMIA (AML) AND RELATED PRECURSOR NEOPLASMS	Acute myeloid leukaemia, NOS	Intermediate	Adverse	ACUTE MYELOID LEUKAEMIA (AML) AND RELATED PRECURSOR NEOPLASMS	Acute myeloid leukaemia, NOS	68	0	Initial Acute Leukemia Diagnosis	Peripheral Blood	y	n	y	y	n	y	1	Standard Chemotherapy	1	7+3 (Cytarabine, Idarubicin)	1	Induction	Refractory	Standard Chemotherapy	5	Standard Chemotherapy
13-00545	1286	Male	Male	White	4	n	71	FALSE	FALSE	FALSE	GATA2-MECOM	FALSE	FALSE	y	Prostate Cancer	y	n	n	n	n	n	n	n	ACUTE MYELOID LEUKAEMIA (AML) AND RELATED PRECURSOR NEOPLASMS	AML with inv(3)(q21q26.2) or t(3;3)(q21;q26.2); RPN1-EVI1	Adverse	Adverse	ACUTE MYELOID LEUKAEMIA (AML) AND RELATED PRECURSOR NEOPLASMS	AML with inv(3)(q21q26.2) or t(3;3)(q21;q26.2); RPN1-EVI1	72	0	Residual Disease|Post-Chemotherapy	Peripheral Blood	y	y	y	y	y	y	2	Standard Chemotherapy|Targeted Therapy - Kinase Inhibitor(s)	4	Dasatinib|7+3 (Cytarabine, Idarubicin)|Azacitidine|Decitabine	4	Hypomethylating/Low Dose Cytarabine|Induction|Experimental|Maintenance	Refractory	Standard Chemotherapy	-1	Standard Chemotherapy
13-00546	1286	Male	Male	White	4	n	71	FALSE	FALSE	FALSE	GATA2-MECOM	FALSE	FALSE	y	Prostate Cancer	y	n	n	n	n	n	n	n	ACUTE MYELOID LEUKAEMIA (AML) AND RELATED PRECURSOR NEOPLASMS	AML with inv(3)(q21q26.2) or t(3;3)(q21;q26.2); RPN1-EVI1	Adverse	Adverse	ACUTE MYELOID LEUKAEMIA (AML) AND RELATED PRECURSOR NEOPLASMS	AML with inv(3)(q21q26.2) or t(3;3)(q21;q26.2); RPN1-EVI1	72	0	Post-Chemotherapy|Residual Disease	Bone Marrow Aspirate	y	n	y	y	n	y	2	Standard Chemotherapy|Targeted Therapy - Kinase Inhibitor(s)	4	Dasatinib|7+3 (Cytarabine, Idarubicin)|Azacitidine|Decitabine	4	Hypomethylating/Low Dose Cytarabine|Induction|Experimental|Maintenance	Refractory	Standard Chemotherapy	-1	Standard Chemotherapy
13-00551	1314	Male	Male	Black	2	n	51	FALSE	FALSE	FALSE	None	FALSE	FALSE	n		y	n	n	n	n	n	n	n	ACUTE MYELOID LEUKAEMIA (AML) AND RELATED PRECURSOR NEOPLASMS	Acute myeloid leukaemia, NOS	Intermediate	Intermediate-I	ACUTE MYELOID LEUKAEMIA (AML) AND RELATED PRECURSOR NEOPLASMS	Acute myeloid leukaemia, NOS	51	0	Post-Chemotherapy|Residual Disease	Peripheral Blood	y	y	y	y	y	y	2	Standard Chemotherapy|Bone Marrow Transplant	3	7+3 (Cytarabine, Idarubicin)|MEC (Cytarabine, Etoposide, Mitoxantrone)|Busulfan, Cyclophosphamide	3	Allogeneic - Sibling|Induction|Re-induction	Refractory	Standard Chemotherapy	-1	Bone Marrow Transplant
13-00552	1315	Male	Male	White	3	n	74	FALSE	FALSE	FALSE	None	FALSE	FALSE	n		y	n	n	n	n	n	n	n	ACUTE MYELOID LEUKAEMIA (AML) AND RELATED PRECURSOR NEOPLASMS	AML with minimal differentiation	Adverse	Adverse	ACUTE MYELOID LEUKAEMIA (AML) AND RELATED PRECURSOR NEOPLASMS	AML with minimal differentiation	75	0	Residual Disease	Peripheral Blood	y	y	y	y	y	y	1	Standard Chemotherapy	3	FLAG-IDA (Cytarabine, Filgrastim, Fludarabine, Idarubicin)|Azacitidine|Etoposide, Mitoxantrone	3	Hypomethylating/Low Dose Cytarabine|Salvage|Induction	Refractory	Standard Chemotherapy	-1	Standard Chemotherapy
13-00554	1339	Male	Male	White	1	n	64	FALSE	FALSE	FALSE	None	FALSE	FALSE	n		n	n	n	n	n	n	n	n	ACUTE MYELOID LEUKAEMIA (AML) AND RELATED PRECURSOR NEOPLASMS	AML with myelodysplasia-related changes	Adverse	Intermediate-I	ACUTE MYELOID LEUKAEMIA (AML) AND RELATED PRECURSOR NEOPLASMS	AML with myelodysplasia-related changes	64	0	Residual Disease	Bone Marrow Aspirate	n	y	n	n	y	n	0		0		0					NONE
13-00557	1233	Male	Male	White	1	n	61	FALSE	FALSE	FALSE	None	FALSE	FALSE	n		y	n	n	n	n	n	n	n	ACUTE MYELOID LEUKAEMIA (AML) AND RELATED PRECURSOR NEOPLASMS	AML with myelodysplasia-related changes	Adverse	Intermediate-II	ACUTE MYELOID LEUKAEMIA (AML) AND RELATED PRECURSOR NEOPLASMS	AML with myelodysplasia-related changes	62	43	Residual Disease	Bone Marrow Aspirate	y	y	y	y	y	y	1	Standard Chemotherapy	4	5+2 (Cytarabine, Idarubicin)|7+3 (Cytarabine, Idarubicin)|MEC (Cytarabine, Etoposide, Mitoxantrone)|Decitabine	3	Salvage|Induction|Re-induction	Refractory	Standard Chemotherapy	6	Standard Chemotherapy
13-00558	1341	Male	Male	White	1	n	61	FALSE	FALSE	TRUE	None	FALSE	FALSE	n		y	n	n	n	n	n	y	y	ACUTE MYELOID LEUKAEMIA (AML) AND RELATED PRECURSOR NEOPLASMS	AML with myelodysplasia-related changes	Adverse	Adverse	ACUTE MYELOID LEUKAEMIA (AML) AND RELATED PRECURSOR NEOPLASMS	AML with myelodysplasia-related changes	61	0	Residual Disease|Post-Chemotherapy	Bone Marrow Aspirate	y	y	y	y	y	y	2	Standard Chemotherapy|Bone Marrow Transplant	5	5+2 (Cytarabine, Idarubicin)|7+3 (Cytarabine, Idarubicin)|HAM (Cytarabine, Mitoxantrone)|Hydroxyurea|Busulfan, Cyclophosphamide	5	Allogeneic - Sibling|Salvage|Induction|Re-induction|Symptom Control	Refractory	Standard Chemotherapy	6	Bone Marrow Transplant
13-00563	1343	Female	Female	White	4	n	64	FALSE	TRUE	FALSE	None	FALSE	FALSE	n		y	n	n	n	n	n	n	n	ACUTE MYELOID LEUKAEMIA (AML) AND RELATED PRECURSOR NEOPLASMS	AML with myelodysplasia-related changes	Adverse	Not Enough Information	ACUTE MYELOID LEUKAEMIA (AML) AND RELATED PRECURSOR NEOPLASMS	AML with myelodysplasia-related changes	64	0	Initial Acute Leukemia Diagnosis	Peripheral Blood	y	y	n	y	y	n	2	Standard Chemotherapy|Bone Marrow Transplant	2	Fludarabine, BCNU, Melphalan|Decitabine, Midostaurin	2	Allogeneic - Sibling|Induction	Complete Response	Standard Chemotherapy	249	Bone Marrow Transplant
13-00572	1348	Male	Male	HispNative	3	n	39	FALSE	FALSE	FALSE	None	FALSE	FALSE	y	Not specified	y	n	n	n	n	n	n	n	ACUTE MYELOID LEUKAEMIA (AML) AND RELATED PRECURSOR NEOPLASMS	Therapy-related myeloid neoplasms	Adverse	Adverse	ACUTE MYELOID LEUKAEMIA (AML) AND RELATED PRECURSOR NEOPLASMS	Therapy-related myeloid neoplasms	39	0	Residual Disease|Post-Chemotherapy	Peripheral Blood	y	y	n	y	y	n	1	Standard Chemotherapy	7	Nelarabine|POMP (Prednisone, Methotrexate, 6-MP, Vincristine)|3+7 (Cytarabine, Daunorubicin)|HyperCVAD|Azacitidine|GCLAC (GCSF, Clofarabine & Cytarabine)|CLAG-M (Cladribine, Cytarabine, Mitoxantrone, Filgrastim)	5	Hypomethylating/Low Dose Cytarabine|Salvage|Induction|Maintenance|Re-induction	Complete Response	Standard Chemotherapy	-1	Standard Chemotherapy
13-00573	1349	Male	Male	White	1	n	85	FALSE	FALSE	FALSE	Unknown	FALSE	FALSE	n		y	n	n	n	n	n	n	n	ACUTE MYELOID LEUKAEMIA (AML) AND RELATED PRECURSOR NEOPLASMS	AML with myelodysplasia-related changes	Intermediate	Not Enough Information	ACUTE MYELOID LEUKAEMIA (AML) AND RELATED PRECURSOR NEOPLASMS	AML with myelodysplasia-related changes	86	0	Residual Disease|Post-Chemotherapy	Peripheral Blood	y	y	y	y	y	y	1	Standard Chemotherapy	1	Decitabine	1	Supportive/Palliative Care				Standard Chemotherapy
13-00578	1353	Female	Female	White	2	n	30	FALSE	FALSE	FALSE	DEK-NUP214	FALSE	FALSE	n		y	n	n	n	n	n	n	n	ACUTE MYELOID LEUKAEMIA (AML) AND RELATED PRECURSOR NEOPLASMS	AML with t(6;9)(p23;q34); DEK-NUP214	Adverse	Adverse	ACUTE MYELOID LEUKAEMIA (AML) AND RELATED PRECURSOR NEOPLASMS	AML with t(6;9)(p23;q34); DEK-NUP214	31	0	Residual Disease|Post-Chemotherapy	Peripheral Blood	y	y	y	y	y	y	2	Standard Chemotherapy|Targeted Therapy - Kinase Inhibitor(s)	6	7+3 (Cytarabine, Idarubicin)|Crenolanib|Azacitidine|MEC (Cytarabine, Etoposide, Mitoxantrone)|Decitabine, Sorafenib |Quizartinib	3	Salvage|Induction|Experimental	Refractory	Standard Chemotherapy	-1	Targeted Therapy - Kinase Inhibitor(s)
13-00581	1353	Female	Female	White	2	n	30	FALSE	FALSE	FALSE	DEK-NUP214	FALSE	FALSE	n		y	n	n	n	n	n	n	n	ACUTE MYELOID LEUKAEMIA (AML) AND RELATED PRECURSOR NEOPLASMS	AML with t(6;9)(p23;q34); DEK-NUP214	Adverse	Adverse	ACUTE MYELOID LEUKAEMIA (AML) AND RELATED PRECURSOR NEOPLASMS	AML with t(6;9)(p23;q34); DEK-NUP214	31	3	Residual Disease|Post-Chemotherapy	Bone Marrow Aspirate	y	n	y	y	n	y	2	Standard Chemotherapy|Targeted Therapy - Kinase Inhibitor(s)	6	7+3 (Cytarabine, Idarubicin)|Crenolanib|Azacitidine|MEC (Cytarabine, Etoposide, Mitoxantrone)|Decitabine, Sorafenib |Quizartinib	3	Salvage|Induction|Experimental	Refractory	Standard Chemotherapy	-1	Targeted Therapy - Kinase Inhibitor(s)
13-00593	1257	Male	Male	White	2	n	73	FALSE	FALSE	TRUE	None	FALSE	FALSE	n		y	n	y	y	n	n	n	n	ACUTE MYELOID LEUKAEMIA (AML) AND RELATED PRECURSOR NEOPLASMS	AML with myelodysplasia-related changes	Adverse	Intermediate-I	ACUTE MYELOID LEUKAEMIA (AML) AND RELATED PRECURSOR NEOPLASMS	AML with myelodysplasia-related changes	74	37	Post-Chemotherapy|Residual Disease	Bone Marrow Aspirate	y	y	y	y	y	y	2	Standard Chemotherapy|Targeted Therapy - Kinase Inhibitor(s)	7	Cytarabine, Fludarabine, Sorafenib|Crenolanib|Azacitidine|Sorafenib|Decitabine, Sorafenib |Clofarabine, Cytarabine|Sapacitabine (CYC682-06)	6	Hypomethylating/Low Dose Cytarabine|Salvage|Unknown|Induction|Experimental|Re-induction	Refractory	Standard Chemotherapy	39	Targeted Therapy - Kinase Inhibitor(s)
13-00600	1368	Male	Male	White	1	n	53	FALSE	FALSE	TRUE	Unknown	FALSE	FALSE	n		y	n	y	n	n	n	n	n	ACUTE MYELOID LEUKAEMIA (AML) AND RELATED PRECURSOR NEOPLASMS	AML with myelodysplasia-related changes	Intermediate	Not Enough Information	ACUTE MYELOID LEUKAEMIA (AML) AND RELATED PRECURSOR NEOPLASMS	AML with myelodysplasia-related changes	53	0	Initial Acute Leukemia Diagnosis	Peripheral Blood	n	y	n	n	y	n	1	Standard Chemotherapy	4	7+3 (Cytarabine, Idarubicin)|FLAG-IDA (Cytarabine, Filgrastim, Fludarabine, Idarubicin)|MEC (Cytarabine, Etoposide, Mitoxantrone)|Decitabine	3	Hypomethylating/Low Dose Cytarabine|Induction|Re-induction	Refractory	Standard Chemotherapy	7	Standard Chemotherapy
13-00601	1369	Male	Male	White	2	n		FALSE	FALSE	FALSE	None	TRUE	FALSE	n		y	n	y	n	n	n	n	n	MYELODYSPLASTIC SYNDROMES	Refractory anaemia with excess blasts	Intermediate		MYELODYSPLASTIC SYNDROMES	Refractory anaemia with excess blasts		4	Unknown	Bone Marrow Aspirate	y	y	y	y	y	y	1	Standard Chemotherapy	1	Decitabine	1	Induction	Unknown	Standard Chemotherapy	60	Standard Chemotherapy
13-00602	1370	Male	Male	White	2	y	63	FALSE	TRUE	FALSE	None	FALSE	FALSE	n		y	n	n	n	n	n	n	n	ACUTE MYELOID LEUKAEMIA (AML) AND RELATED PRECURSOR NEOPLASMS	AML with myelodysplasia-related changes	Adverse	Intermediate-II	ACUTE MYELOID LEUKAEMIA (AML) AND RELATED PRECURSOR NEOPLASMS	AML with myelodysplasia-related changes	63	0	Initial Acute Leukemia Diagnosis	Peripheral Blood	y	y	y	y	y	y	2	Standard Chemotherapy|Bone Marrow Transplant	3	Fludarabine, Melphalan|7+3 (Cytarabine, Idarubicin)|HiDAC	3	Consolidation|Induction|Allogeneic - Matched Unrelated Donor	Complete Response	Standard Chemotherapy	5	Bone Marrow Transplant
13-00614	1374	Male	Male	White	3	n	67	FALSE	TRUE	FALSE	None	FALSE	FALSE	n		y	n	n	n	n	n	n	n	ACUTE MYELOID LEUKAEMIA (AML) AND RELATED PRECURSOR NEOPLASMS	Acute erythroid leukaemia	Intermediate	Not Enough Information	ACUTE MYELOID LEUKAEMIA (AML) AND RELATED PRECURSOR NEOPLASMS	Acute erythroid leukaemia	67	0	Initial Acute Leukemia Diagnosis	Peripheral Blood	n	y	n	n	y	n	1	Standard Chemotherapy	3	7+3 (Cytarabine, Idarubicin)|Azacitidine|MiDAC	3	Hypomethylating/Low Dose Cytarabine|Consolidation|Induction	Complete Response	Standard Chemotherapy	-1	Standard Chemotherapy
13-00615	1375	Female	Male	HispNative	4	n	62	FALSE	TRUE	FALSE	RUNX1-RUNX1T1	FALSE	FALSE	n		y	n	n	n	n	n	n	n	ACUTE MYELOID LEUKAEMIA (AML) AND RELATED PRECURSOR NEOPLASMS	AML with t(8;21)(q22;q22); RUNX1-RUNX1T1	Favorable	Favorable	ACUTE MYELOID LEUKAEMIA (AML) AND RELATED PRECURSOR NEOPLASMS	AML with t(8;21)(q22;q22); RUNX1-RUNX1T1	62	0	Initial Acute Leukemia Diagnosis	Bone Marrow Aspirate	y	y	y	y	y	y	1	Standard Chemotherapy	1	FLAG-IDA (Cytarabine, Filgrastim, Fludarabine, Idarubicin)	1	Induction	Complete Response	Standard Chemotherapy	-1	Standard Chemotherapy
13-00619	1373	Female	Female	White	2	n	47	FALSE	FALSE	FALSE	Unknown	FALSE	FALSE	n		y	n	n	n	n	n	n	n	ACUTE MYELOID LEUKAEMIA (AML) AND RELATED PRECURSOR NEOPLASMS	AML with mutated NPM1	Favorable	Not Enough Information	ACUTE MYELOID LEUKAEMIA (AML) AND RELATED PRECURSOR NEOPLASMS	AML with mutated NPM1	47	2	Residual Disease|Post-Chemotherapy	Peripheral Blood	y	y	n	y	y	n	2	Standard Chemotherapy|Targeted Therapy - Kinase Inhibitor(s)	2	Crenolanib|MEC (Cytarabine, Etoposide, Mitoxantrone)	2	Salvage|Experimental				Standard Chemotherapy
13-00622	1377	Female	Female	White	4	n	48	FALSE	FALSE	FALSE	GATA2-MECOM	FALSE	FALSE	n		y	n	n	n	n	n	n	n	ACUTE MYELOID LEUKAEMIA (AML) AND RELATED PRECURSOR NEOPLASMS	AML with inv(3)(q21q26.2) or t(3;3)(q21;q26.2); RPN1-EVI1	Adverse	Adverse	ACUTE MYELOID LEUKAEMIA (AML) AND RELATED PRECURSOR NEOPLASMS	AML with inv(3)(q21q26.2) or t(3;3)(q21;q26.2); RPN1-EVI1	48	0	Residual Disease|Post-Chemotherapy	Bone Marrow Aspirate	n	y	n	n	y	n	1	Standard Chemotherapy	5	S0919 Trial (Pravastatin, Idarubicin, Cytarabine)|7+3 (Cytarabine, Idarubicin)|FLAG-IDA (Cytarabine, Filgrastim, Fludarabine, Idarubicin)|Lenalidomide|Decitabine	3	Hypomethylating/Low Dose Cytarabine|Induction|Re-induction	Refractory	Standard Chemotherapy	-1	Standard Chemotherapy
13-00625	1378	Male	Male	White	4	n	21	FALSE	TRUE	FALSE	None	FALSE	FALSE	n		y	n	n	n	n	n	n	n	ACUTE MYELOID LEUKAEMIA (AML) AND RELATED PRECURSOR NEOPLASMS	AML with myelodysplasia-related changes	Adverse	Adverse	ACUTE MYELOID LEUKAEMIA (AML) AND RELATED PRECURSOR NEOPLASMS	AML with myelodysplasia-related changes	21	0	Initial Acute Leukemia Diagnosis	Bone Marrow Aspirate	y	y	n	y	y	n	2	Standard Chemotherapy|Bone Marrow Transplant	2	SWOG S1203 (7+3 +/- Vorinostat)|Fludarabine, Cyclophosphamide, TBI	2	Allogeneic - Sibling|Induction	Complete Response	Standard Chemotherapy	177	Bone Marrow Transplant
13-00650	2737	Male	Male	White	7	n		FALSE	FALSE	FALSE	Unknown	FALSE	FALSE	n		n	n	n	n	n	n	n	n	ACUTE MYELOID LEUKAEMIA (AML) AND RELATED PRECURSOR NEOPLASMS	AML with mutated NPM1	Favorable	Not Enough Information	ACUTE MYELOID LEUKAEMIA (AML) AND RELATED PRECURSOR NEOPLASMS	AML with mutated NPM1	20	2	Unknown	Peripheral Blood	y	y	y	y	y	y	0		0		0					NONE
13-00654	1394	Male	Male	White	3	n	62	FALSE	FALSE	FALSE	MLLT3-KMT2A	FALSE	FALSE	y	Prostate Cancer	y	n	n	n	n	n	n	n	ACUTE MYELOID LEUKAEMIA (AML) AND RELATED PRECURSOR NEOPLASMS	AML with t(9;11)(p22;q23); MLLT3-MLL	Intermediate	Intermediate-II	ACUTE MYELOID LEUKAEMIA (AML) AND RELATED PRECURSOR NEOPLASMS	AML with t(9;11)(p22;q23); MLLT3-MLL	62	0	Initial Acute Leukemia Diagnosis	Bone Marrow Aspirate	n	y	n	n	y	n	2	Standard Chemotherapy|Bone Marrow Transplant	5	7+3 (Cytarabine, Idarubicin)|Fludarabine, TBI|MiDAC|FATE Trial RIC (Fludarabine, Melphalan, Rabbit ATG) |ODSH (2 O, 3-O Desulfated Heparin)	3	Consolidation|Induction|Allogeneic - Matched Unrelated Donor	Complete Response	Standard Chemotherapy	-1	Bone Marrow Transplant
13-00655	1394	Male	Male	White	3	n	62	FALSE	FALSE	FALSE	MLLT3-KMT2A	FALSE	FALSE	y	Prostate Cancer	y	n	n	n	n	n	n	n	ACUTE MYELOID LEUKAEMIA (AML) AND RELATED PRECURSOR NEOPLASMS	AML with t(9;11)(p22;q23); MLLT3-MLL	Intermediate	Intermediate-II	ACUTE MYELOID LEUKAEMIA (AML) AND RELATED PRECURSOR NEOPLASMS	AML with t(9;11)(p22;q23); MLLT3-MLL	62	0	Initial Acute Leukemia Diagnosis	Peripheral Blood	y	y	y	y	y	y	2	Standard Chemotherapy|Bone Marrow Transplant	5	7+3 (Cytarabine, Idarubicin)|Fludarabine, TBI|MiDAC|FATE Trial RIC (Fludarabine, Melphalan, Rabbit ATG) |ODSH (2 O, 3-O Desulfated Heparin)	3	Consolidation|Induction|Allogeneic - Matched Unrelated Donor	Complete Response	Standard Chemotherapy	-1	Bone Marrow Transplant
13-00658	1396	Male	Male	White	1	n	60	FALSE	TRUE	FALSE	None	FALSE	FALSE	n		y	n	n	n	n	n	n	n	ACUTE MYELOID LEUKAEMIA (AML) AND RELATED PRECURSOR NEOPLASMS	AML with mutated NPM1	Favorable	Favorable	ACUTE MYELOID LEUKAEMIA (AML) AND RELATED PRECURSOR NEOPLASMS	AML with mutated NPM1	60	0	Initial Acute Leukemia Diagnosis	Bone Marrow Aspirate	y	y	y	y	y	y	1	Standard Chemotherapy	2	7+3 (Cytarabine, Idarubicin)|MiDAC	2	Consolidation|Induction	Complete Response	Standard Chemotherapy	6	Standard Chemotherapy
13-00659	1397	Male	Male	White	1	n	55	FALSE	TRUE	FALSE	None	FALSE	FALSE	n		y	n	n	n	n	n	n	n	ACUTE MYELOID LEUKAEMIA (AML) AND RELATED PRECURSOR NEOPLASMS	Acute myelomonocytic leukaemia	Intermediate	Intermediate-II	ACUTE MYELOID LEUKAEMIA (AML) AND RELATED PRECURSOR NEOPLASMS	Acute myelomonocytic leukaemia	55	0	Initial Acute Leukemia Diagnosis	Bone Marrow Aspirate	y	y	n	y	y	n	2	Standard Chemotherapy|Bone Marrow Transplant	4	5+2 (Cytarabine, Idarubicin)|7+3 (Cytarabine, Idarubicin)|HiDAC|Busulfan, Cyclophosphamide	4	Allogeneic - Sibling|Consolidation|Induction|Re-induction	Refractory	Standard Chemotherapy	5	Bone Marrow Transplant
13-00660	1398	Male	Male	Black	1	n	72	FALSE	FALSE	TRUE	None	FALSE	FALSE	n		y	n	n	n	n	n	y	y	ACUTE MYELOID LEUKAEMIA (AML) AND RELATED PRECURSOR NEOPLASMS	AML with myelodysplasia-related changes	Adverse	Adverse	ACUTE MYELOID LEUKAEMIA (AML) AND RELATED PRECURSOR NEOPLASMS	AML with myelodysplasia-related changes	72	0	Initial Acute Leukemia Diagnosis	Peripheral Blood	y	y	n	y	y	n	1	Standard Chemotherapy	1	Decitabine	1	Hypomethylating/Low Dose Cytarabine				Standard Chemotherapy
14-00001	1400	Male	Male	HispNative	1	n	56	FALSE	TRUE	FALSE	None	FALSE	FALSE	n		y	n	n	n	n	n	n	n	ACUTE MYELOID LEUKAEMIA (AML) AND RELATED PRECURSOR NEOPLASMS	AML with mutated NPM1	FavorableOrIntermediate	Intermediate-I	ACUTE MYELOID LEUKAEMIA (AML) AND RELATED PRECURSOR NEOPLASMS	AML with mutated NPM1	56	0	Initial Acute Leukemia Diagnosis	Bone Marrow Aspirate	y	n	n	y	n	n	1	Standard Chemotherapy	2	7+3 (Cytarabine, Idarubicin)|HiDAC	3	Consolidation|Induction|Re-induction	Refractory	Standard Chemotherapy	6	Standard Chemotherapy
14-00004	1400	Male	Male	HispNative	1	n	56	FALSE	TRUE	FALSE	None	FALSE	FALSE	n		y	n	n	n	n	n	n	n	ACUTE MYELOID LEUKAEMIA (AML) AND RELATED PRECURSOR NEOPLASMS	AML with mutated NPM1	FavorableOrIntermediate	Intermediate-I	ACUTE MYELOID LEUKAEMIA (AML) AND RELATED PRECURSOR NEOPLASMS	AML with mutated NPM1	56	0	Initial Acute Leukemia Diagnosis	Peripheral Blood	n	y	n	n	y	n	1	Standard Chemotherapy	2	7+3 (Cytarabine, Idarubicin)|HiDAC	3	Consolidation|Induction|Re-induction	Refractory	Standard Chemotherapy	6	Standard Chemotherapy
14-00012	1406	Male	Male	White	4	n	72	FALSE	TRUE	FALSE	None	FALSE	FALSE	n		n	n	n	n	n	n	n	n	ACUTE MYELOID LEUKAEMIA (AML) AND RELATED PRECURSOR NEOPLASMS	AML with mutated NPM1	Favorable	Not Enough Information	ACUTE MYELOID LEUKAEMIA (AML) AND RELATED PRECURSOR NEOPLASMS	AML with mutated NPM1	72	0	Initial Acute Leukemia Diagnosis	Peripheral Blood	y	y	n	y	y	n	1	Supportive/Palliative Care	1	Hydroxyurea	1	Supportive/Palliative Care				Supportive/Palliative Care
14-00015	1161	Female	Female	Asian	1	n	30	TRUE	FALSE	FALSE	MLLT3-KMT2A	FALSE	FALSE	y	Not specified	y	n	n	n	n	n	n	n	ACUTE MYELOID LEUKAEMIA (AML) AND RELATED PRECURSOR NEOPLASMS	Therapy-related myeloid neoplasms	Intermediate	Intermediate-II	ACUTE MYELOID LEUKAEMIA (AML) AND RELATED PRECURSOR NEOPLASMS	Therapy-related myeloid neoplasms	31	147	Relapse|Post-Chemotherapy	Bone Marrow Aspirate	y	y	y	y	y	y	2	Standard Chemotherapy|Supportive/Palliative Care	4	GCLAM (G-CSF, Cladribine, Cytarabine, and Mitoxantrone) |7+3 (Cytarabine, Idarubicin)|HiDAC|Decitabine	4	Consolidation|Salvage|Induction|Supportive/Palliative Care	Complete Response	Standard Chemotherapy	6	Supportive/Palliative Care
14-00021	1408	Male	Male	White	4	n	74	FALSE	FALSE	TRUE	None	FALSE	FALSE	n		y	n	y	y	n	n	n	n	ACUTE MYELOID LEUKAEMIA (AML) AND RELATED PRECURSOR NEOPLASMS	AML with myelodysplasia-related changes	Intermediate	Not Enough Information	ACUTE MYELOID LEUKAEMIA (AML) AND RELATED PRECURSOR NEOPLASMS	AML with myelodysplasia-related changes	74	0	Initial Acute Leukemia Diagnosis	Peripheral Blood	y	y	y	y	y	y	1	Standard Chemotherapy	4	Hydroxyurea|Decitabine|Temozolomide, Vorinostat|Azacitidine, MLN4924	4	Salvage|Induction|Re-induction|Symptom Control	Refractory	Standard Chemotherapy	-1	Standard Chemotherapy
14-00023	1409	Female	Female	White	1	n	74	FALSE	TRUE	FALSE	Unknown	FALSE	FALSE	n		y	n	n	n	n	n	n	n	ACUTE MYELOID LEUKAEMIA (AML) AND RELATED PRECURSOR NEOPLASMS	AML with mutated NPM1	Favorable	Favorable	ACUTE MYELOID LEUKAEMIA (AML) AND RELATED PRECURSOR NEOPLASMS	AML with mutated NPM1	74	0	Initial Acute Leukemia Diagnosis	Peripheral Blood	y	n	y	y	n	y	1	Standard Chemotherapy	1	3+7 (Cytarabine, Daunorubicin)	1	Induction	Complete Response	Standard Chemotherapy	6	Standard Chemotherapy
14-00026	1410	Male	Male	HispNative	2	n	38	FALSE	FALSE	TRUE	Unknown	FALSE	FALSE	n		y	n	y	y	n	n	n	n	ACUTE MYELOID LEUKAEMIA (AML) AND RELATED PRECURSOR NEOPLASMS	AML with inv(3)(q21q26.2) or t(3;3)(q21;q26.2); RPN1-EVI1	Intermediate	Adverse	ACUTE MYELOID LEUKAEMIA (AML) AND RELATED PRECURSOR NEOPLASMS	AML with inv(3)(q21q26.2) or t(3;3)(q21;q26.2); RPN1-EVI1	39	0	Post-Chemotherapy|Residual Disease	Peripheral Blood	y	y	n	y	y	n	2	Standard Chemotherapy|Supportive/Palliative Care	4	7+3 (Cytarabine, Idarubicin)|FLAG-IDA (Cytarabine, Filgrastim, Fludarabine, Idarubicin)|Azacitidine|MEC (Cytarabine, Etoposide, Mitoxantrone)	4	Salvage|Unknown|Induction|Maintenance	Refractory	Standard Chemotherapy	5	Standard Chemotherapy
14-00034	1431	Male	Male	White	1	y	55	FALSE	TRUE	FALSE	None	FALSE	FALSE	n		y	n	n	n	n	n	n	n	ACUTE MYELOID LEUKAEMIA (AML) AND RELATED PRECURSOR NEOPLASMS	AML with mutated CEBPA	Favorable	Favorable	ACUTE MYELOID LEUKAEMIA (AML) AND RELATED PRECURSOR NEOPLASMS	AML with mutated CEBPA	55	0	Initial Acute Leukemia Diagnosis	Bone Marrow Aspirate	y	y	y	y	y	y	2	Standard Chemotherapy|Bone Marrow Transplant	4	7+3 (Cytarabine, Idarubicin)|HiDAC|Azacitidine|Busulfan, Cyclophosphamide	3	Consolidation|Induction|Allogeneic - Matched Unrelated Donor	Complete Response	Standard Chemotherapy	6	Bone Marrow Transplant
14-00041	1434	Female	Female	White	4	n	71	FALSE	TRUE	FALSE	GATA2-MECOM	FALSE	FALSE	n		y	n	n	n	n	n	n	n	ACUTE MYELOID LEUKAEMIA (AML) AND RELATED PRECURSOR NEOPLASMS	AML with inv(3)(q21q26.2) or t(3;3)(q21;q26.2); RPN1-EVI1	Adverse	Adverse	ACUTE MYELOID LEUKAEMIA (AML) AND RELATED PRECURSOR NEOPLASMS	AML with inv(3)(q21q26.2) or t(3;3)(q21;q26.2); RPN1-EVI1	71	0	Initial Acute Leukemia Diagnosis	Peripheral Blood	y	y	y	y	y	y	1	Standard Chemotherapy	1	AG-221	1	Hypomethylating/Low Dose Cytarabine				Standard Chemotherapy
14-00044	1153	Female	Female	White	4	n	35	FALSE	FALSE	FALSE	None	FALSE	FALSE	n		y	n	n	n	n	n	n	n	ACUTE MYELOID LEUKAEMIA (AML) AND RELATED PRECURSOR NEOPLASMS	AML with mutated NPM1	Favorable	Not Enough Information	ACUTE MYELOID LEUKAEMIA (AML) AND RELATED PRECURSOR NEOPLASMS	AML with mutated NPM1	37	160	Residual Relapse|Post-Chemotherapy|Post-Transplant	Peripheral Blood	y	n	y	y	n	y	2	Standard Chemotherapy|Bone Marrow Transplant	5	7+3 (Cytarabine, Idarubicin)|HiDAC|FLAG-IDA (Cytarabine, Filgrastim, Fludarabine, Idarubicin)|MEC (Cytarabine, Etoposide, Mitoxantrone)|Cyclophosphamide, Etoposide, TBI	5	Allogeneic - Sibling|Consolidation|Salvage|Induction|Re-induction	Complete Response	Standard Chemotherapy	6	Standard Chemotherapy
14-00045	1435	Female	Female	HispNative	2	n	47	TRUE	FALSE	FALSE	None	FALSE	FALSE	n		y	n	n	n	n	n	n	n	ACUTE MYELOID LEUKAEMIA (AML) AND RELATED PRECURSOR NEOPLASMS	AML with myelodysplasia-related changes	Adverse	Intermediate-I	ACUTE MYELOID LEUKAEMIA (AML) AND RELATED PRECURSOR NEOPLASMS	AML with myelodysplasia-related changes	48	0	Post-Chemotherapy|Post-Transplant|Relapse	Peripheral Blood	y	y	y	y	y	y	2	Standard Chemotherapy|Bone Marrow Transplant	4	7+3 (Cytarabine, Idarubicin)|HiDAC|MEC (Cytarabine, Etoposide, Mitoxantrone)|Busulfan, Cyclophosphamide	4	Allogeneic - Sibling|Consolidation|Salvage|Induction	Refractory	Standard Chemotherapy	-1	Standard Chemotherapy
14-00052	1438	Male	Male	White	4	n	71	FALSE	TRUE	FALSE	GATA2-MECOM	FALSE	FALSE	n		y	n	n	n	n	n	n	n	ACUTE MYELOID LEUKAEMIA (AML) AND RELATED PRECURSOR NEOPLASMS	AML with inv(3)(q21q26.2) or t(3;3)(q21;q26.2); RPN1-EVI1	Adverse	Adverse	ACUTE MYELOID LEUKAEMIA (AML) AND RELATED PRECURSOR NEOPLASMS	AML with inv(3)(q21q26.2) or t(3;3)(q21;q26.2); RPN1-EVI1	71	0	Initial Acute Leukemia Diagnosis	Bone Marrow Aspirate	n	y	y	n	y	y	1	Standard Chemotherapy	3	CPX-351 (Liposomal Cytarabine + Daunorubicin)|Lenalidomide|MEC (Cytarabine, Etoposide, Mitoxantrone)	2	Induction|Re-induction	Refractory	Standard Chemotherapy	23	Standard Chemotherapy
14-00053	1438	Male	Male	White	4	n	71	FALSE	TRUE	FALSE	GATA2-MECOM	FALSE	FALSE	n		y	n	n	n	n	n	n	n	ACUTE MYELOID LEUKAEMIA (AML) AND RELATED PRECURSOR NEOPLASMS	AML with inv(3)(q21q26.2) or t(3;3)(q21;q26.2); RPN1-EVI1	Adverse	Adverse	ACUTE MYELOID LEUKAEMIA (AML) AND RELATED PRECURSOR NEOPLASMS	AML with inv(3)(q21q26.2) or t(3;3)(q21;q26.2); RPN1-EVI1	71	0	Initial Acute Leukemia Diagnosis	Peripheral Blood	y	n	n	y	n	n	1	Standard Chemotherapy	3	CPX-351 (Liposomal Cytarabine + Daunorubicin)|Lenalidomide|MEC (Cytarabine, Etoposide, Mitoxantrone)	2	Induction|Re-induction	Refractory	Standard Chemotherapy	23	Standard Chemotherapy
14-00060	1441	Male	Male	White	1	n	68	FALSE	FALSE	FALSE	None	TRUE	FALSE	n		y	n	y	n	n	n	n	n	MYELODYSPLASTIC SYNDROMES	Myelodysplastic syndrome, unclassifiable	Adverse		MYELODYSPLASTIC SYNDROMES	Myelodysplastic syndrome, unclassifiable	68	0	Unknown	Peripheral Blood	y	y	n	y	y	n	1	Standard Chemotherapy	1	Azacitidine	1	Induction	Unknown	Standard Chemotherapy	6	Standard Chemotherapy
14-00061	202	Male	Male	White	1	n	68	TRUE	FALSE	FALSE	None	FALSE	FALSE	y	Lung Cancer|Lung Cancer|Lung Cancer|Lung Cancer|Lung Cancer|Lung Cancer	y	y	n	n	n	n	n	n	ACUTE MYELOID LEUKAEMIA (AML) AND RELATED PRECURSOR NEOPLASMS	Therapy-related myeloid neoplasms	Adverse	Adverse	ACUTE MYELOID LEUKAEMIA (AML) AND RELATED PRECURSOR NEOPLASMS	Therapy-related myeloid neoplasms	72	1207	Relapse	Peripheral Blood	y	n	y	y	n	y	1	Standard Chemotherapy	3	7+3 (Cytarabine, Idarubicin)|MiDAC|Decitabine	3	Consolidation|Induction|Supportive/Palliative Care	Complete Response	Standard Chemotherapy	7	Standard Chemotherapy
14-00063	1443	Female	Female	White	3	n	80	FALSE	TRUE	FALSE	None	FALSE	FALSE	n		n	n	n	n	n	n	n	n	ACUTE MYELOID LEUKAEMIA (AML) AND RELATED PRECURSOR NEOPLASMS	AML with myelodysplasia-related changes	Adverse	Adverse	ACUTE MYELOID LEUKAEMIA (AML) AND RELATED PRECURSOR NEOPLASMS	AML with myelodysplasia-related changes	80	0	Initial Acute Leukemia Diagnosis	Peripheral Blood	y	y	n	y	y	n	1	Unknown	1	Bevacizumab	1	Unknown				Unknown
14-00064	1444	Male	Male	White	2	n	58	FALSE	FALSE	FALSE	None	FALSE	FALSE	n		y	n	n	n	n	n	n	n	ACUTE MYELOID LEUKAEMIA (AML) AND RELATED PRECURSOR NEOPLASMS	AML with myelodysplasia-related changes	Intermediate	Intermediate-I	ACUTE MYELOID LEUKAEMIA (AML) AND RELATED PRECURSOR NEOPLASMS	AML with myelodysplasia-related changes	59	0	Post-Chemotherapy|Residual Disease	Bone Marrow Aspirate	y	y	n	y	y	n	2	Standard Chemotherapy|Targeted Therapy - Other	8	E7070, Idarubicin, Cytarabine|5+2 (Cytarabine, Idarubicin)|7+3 (Cytarabine, Idarubicin)|HiDAC|GCLAC (GCSF, Clofarabine & Cytarabine)|MEC (Cytarabine, Etoposide, Mitoxantrone)|BL-8040|IGN523	4	Salvage|Induction|Experimental|Re-induction	Refractory	Standard Chemotherapy	-1	Standard Chemotherapy
14-00066	1446	Male	Male	White	1	n	51	FALSE	FALSE	FALSE	None	FALSE	FALSE	n		y	n	n	n	n	n	n	n	ACUTE MYELOID LEUKAEMIA (AML) AND RELATED PRECURSOR NEOPLASMS	Acute erythroid leukaemia	Intermediate	Intermediate-II	ACUTE MYELOID LEUKAEMIA (AML) AND RELATED PRECURSOR NEOPLASMS	Acute erythroid leukaemia	51	0	Residual Disease|Post-Chemotherapy	Bone Marrow Aspirate	n	y	n	n	y	n	2	Standard Chemotherapy|Bone Marrow Transplant	2	Fludarabine, Melphalan|Azacitidine	2	Induction|Allogeneic - Matched Unrelated Donor	Complete Response	Standard Chemotherapy	-1	Bone Marrow Transplant
14-00067	1448	Female	Female	White	2	n	62	FALSE	FALSE	FALSE	None	TRUE	FALSE	y	Breast Cancer	y	n	y	n	n	n	n	n	MYELODYSPLASTIC SYNDROMES	Myelodysplastic syndrome, unclassifiable	Adverse		MYELODYSPLASTIC SYNDROMES	Myelodysplastic syndrome, unclassifiable	62	0	Post-Chemotherapy|Residual Disease	Bone Marrow Aspirate	n	y	n	n	y	n	2	Standard Chemotherapy|Bone Marrow Transplant	3	Fludarabine, Melphalan|Lenalidomide|Decitabine	3	Hypomethylating/Low Dose Cytarabine|Induction|Allogeneic - Mismatched Unrelated Donor	Refractory	Standard Chemotherapy	61	Bone Marrow Transplant
14-00078	1450	Male	Male	White	1	n	17	FALSE	TRUE	FALSE	Unknown	FALSE	FALSE	n		y	n	n	n	n	n	n	n	ACUTE MYELOID LEUKAEMIA (AML) AND RELATED PRECURSOR NEOPLASMS	Acute myeloid leukaemia, NOS	Intermediate	Intermediate-I	ACUTE MYELOID LEUKAEMIA (AML) AND RELATED PRECURSOR NEOPLASMS	Acute myeloid leukaemia, NOS	17	0	Initial Acute Leukemia Diagnosis	Bone Marrow Aspirate	y	y	n	y	y	n	1	Standard Chemotherapy	3	COG-AAML1031 (IT/IV Cytarabine, Daunorubicin, Etoposide, Mitoxantrone +/- Bortezomib or Sorafenib)|Clofarabine, Cyclophosphamide, Etoposide|HAM (Cytarabine, Mitoxantrone)	2	Induction|Re-induction	Refractory	Standard Chemotherapy	74	Standard Chemotherapy
14-00081	1453	Female	Female	White	1	n	71	FALSE	TRUE	FALSE	None	FALSE	FALSE	n		y	n	n	n	n	n	n	n	ACUTE MYELOID LEUKAEMIA (AML) AND RELATED PRECURSOR NEOPLASMS	AML with myelodysplasia-related changes	Adverse	Adverse	ACUTE MYELOID LEUKAEMIA (AML) AND RELATED PRECURSOR NEOPLASMS	AML with myelodysplasia-related changes	71	0	Initial Acute Leukemia Diagnosis	Bone Marrow Aspirate	y	y	n	y	y	n	1	Standard Chemotherapy	3	7+3 (Cytarabine, Idarubicin)|Azacitidine, Lenalidomide|Decitabine	3	Consolidation|Induction|Re-induction	Complete Response	Standard Chemotherapy	6	Standard Chemotherapy
14-00083	1989	Male	Male	White	4	n	46	FALSE	FALSE	FALSE	None	FALSE	FALSE	n		y	n	n	n	n	n	n	n	ACUTE MYELOID LEUKAEMIA (AML) AND RELATED PRECURSOR NEOPLASMS	AML with mutated NPM1	Favorable	Favorable	ACUTE MYELOID LEUKAEMIA (AML) AND RELATED PRECURSOR NEOPLASMS	AML with mutated NPM1	46	0	Residual Disease	Bone Marrow Aspirate	y	y	y	y	y	y	1	Standard Chemotherapy	5	HiDAC|GCLAC (GCSF, Clofarabine & Cytarabine)|SWOG S1203 (7+3 +/- Vorinostat)|MEC, Lenalidomide|Etoposide, Cytarabine	4	Consolidation|Salvage|Induction|Re-induction	Complete Response	Standard Chemotherapy	6	Standard Chemotherapy
14-00092	1461	Female	Female	White	1	n	63	FALSE	TRUE	FALSE	None	FALSE	FALSE	n		y	n	n	n	n	n	n	n	ACUTE MYELOID LEUKAEMIA (AML) AND RELATED PRECURSOR NEOPLASMS	AML with mutated NPM1	Favorable	Favorable	ACUTE MYELOID LEUKAEMIA (AML) AND RELATED PRECURSOR NEOPLASMS	AML with mutated NPM1	63	0	Initial Acute Leukemia Diagnosis	Bone Marrow Aspirate	y	y	y	y	y	y	2	Standard Chemotherapy|Bone Marrow Transplant	3	Fludarabine, Melphalan|7+3 (Cytarabine, Idarubicin)|HiDAC	3	Consolidation|Induction|Allogeneic - Matched Unrelated Donor	Complete Response	Standard Chemotherapy	6	Bone Marrow Transplant
14-00096	1464	Male	Male	White	4	n	56	FALSE	TRUE	FALSE	None	FALSE	FALSE	n		y	n	n	n	n	n	n	n	ACUTE MYELOID LEUKAEMIA (AML) AND RELATED PRECURSOR NEOPLASMS	AML with myelodysplasia-related changes	Adverse	Not Enough Information	ACUTE MYELOID LEUKAEMIA (AML) AND RELATED PRECURSOR NEOPLASMS	AML with myelodysplasia-related changes	56	0	Initial Acute Leukemia Diagnosis	Peripheral Blood	y	y	n	y	y	n	2	Standard Chemotherapy|Bone Marrow Transplant	3	7+3 (Cytarabine, Idarubicin)|GCLAC (GCSF, Clofarabine & Cytarabine)|Busulfan, Cyclophosphamide	3	Allogeneic - Sibling|Induction|Re-induction	Complete Response	Standard Chemotherapy	27	Bone Marrow Transplant
14-00111	584	Male	Male	White	1	n	60	TRUE	FALSE	FALSE	None	FALSE	FALSE	n		y	n	n	n	n	n	n	n	ACUTE MYELOID LEUKAEMIA (AML) AND RELATED PRECURSOR NEOPLASMS	AML with maturation	Intermediate	Intermediate-II	ACUTE MYELOID LEUKAEMIA (AML) AND RELATED PRECURSOR NEOPLASMS	AML with maturation	62	783	Relapse|Post-Chemotherapy	Bone Marrow Aspirate	n	y	n	n	y	n	2	Standard Chemotherapy|Bone Marrow Transplant	3	7+3 (Cytarabine, Idarubicin)|HiDAC|Cyclophosphamide, Fludarabine, TBI	4	Allogeneic - Sibling|Consolidation|Induction|Re-induction	Complete Response	Standard Chemotherapy	7	Bone Marrow Transplant
14-00113	1466	Male	Male	White	3	n	41	FALSE	FALSE	FALSE	PML-RARA	FALSE	FALSE	n		y	n	n	n	n	n	n	n	ACUTE MYELOID LEUKAEMIA (AML) AND RELATED PRECURSOR NEOPLASMS	Acute promyelocytic leukaemia with t(15;17)(q22;q12); PML-RARA	Favorable	Not Enough Information	ACUTE MYELOID LEUKAEMIA (AML) AND RELATED PRECURSOR NEOPLASMS	Acute promyelocytic leukaemia with t(15;17)(q22;q12); PML-RARA	44	0	Post-Chemotherapy|Post-Transplant	Peripheral Blood	y	y	n	y	y	n	2	Standard Chemotherapy|Bone Marrow Transplant	7	Busulfan, Fludarabine|Etoposide, TBI|PETHEMA Trial LPA05 (ATRA (Tretinoin), Idarubicin, Mitoxantrone, Cytarabine)|Idarubicin, Mitoxantrone|FLAG-IDA (Cytarabine, Filgrastim, Fludarabine, Idarubicin)|ATRA, Arsenic Trioxide|ATRA, 6-MP, Methotrexate	5	Allogeneic - Sibling|Consolidation|Induction|Maintenance|Re-induction	Complete Response	Standard Chemotherapy	-1	Bone Marrow Transplant
14-00125	1477	Female	Female	White	1	n	10	FALSE	TRUE	FALSE	CBFB-MYH11	FALSE	FALSE	n		y	n	n	n	n	n	n	n	ACUTE MYELOID LEUKAEMIA (AML) AND RELATED PRECURSOR NEOPLASMS	AML with inv(16)(p13.1q22) or t(16;16)(p13.1;q22); CBFB-MYH11	Favorable	Favorable	ACUTE MYELOID LEUKAEMIA (AML) AND RELATED PRECURSOR NEOPLASMS	AML with inv(16)(p13.1q22) or t(16;16)(p13.1;q22); CBFB-MYH11	10	0	Initial Acute Leukemia Diagnosis	Bone Marrow Aspirate	y	n	y	y	n	y	1	Standard Chemotherapy	1	COG-AAML1031 (IT/IV Cytarabine, Daunorubicin, Etoposide, Mitoxantrone +/- Bortezomib or Sorafenib)	3	Induction|Intensification|Re-induction	Complete Response	Standard Chemotherapy	10	Standard Chemotherapy
14-00126	1451	Male	Male	White	3	n	46	FALSE	TRUE	FALSE	Unknown	FALSE	FALSE	n		n	n	n	n	n	n	n	n	ACUTE LEUKAEMIAS OF AMBIGUOUS LINEAGE	Mixed phenotype acute leukaemia, T/myeloid, NOS	Intermediate	Not Enough Information	ACUTE LEUKAEMIAS OF AMBIGUOUS LINEAGE	Mixed phenotype acute leukaemia, T/myeloid, NOS	46	14	Initial Acute Leukemia Diagnosis	Peripheral Blood	y	y	y	y	y	y	0		0		0					NONE
14-00127	1481	Male	Male	White	1	n	37	FALSE	FALSE	FALSE	None	FALSE	FALSE	n		y	n	n	n	n	n	n	n	ACUTE MYELOID LEUKAEMIA (AML) AND RELATED PRECURSOR NEOPLASMS	AML with myelodysplasia-related changes	Adverse	Adverse	ACUTE MYELOID LEUKAEMIA (AML) AND RELATED PRECURSOR NEOPLASMS	AML with myelodysplasia-related changes	38	0	Residual Disease|Post-Chemotherapy	Peripheral Blood	y	y	y	y	y	y	2	Standard Chemotherapy|Supportive/Palliative Care	2	7+3 (Cytarabine, Idarubicin)|Azacitidine	2	Induction|Maintenance	Refractory	Standard Chemotherapy	6	Supportive/Palliative Care
14-00134	1484	Female	Male	White	1	n	63	TRUE	FALSE	TRUE	None	FALSE	FALSE	n		y	n	n	n	y	y	n	n	ACUTE MYELOID LEUKAEMIA (AML) AND RELATED PRECURSOR NEOPLASMS	AML with mutated NPM1	Intermediate	Adverse	ACUTE MYELOID LEUKAEMIA (AML) AND RELATED PRECURSOR NEOPLASMS	AML with mutated NPM1	63	0	Post-Transplant|Relapse	Bone Marrow Aspirate	n	y	n	n	y	n	3	Standard Chemotherapy|Bone Marrow Transplant|Supportive/Palliative Care	4	Fludarabine, Melphalan|FLAG-IDA (Cytarabine, Filgrastim, Fludarabine, Idarubicin)|MEC (Cytarabine, Etoposide, Mitoxantrone)|Decitabine	4	Allogeneic - Sibling|Salvage|Re-induction|Supportive/Palliative Care				Supportive/Palliative Care
14-00135	1485	Male	Male	White	1	n	72	FALSE	TRUE	FALSE	None	FALSE	FALSE	n		y	n	n	n	n	n	n	n	ACUTE MYELOID LEUKAEMIA (AML) AND RELATED PRECURSOR NEOPLASMS	AML with myelodysplasia-related changes	Adverse	Adverse	ACUTE MYELOID LEUKAEMIA (AML) AND RELATED PRECURSOR NEOPLASMS	AML with myelodysplasia-related changes	72	0	Initial Acute Leukemia Diagnosis	Bone Marrow Aspirate	y	y	y	y	y	y	1	Standard Chemotherapy	2	Azacitidine|Decitabine	3	Consolidation|Induction|Maintenance	Unknown	Standard Chemotherapy	38	Standard Chemotherapy
14-00141	1488	Male	Male	Asian	4	n	85	FALSE	TRUE	FALSE	None	FALSE	FALSE	n		y	n	n	n	n	n	n	n	ACUTE MYELOID LEUKAEMIA (AML) AND RELATED PRECURSOR NEOPLASMS	Acute myelomonocytic leukaemia	Intermediate	Not Enough Information	ACUTE MYELOID LEUKAEMIA (AML) AND RELATED PRECURSOR NEOPLASMS	Acute myelomonocytic leukaemia	85	0	Initial Acute Leukemia Diagnosis	Peripheral Blood	y	y	y	y	y	y	1	Standard Chemotherapy	1	Decitabine, Midostaurin	1	Induction	Complete Response	Standard Chemotherapy	-1	Standard Chemotherapy
14-00150	1494	Male	Male	White	4	n	77	FALSE	FALSE	TRUE	None	FALSE	FALSE	n		y	n	y	y	n	n	n	n	ACUTE MYELOID LEUKAEMIA (AML) AND RELATED PRECURSOR NEOPLASMS	AML with mutated CEBPA	Intermediate	Not Enough Information	ACUTE MYELOID LEUKAEMIA (AML) AND RELATED PRECURSOR NEOPLASMS	AML with mutated CEBPA	78	0	Post-Chemotherapy|Initial Acute Leukemia Diagnosis	Peripheral Blood	n	y	n	n	y	n	1	Standard Chemotherapy	1	CPX-351 (Liposomal Cytarabine + Daunorubicin)	1	Induction	Complete Response	Standard Chemotherapy	-1	Standard Chemotherapy
14-00152	1495	Male	Male	White	3	n	75	FALSE	TRUE	FALSE	None	FALSE	FALSE	n		y	n	n	n	n	n	n	n	ACUTE MYELOID LEUKAEMIA (AML) AND RELATED PRECURSOR NEOPLASMS	Acute myelomonocytic leukaemia	Intermediate	Intermediate-II	ACUTE MYELOID LEUKAEMIA (AML) AND RELATED PRECURSOR NEOPLASMS	Acute myelomonocytic leukaemia	75	0	Initial Acute Leukemia Diagnosis	Bone Marrow Aspirate	y	y	n	y	y	n	1	Standard Chemotherapy	5	7+3 (Cytarabine, Idarubicin)|CLAG (Cladribine, Cytarabine, Filgrastim)|MiDAC|ODSH (2 O, 3-O Desulfated Heparin) |SGN-CD33A	2	Consolidation|Induction	Complete Response	Standard Chemotherapy	21	Standard Chemotherapy
14-00171	1505	Male	Male	White	1	n	62	FALSE	FALSE	TRUE	None	FALSE	FALSE	n		y	n	y	y	n	n	n	n	ACUTE MYELOID LEUKAEMIA (AML) AND RELATED PRECURSOR NEOPLASMS	AML with myelodysplasia-related changes	Adverse	Favorable	ACUTE MYELOID LEUKAEMIA (AML) AND RELATED PRECURSOR NEOPLASMS	AML with myelodysplasia-related changes	62	0	Initial Acute Leukemia Diagnosis	Bone Marrow Aspirate	n	y	n	n	y	n	3	Standard Chemotherapy|Unknown|Bone Marrow Transplant	4	CPX-351 (Liposomal Cytarabine + Daunorubicin)|Azacitidine|Methotrexate|Busulfan, Cyclophosphamide	4	Allogeneic - Sibling|Hypomethylating/Low Dose Cytarabine|Unknown|Induction	Refractory	Standard Chemotherapy	4	Standard Chemotherapy
14-00173	1495	Male	Male	White	3	n	75	FALSE	TRUE	FALSE	None	FALSE	FALSE	n		y	n	n	n	n	n	n	n	ACUTE MYELOID LEUKAEMIA (AML) AND RELATED PRECURSOR NEOPLASMS	Acute myelomonocytic leukaemia	Intermediate	Not Enough Information	ACUTE MYELOID LEUKAEMIA (AML) AND RELATED PRECURSOR NEOPLASMS	Acute myelomonocytic leukaemia	75	5	Initial Acute Leukemia Diagnosis	Peripheral Blood	n	y	n	n	y	n	1	Standard Chemotherapy	5	7+3 (Cytarabine, Idarubicin)|CLAG (Cladribine, Cytarabine, Filgrastim)|MiDAC|ODSH (2 O, 3-O Desulfated Heparin) |SGN-CD33A	2	Consolidation|Induction	Complete Response	Standard Chemotherapy	21	Standard Chemotherapy
14-00175	1508	Male	Male	White	3	n	46	FALSE	TRUE	FALSE	Unknown	FALSE	FALSE	n		y	n	n	n	n	n	n	n	ACUTE MYELOID LEUKAEMIA (AML) AND RELATED PRECURSOR NEOPLASMS	Acute monoblastic and monocytic leukaemia	Intermediate	Not Enough Information	ACUTE MYELOID LEUKAEMIA (AML) AND RELATED PRECURSOR NEOPLASMS	Acute monoblastic and monocytic leukaemia	46	0	Initial Acute Leukemia Diagnosis	Peripheral Blood	y	y	n	y	y	n	3	DLI|Standard Chemotherapy|Bone Marrow Transplant	8	Busulfan, Fludarabine|7+3 (Cytarabine, Idarubicin)|HiDAC|Donor Lymphocyte Infusion|Azacitidine|CLAG-M (Cladribine, Cytarabine, Mitoxantrone, Filgrastim)|Clofarabine|ODSH (2 O, 3-O Desulfated Heparin)	6	Allogeneic - Sibling|Hypomethylating/Low Dose Cytarabine|Consolidation|Induction|Re-induction|Post-Transplant Relapse	Complete Response	Standard Chemotherapy	-1	DLI
14-00180	924	Male	Male	White	1	n	72	TRUE	FALSE	FALSE	None	FALSE	FALSE	n		y	n	n	n	n	n	n	n	ACUTE MYELOID LEUKAEMIA (AML) AND RELATED PRECURSOR NEOPLASMS	AML with mutated NPM1	Favorable	Favorable	ACUTE MYELOID LEUKAEMIA (AML) AND RELATED PRECURSOR NEOPLASMS	AML with mutated NPM1	73	0	Relapse	Bone Marrow Aspirate	n	y	n	n	y	n	1	Standard Chemotherapy	4	3+7 (Cytarabine, Daunorubicin)|Azacitidine|Azacitidine, Lenalidomide|Decitabine	3	Hypomethylating/Low Dose Cytarabine|Salvage|Induction	Complete Response	Standard Chemotherapy	-1	Standard Chemotherapy
14-00184	1513	Male	Male	White	1	n	5	FALSE	FALSE	FALSE	None	FALSE	FALSE	y	Not specified	y	n	n	n	n	n	n	n	ACUTE MYELOID LEUKAEMIA (AML) AND RELATED PRECURSOR NEOPLASMS	Therapy-related myeloid neoplasms	Intermediate	Not Enough Information	ACUTE MYELOID LEUKAEMIA (AML) AND RELATED PRECURSOR NEOPLASMS	Therapy-related myeloid neoplasms	5	0	Initial Acute Leukemia Diagnosis|Post-Transplant	Peripheral Blood	y	y	n	y	y	n	2	Standard Chemotherapy|Bone Marrow Transplant	3	ADE (Cytarabine, Daunorubicin & Etoposide)|Cyclophosphamide, TBI|Bu/Flu/TBI (Busulfan, Fludarabine, Total Body Irradiation)	3	Allogeneic - Sibling|Induction|Allogeneic - Matched Unrelated Donor	Complete Response	Standard Chemotherapy	9	Bone Marrow Transplant
14-00193	1519	Male	Male	White	2	n	56	FALSE	TRUE	FALSE	CBFB-MYH11	FALSE	FALSE	n		y	n	n	n	n	n	n	n	ACUTE MYELOID LEUKAEMIA (AML) AND RELATED PRECURSOR NEOPLASMS	AML with inv(16)(p13.1q22) or t(16;16)(p13.1;q22); CBFB-MYH11	Favorable	Adverse	ACUTE MYELOID LEUKAEMIA (AML) AND RELATED PRECURSOR NEOPLASMS	AML with inv(16)(p13.1q22) or t(16;16)(p13.1;q22); CBFB-MYH11	57	0	Initial Acute Leukemia Diagnosis	Peripheral Blood	y	y	y	y	y	y	1	Standard Chemotherapy	1	7+3 (Cytarabine, Idarubicin)	1	Induction	Unknown	Standard Chemotherapy	3	Standard Chemotherapy
14-00212	1527	Female	Female	HispNative	1	n	47	FALSE	FALSE	FALSE	None	TRUE	FALSE	n		n	n	n	n	y	n	n	n	MYELODYSPLASTIC/MYELOPROLIFERATIVE NEOPLASMS	Atypical chronic myeloid leukaemia, BCR-ABL1 negative	Intermediate		MYELODYSPLASTIC/MYELOPROLIFERATIVE NEOPLASMS	Atypical chronic myeloid leukaemia, BCR-ABL1 negative	47	0	Residual Disease	Peripheral Blood	n	y	y	n	y	y	0		0		0					NONE
14-00228	1532	Female	Female	White	1	n	46	FALSE	TRUE	FALSE	None	FALSE	FALSE	n		y	n	n	n	n	n	n	n	ACUTE MYELOID LEUKAEMIA (AML) AND RELATED PRECURSOR NEOPLASMS	AML with mutated NPM1	Favorable	Favorable	ACUTE MYELOID LEUKAEMIA (AML) AND RELATED PRECURSOR NEOPLASMS	AML with mutated NPM1	46	0	Initial Acute Leukemia Diagnosis	Bone Marrow Aspirate	y	y	y	y	y	y	1	Standard Chemotherapy	4	7+3 (Cytarabine, Idarubicin)|Azacitidine|MEC (Cytarabine, Etoposide, Mitoxantrone)|MiDAC	3	Consolidation|Induction|Re-induction	Complete Response	Standard Chemotherapy	7	Standard Chemotherapy
14-00231	1533	Female	Female	White	2	n	57	FALSE	FALSE	FALSE	Complex	FALSE	FALSE	y	Ovarian cancer|Ovarian cancer	y	n	n	n	n	n	n	n	ACUTE MYELOID LEUKAEMIA (AML) AND RELATED PRECURSOR NEOPLASMS	Therapy-related myeloid neoplasms	Adverse	Adverse	ACUTE MYELOID LEUKAEMIA (AML) AND RELATED PRECURSOR NEOPLASMS	Therapy-related myeloid neoplasms	57	0	Initial Acute Leukemia Diagnosis	Peripheral Blood	y	n	y	y	n	y	2	Standard Chemotherapy|Supportive/Palliative Care	4	7+3 (Cytarabine, Idarubicin)|HiDAC|Cytarabine|Decitabine, Hydroxyurea	4	Consolidation|Induction|Re-induction|Supportive/Palliative Care	Refractory	Standard Chemotherapy	5	Supportive/Palliative Care
14-00240	1540	Female	Female	Black	2	n	78	FALSE	TRUE	FALSE	None	FALSE	FALSE	n		n	n	n	n	n	n	n	n	ACUTE MYELOID LEUKAEMIA (AML) AND RELATED PRECURSOR NEOPLASMS	AML with myelodysplasia-related changes	Adverse	Adverse	ACUTE MYELOID LEUKAEMIA (AML) AND RELATED PRECURSOR NEOPLASMS	AML with myelodysplasia-related changes	78	0	Initial Acute Leukemia Diagnosis	Peripheral Blood	y	y	y	n	y	y	1	Other	1	Azacitidine	1	Supportive/Palliative Care				Other
14-00242	1536	Male	Male	White	2	n	63	FALSE	FALSE	FALSE	None	TRUE	FALSE	n		y	n	y	y	n	n	n	n	MYELODYSPLASTIC SYNDROMES	Refractory anaemia with excess blasts	Intermediate	Not Enough Information	MYELODYSPLASTIC SYNDROMES	Refractory anaemia with excess blasts	63	0	Residual Disease|Post-Chemotherapy	Bone Marrow Aspirate	n	y	n	n	y	n	3	Standard Chemotherapy|Supportive/Palliative Care|Targeted Therapy - Other	4	Azacitidine|Decitabine|Rigosertib|Clofarabine, Cytarabine	4	Hypomethylating/Low Dose Cytarabine|Consolidation|Induction|Experimental	Refractory	Standard Chemotherapy	-1	Supportive/Palliative Care
14-00244	1410	Male	Male	HispNative	2	n	38	FALSE	FALSE	TRUE	GATA2-MECOM	FALSE	FALSE	n		y	n	y	y	n	n	n	n	ACUTE MYELOID LEUKAEMIA (AML) AND RELATED PRECURSOR NEOPLASMS	AML with inv(3)(q21q26.2) or t(3;3)(q21;q26.2); RPN1-EVI1	Adverse	Adverse	ACUTE MYELOID LEUKAEMIA (AML) AND RELATED PRECURSOR NEOPLASMS	AML with inv(3)(q21q26.2) or t(3;3)(q21;q26.2); RPN1-EVI1	39	89	Post-Chemotherapy|Residual Disease	Bone Marrow Aspirate	n	y	y	n	y	y	2	Standard Chemotherapy|Supportive/Palliative Care	4	7+3 (Cytarabine, Idarubicin)|FLAG-IDA (Cytarabine, Filgrastim, Fludarabine, Idarubicin)|Azacitidine|MEC (Cytarabine, Etoposide, Mitoxantrone)	4	Salvage|Unknown|Induction|Maintenance	Refractory	Standard Chemotherapy	5	Standard Chemotherapy
14-00245	1528	Male	Male	White	1	n	62	FALSE	FALSE	FALSE	None	FALSE	FALSE	n		y	n	n	n	n	n	n	n	ACUTE MYELOID LEUKAEMIA (AML) AND RELATED PRECURSOR NEOPLASMS	Acute myeloid leukaemia, NOS	Intermediate	Not Enough Information	ACUTE MYELOID LEUKAEMIA (AML) AND RELATED PRECURSOR NEOPLASMS	Acute myeloid leukaemia, NOS	62	19	Residual Disease|Post-Chemotherapy	Bone Marrow Aspirate	n	y	n	n	y	n	2	Standard Chemotherapy|Bone Marrow Transplant	3	5+2 (Cytarabine, Idarubicin)|3+7 (Cytarabine, Daunorubicin)|Busulfan, Cyclophosphamide	3	Induction|Re-induction|Allogeneic - Matched Unrelated Donor	Refractory	Standard Chemotherapy	6	Bone Marrow Transplant
14-00253	1545	Male	Male	White	4	n	72	FALSE	TRUE	FALSE	None	FALSE	FALSE	n		y	n	n	n	n	n	n	n	ACUTE MYELOID LEUKAEMIA (AML) AND RELATED PRECURSOR NEOPLASMS	AML with myelodysplasia-related changes	Adverse	Not Enough Information	ACUTE MYELOID LEUKAEMIA (AML) AND RELATED PRECURSOR NEOPLASMS	AML with myelodysplasia-related changes	72	0	Initial Acute Leukemia Diagnosis	Peripheral Blood	n	y	n	n	y	n	1	Standard Chemotherapy	2	5+2 (Cytarabine, Idarubicin)|7+3 (Cytarabine, Idarubicin)	2	Induction|Re-induction	Refractory	Standard Chemotherapy	-1	Standard Chemotherapy
14-00259	1546	Female	Female	White	1	n	65	FALSE	TRUE	FALSE	None	FALSE	FALSE	n		y	n	n	n	n	n	n	n	ACUTE MYELOID LEUKAEMIA (AML) AND RELATED PRECURSOR NEOPLASMS	AML with mutated NPM1	FavorableOrIntermediate	Intermediate-I	ACUTE MYELOID LEUKAEMIA (AML) AND RELATED PRECURSOR NEOPLASMS	AML with mutated NPM1	65	0	Initial Acute Leukemia Diagnosis	Bone Marrow Aspirate	y	y	y	y	y	y	2	Standard Chemotherapy|Bone Marrow Transplant	5	Fludarabine, Melphalan|7+3 (Cytarabine, Idarubicin)|Fludarabine|FLAG (Fludarabine, High-dose Cytarabine, G-CSF)|MiDAC	4	Consolidation|Salvage|Induction|Allogeneic - Matched Unrelated Donor	Complete Response	Standard Chemotherapy	6	Standard Chemotherapy
14-00268	1552	Male	Male	White	2	n	74	FALSE	FALSE	FALSE	None	FALSE	FALSE	n		y	n	n	n	n	n	n	n	ACUTE MYELOID LEUKAEMIA (AML) AND RELATED PRECURSOR NEOPLASMS	AML with myelodysplasia-related changes	Adverse	Adverse	ACUTE MYELOID LEUKAEMIA (AML) AND RELATED PRECURSOR NEOPLASMS	AML with myelodysplasia-related changes	74	0	Initial Acute Leukemia Diagnosis|Post-Chemotherapy	Bone Marrow Aspirate	n	y	n	n	y	n	1	Standard Chemotherapy	2	Azacitidine|Decitabine	2	Hypomethylating/Low Dose Cytarabine|Supportive/Palliative Care				Standard Chemotherapy
14-00270	1553	Female	Female	HispNative	2	n	40	FALSE	FALSE	FALSE	None	TRUE	FALSE	n		y	n	y	y	n	n	n	n	MYELODYSPLASTIC SYNDROMES	Myelodysplastic syndrome, unclassifiable	Intermediate	Intermediate-I	MYELODYSPLASTIC SYNDROMES	Myelodysplastic syndrome, unclassifiable	39	0	Post-Chemotherapy	Bone Marrow Aspirate	n	y	y	n	y	y	1	Standard Chemotherapy	4	7+3 (Cytarabine, Idarubicin)|HiDAC|Azacitidine|Clofarabine, Cytarabine	4	Hypomethylating/Low Dose Cytarabine|Salvage|Consolidation|Induction	Complete Response	Standard Chemotherapy	5	Standard Chemotherapy
14-00272	1554	Female	Female	HispNative	4	y	34	FALSE	TRUE	FALSE	None	FALSE	FALSE	n		y	n	n	n	n	n	n	n	ACUTE MYELOID LEUKAEMIA (AML) AND RELATED PRECURSOR NEOPLASMS	AML with mutated CEBPA	Favorable	Favorable	ACUTE MYELOID LEUKAEMIA (AML) AND RELATED PRECURSOR NEOPLASMS	AML with mutated CEBPA	34	0	Initial Acute Leukemia Diagnosis	Bone Marrow Aspirate	n	y	y	n	y	y	1	Standard Chemotherapy	2	7+3 (Cytarabine, Idarubicin)|HiDAC	2	Consolidation|Induction	Complete Response	Standard Chemotherapy	24	Standard Chemotherapy
14-00273	1554	Female	Female	HispNative	4	n	34	FALSE	TRUE	FALSE	None	FALSE	FALSE	n		y	n	n	n	n	n	n	n	ACUTE MYELOID LEUKAEMIA (AML) AND RELATED PRECURSOR NEOPLASMS	AML with mutated CEBPA	Intermediate	Not Enough Information	ACUTE MYELOID LEUKAEMIA (AML) AND RELATED PRECURSOR NEOPLASMS	AML with mutated CEBPA	34	0	Initial Acute Leukemia Diagnosis	Peripheral Blood	y	y	n	n	y	n	1	Standard Chemotherapy	2	7+3 (Cytarabine, Idarubicin)|HiDAC	2	Consolidation|Induction	Complete Response	Standard Chemotherapy	24	Standard Chemotherapy
14-00279	1558	Female	Female	HispNative	4	n	52	FALSE	TRUE	FALSE	CBFB-MYH11	FALSE	FALSE	n		y	n	n	n	n	n	n	n	ACUTE MYELOID LEUKAEMIA (AML) AND RELATED PRECURSOR NEOPLASMS	AML with inv(16)(p13.1q22) or t(16;16)(p13.1;q22); CBFB-MYH11	Favorable	Favorable	ACUTE MYELOID LEUKAEMIA (AML) AND RELATED PRECURSOR NEOPLASMS	AML with inv(16)(p13.1q22) or t(16;16)(p13.1;q22); CBFB-MYH11	52	0	Initial Acute Leukemia Diagnosis	Bone Marrow Aspirate	y	y	y	y	y	y	1	Standard Chemotherapy	1	SWOG S1203 (7+3 +/- Vorinostat)	1	Induction	Complete Response	Standard Chemotherapy	8	Standard Chemotherapy
14-00289	1561	Male	Male	White	1	n	23	FALSE	FALSE	FALSE	None	FALSE	FALSE	y	mediastinum mass	y	n	n	n	n	n	n	n	ACUTE MYELOID LEUKAEMIA (AML) AND RELATED PRECURSOR NEOPLASMS	Therapy-related myeloid neoplasms	Adverse	Adverse	ACUTE MYELOID LEUKAEMIA (AML) AND RELATED PRECURSOR NEOPLASMS	Therapy-related myeloid neoplasms	23	0	Initial Acute Leukemia Diagnosis	Bone Marrow Aspirate	y	y	y	y	y	y	2	Standard Chemotherapy|Targeted Therapy - Kinase Inhibitor(s)	2	Trametinib|HAEP (Cytarabine, Etoposide, Cisplatin)	3	Consolidation|Induction|Experimental	Complete Response	Standard Chemotherapy	8	Targeted Therapy - Kinase Inhibitor(s)
14-00311	1569	Female	Female	White	3	n	73	FALSE	FALSE	FALSE	None	FALSE	FALSE	y	Breast Cancer	y	n	n	n	n	n	n	n	ACUTE MYELOID LEUKAEMIA (AML) AND RELATED PRECURSOR NEOPLASMS	Therapy-related myeloid neoplasms	Adverse	Not Enough Information	ACUTE MYELOID LEUKAEMIA (AML) AND RELATED PRECURSOR NEOPLASMS	Therapy-related myeloid neoplasms	73	1	Initial Acute Leukemia Diagnosis	Peripheral Blood	n	y	n	n	y	n	1	Standard Chemotherapy	1	Decitabine	1	Hypomethylating/Low Dose Cytarabine				Standard Chemotherapy
14-00329	1585	Female	Female	White	3	n	72	FALSE	TRUE	FALSE	GATA2-MECOM	FALSE	FALSE	n		y	n	n	n	n	n	n	n	ACUTE MYELOID LEUKAEMIA (AML) AND RELATED PRECURSOR NEOPLASMS	AML with inv(3)(q21q26.2) or t(3;3)(q21;q26.2); RPN1-EVI1	Adverse	Adverse	ACUTE MYELOID LEUKAEMIA (AML) AND RELATED PRECURSOR NEOPLASMS	AML with inv(3)(q21q26.2) or t(3;3)(q21;q26.2); RPN1-EVI1	72	0	Initial Acute Leukemia Diagnosis	Peripheral Blood	n	y	y	n	y	y	3	Standard Chemotherapy|Bone Marrow Transplant|Targeted Therapy - Other	5	MiDAC|FATE Trial RIC (Fludarabine, Melphalan, Rabbit ATG) |7+3 (Cytarabine, Idarubicin) plus Sorafenib|ODSH (2 O, 3-O Desulfated Heparin) |SGN-CD33A	4	Consolidation|Induction|Experimental|Allogeneic - Matched Unrelated Donor	Complete Response	Standard Chemotherapy	24	Targeted Therapy - Other
14-00331	1586	Male	Male	HispNative	2	n	61	FALSE	TRUE	FALSE	None	FALSE	FALSE	n		y	n	n	n	n	n	n	n	ACUTE MYELOID LEUKAEMIA (AML) AND RELATED PRECURSOR NEOPLASMS	AML with mutated NPM1	Favorable	Not Enough Information	ACUTE MYELOID LEUKAEMIA (AML) AND RELATED PRECURSOR NEOPLASMS	AML with mutated NPM1	61	0	Initial Acute Leukemia Diagnosis	Peripheral Blood	y	y	n	y	y	n	1	Standard Chemotherapy	2	7+3 (Cytarabine, Idarubicin)|HiDAC	2	Consolidation|Induction	Complete Response	Standard Chemotherapy	5	Standard Chemotherapy
14-00334	17	Female	Male	White	1	n	27	TRUE	FALSE	FALSE	None	FALSE	FALSE	y	Juvenile pilocytic astrocytoma	y	n	n	n	n	n	n	n	ACUTE MYELOID LEUKAEMIA (AML) AND RELATED PRECURSOR NEOPLASMS	AML with mutated NPM1	Intermediate	Intermediate-II	ACUTE MYELOID LEUKAEMIA (AML) AND RELATED PRECURSOR NEOPLASMS	AML with mutated NPM1	31	1339	Post-Transplant|Post-Chemotherapy|Relapse	Bone Marrow Aspirate	n	y	n	n	y	n	3	Standard Chemotherapy|Bone Marrow Transplant|Targeted Therapy - Kinase Inhibitor(s)	6	7+3 (Cytarabine, Idarubicin)|HiDAC|Fludarabine, TBI|Sorafenib|Hydroxyurea|Decitabine	5	Consolidation|Induction|Experimental|Re-induction|Allogeneic - Matched Unrelated Donor	Unknown	Standard Chemotherapy	2	Targeted Therapy - Kinase Inhibitor(s)
14-00335	1598	Female	Female	White	4	n	79	FALSE	FALSE	TRUE	None	FALSE	FALSE	n		y	n	n	n	n	n	y	y	ACUTE MYELOID LEUKAEMIA (AML) AND RELATED PRECURSOR NEOPLASMS	AML with maturation	Adverse	Adverse	ACUTE MYELOID LEUKAEMIA (AML) AND RELATED PRECURSOR NEOPLASMS	AML with maturation	79	0	Initial Acute Leukemia Diagnosis	Peripheral Blood	n	y	y	n	y	y	2	Standard Chemotherapy|Supportive/Palliative Care	2	Hydroxyurea|Azacitidine, MLN4924	2	Induction|Supportive/Palliative Care	Refractory	Standard Chemotherapy	63	Standard Chemotherapy
14-00355	1602	Male	Male	White	4	n	78	FALSE	TRUE	FALSE	None	FALSE	FALSE	n		y	n	n	n	n	n	n	n	ACUTE MYELOID LEUKAEMIA (AML) AND RELATED PRECURSOR NEOPLASMS	Acute monoblastic and monocytic leukaemia	Adverse	Not Enough Information	ACUTE MYELOID LEUKAEMIA (AML) AND RELATED PRECURSOR NEOPLASMS	Acute monoblastic and monocytic leukaemia	78	0	Initial Acute Leukemia Diagnosis	Peripheral Blood	y	y	n	y	y	n	2	Standard Chemotherapy|Targeted Therapy - Kinase Inhibitor(s)	3	Azacitidine|Sorafenib|Decitabine, Midostaurin	3	Induction|Experimental|Re-induction	Refractory	Standard Chemotherapy	317	Targeted Therapy - Kinase Inhibitor(s)
14-00359	1604	Male	Male	White	3	n	58	FALSE	TRUE	FALSE	CBFB-MYH11	FALSE	FALSE	n		y	n	n	n	n	n	n	n	ACUTE MYELOID LEUKAEMIA (AML) AND RELATED PRECURSOR NEOPLASMS	AML with inv(16)(p13.1q22) or t(16;16)(p13.1;q22); CBFB-MYH11	Favorable	Favorable	ACUTE MYELOID LEUKAEMIA (AML) AND RELATED PRECURSOR NEOPLASMS	AML with inv(16)(p13.1q22) or t(16;16)(p13.1;q22); CBFB-MYH11	58	0	Initial Acute Leukemia Diagnosis	Peripheral Blood	y	y	y	y	y	y	1	Standard Chemotherapy	3	7+3 (Cytarabine, Idarubicin)|HiDAC|ODSH (2 O, 3-O Desulfated Heparin)	2	Consolidation|Induction	Complete Response	Standard Chemotherapy	5	Standard Chemotherapy
14-00369	1612	Male	Male	White	4	n	72	FALSE	FALSE	TRUE	None	FALSE	FALSE	n		y	n	y	y	n	n	n	n	ACUTE MYELOID LEUKAEMIA (AML) AND RELATED PRECURSOR NEOPLASMS	AML with myelodysplasia-related changes	Intermediate	Intermediate-II	ACUTE MYELOID LEUKAEMIA (AML) AND RELATED PRECURSOR NEOPLASMS	AML with myelodysplasia-related changes	72	0	Residual Disease|Post-Chemotherapy	Bone Marrow Aspirate	n	y	n	n	y	n	1	Standard Chemotherapy	1	CPX-351 (Liposomal Cytarabine + Daunorubicin)	1	Induction	Refractory	Standard Chemotherapy	-1	Standard Chemotherapy
14-00376	1614	Male	Male	White	1	n	48	FALSE	FALSE	FALSE	None	TRUE	FALSE	n		y	n	y	n	n	n	n	n	MYELODYSPLASTIC SYNDROMES	Refractory anaemia with excess blasts	Intermediate		MYELODYSPLASTIC SYNDROMES	Refractory anaemia with excess blasts	48	0	Unknown	Bone Marrow Aspirate	y	y	y	y	y	y	2	Standard Chemotherapy|Bone Marrow Transplant	2	Decitabine|Busulfan, Cyclophosphamide	2	Induction|Allogeneic - Matched Unrelated Donor	Complete Response	Standard Chemotherapy	116	Bone Marrow Transplant
14-00380	1616	Male	Male	White	3	n	67	FALSE	FALSE	TRUE	None	FALSE	FALSE	n		y	n	y	y	n	n	n	n	ACUTE MYELOID LEUKAEMIA (AML) AND RELATED PRECURSOR NEOPLASMS	AML with myelodysplasia-related changes	Adverse	Adverse	ACUTE MYELOID LEUKAEMIA (AML) AND RELATED PRECURSOR NEOPLASMS	AML with myelodysplasia-related changes	67	0	Post-Chemotherapy|Initial Acute Leukemia Diagnosis	Peripheral Blood	y	y	n	y	y	n	1	Standard Chemotherapy	3	Azacitidine|Decitabine|Clofarabine	2	Hypomethylating/Low Dose Cytarabine|Induction	UNKNOWN	Standard Chemotherapy	-1	Standard Chemotherapy
14-00395	17	Female	Male	White	1	n	27	FALSE	FALSE	FALSE	None	FALSE	FALSE	y	Juvenile pilocytic astrocytoma	y	n	n	n	n	n	n	n	ACUTE MYELOID LEUKAEMIA (AML) AND RELATED PRECURSOR NEOPLASMS	AML with mutated NPM1	Intermediate	Intermediate-II	ACUTE MYELOID LEUKAEMIA (AML) AND RELATED PRECURSOR NEOPLASMS	AML with mutated NPM1	31	1354	Post-Transplant|Residual Disease	Peripheral Blood	n	y	n	n	y	n	3	Standard Chemotherapy|Bone Marrow Transplant|Targeted Therapy - Kinase Inhibitor(s)	6	7+3 (Cytarabine, Idarubicin)|HiDAC|Fludarabine, TBI|Sorafenib|Hydroxyurea|Decitabine	5	Consolidation|Induction|Experimental|Re-induction|Allogeneic - Matched Unrelated Donor	Unknown	Standard Chemotherapy	2	Targeted Therapy - Kinase Inhibitor(s)
14-00401	1630	Female	Female	White	2	n	78	FALSE	FALSE	TRUE	None	FALSE	FALSE	n		y	n	y	y	n	n	n	n	ACUTE MYELOID LEUKAEMIA (AML) AND RELATED PRECURSOR NEOPLASMS	AML with myelodysplasia-related changes	Adverse	Not Enough Information	ACUTE MYELOID LEUKAEMIA (AML) AND RELATED PRECURSOR NEOPLASMS	AML with myelodysplasia-related changes	79	0	Residual Disease|Post-Chemotherapy	Bone Marrow Aspirate	n	y	n	n	y	n	2	Standard Chemotherapy|Targeted Therapy - Other	3	AG-221|Azacitidine|Decitabine	2	Hypomethylating/Low Dose Cytarabine|Experimental				Targeted Therapy - Other
14-00404	1631	Male	Male	White	1	n	54	FALSE	TRUE	FALSE	None	FALSE	FALSE	n		y	n	n	n	n	n	n	n	ACUTE MYELOID LEUKAEMIA (AML) AND RELATED PRECURSOR NEOPLASMS	AML with myelodysplasia-related changes	Adverse	Adverse	ACUTE MYELOID LEUKAEMIA (AML) AND RELATED PRECURSOR NEOPLASMS	AML with myelodysplasia-related changes	54	0	Initial Acute Leukemia Diagnosis	Bone Marrow Aspirate	n	y	n	n	y	n	2	Standard Chemotherapy|Supportive/Palliative Care	2	3+7 (Cytarabine, Daunorubicin)|Azacitidine	2	Salvage|Induction	Refractory	Standard Chemotherapy	5	Supportive/Palliative Care
14-00423	1644	Female	Female	White	4	n	51	FALSE	TRUE	FALSE	CBFB-MYH11	FALSE	FALSE	n		y	n	n	n	n	n	n	n	ACUTE MYELOID LEUKAEMIA (AML) AND RELATED PRECURSOR NEOPLASMS	AML with inv(16)(p13.1q22) or t(16;16)(p13.1;q22); CBFB-MYH11	Favorable	Favorable	ACUTE MYELOID LEUKAEMIA (AML) AND RELATED PRECURSOR NEOPLASMS	AML with inv(16)(p13.1q22) or t(16;16)(p13.1;q22); CBFB-MYH11	51	0	Initial Acute Leukemia Diagnosis	Peripheral Blood	y	y	y	y	y	y	2	Standard Chemotherapy|Bone Marrow Transplant	4	7+3 (Cytarabine, Idarubicin)|HiDAC|FLAG-IDA (Cytarabine, Filgrastim, Fludarabine, Idarubicin)|Stanford Protocol 9022 (BU/CY)	3	Consolidation|Induction|Allogeneic - Matched Unrelated Donor	Complete Response	Standard Chemotherapy	7	Bone Marrow Transplant
14-00425	1646	Female	Female	White	1	n	47	FALSE	TRUE	FALSE	PML-RARA	FALSE	FALSE	n		y	n	n	n	n	n	n	n	ACUTE MYELOID LEUKAEMIA (AML) AND RELATED PRECURSOR NEOPLASMS	Acute promyelocytic leukaemia with t(15;17)(q22;q12); PML-RARA	Favorable	Intermediate-II	ACUTE MYELOID LEUKAEMIA (AML) AND RELATED PRECURSOR NEOPLASMS	Acute promyelocytic leukaemia with t(15;17)(q22;q12); PML-RARA	47	0	Initial Acute Leukemia Diagnosis	Bone Marrow Aspirate	y	y	n	y	y	n	1	Standard Chemotherapy	2	ATRA, Arsenic Trioxide|APML4 Protocol (ATRA, Arsenic Trioxide, Idarubicin)	2	Consolidation|Induction	Complete Response	Standard Chemotherapy	26	Standard Chemotherapy
14-00430	1651	Female	Female	White	1	n	75	FALSE	TRUE	FALSE	None	FALSE	FALSE	n		y	n	n	n	n	n	n	n	ACUTE MYELOID LEUKAEMIA (AML) AND RELATED PRECURSOR NEOPLASMS	AML with maturation	Adverse	Intermediate-II	ACUTE MYELOID LEUKAEMIA (AML) AND RELATED PRECURSOR NEOPLASMS	AML with maturation	75	0	Initial Acute Leukemia Diagnosis	Bone Marrow Aspirate	n	y	n	n	y	n	1	Standard Chemotherapy	1	Azacitidine	1	Hypomethylating/Low Dose Cytarabine				Standard Chemotherapy
14-00434	1648	Female	Female	White	4	n	69	FALSE	TRUE	FALSE	MLLT3-KMT2A	FALSE	FALSE	n		y	n	n	n	n	n	n	n	ACUTE MYELOID LEUKAEMIA (AML) AND RELATED PRECURSOR NEOPLASMS	AML with t(9;11)(p22;q23); MLLT3-MLL	Intermediate	Intermediate-II	ACUTE MYELOID LEUKAEMIA (AML) AND RELATED PRECURSOR NEOPLASMS	AML with t(9;11)(p22;q23); MLLT3-MLL	69	0	Initial Acute Leukemia Diagnosis	Bone Marrow Aspirate	y	y	y	y	y	y	1	Standard Chemotherapy	1	Hydroxyurea	1	Induction	Unknown	Standard Chemotherapy	365	Standard Chemotherapy
14-00447	1655	Female	Female	HispNative	1	n	48	FALSE	TRUE	FALSE	MLLT3-KMT2A	FALSE	FALSE	n		y	n	n	n	n	n	n	n	ACUTE MYELOID LEUKAEMIA (AML) AND RELATED PRECURSOR NEOPLASMS	AML with t(9;11)(p22;q23); MLLT3-MLL	Intermediate	Intermediate-II	ACUTE MYELOID LEUKAEMIA (AML) AND RELATED PRECURSOR NEOPLASMS	AML with t(9;11)(p22;q23); MLLT3-MLL	48	0	Initial Acute Leukemia Diagnosis	Peripheral Blood	y	n	y	y	n	y	2	Standard Chemotherapy|Bone Marrow Transplant	2	Fludarabine, Melphalan|Idarubicin and Cytarabine	3	Consolidation|Induction|Allogeneic - Matched Unrelated Donor	Complete Response	Standard Chemotherapy	5	Bone Marrow Transplant
14-00448	1656	Female	Female	White	4	n	78	FALSE	FALSE	FALSE	None	FALSE	FALSE	y	Uterine Sarcoma	y	n	n	n	n	n	n	n	ACUTE MYELOID LEUKAEMIA (AML) AND RELATED PRECURSOR NEOPLASMS	Therapy-related myeloid neoplasms	Intermediate	Not Enough Information	ACUTE MYELOID LEUKAEMIA (AML) AND RELATED PRECURSOR NEOPLASMS	Therapy-related myeloid neoplasms	78	0	Initial Acute Leukemia Diagnosis	Peripheral Blood	y	y	y	y	y	y	1	Standard Chemotherapy	1	Azacitidine, MLN4924	1	Induction	Refractory	Standard Chemotherapy	111	Standard Chemotherapy
14-00449	1656	Female	Female	White	4	n	78	FALSE	FALSE	FALSE	None	FALSE	FALSE	y	Uterine Sarcoma	y	n	n	n	n	n	n	n	ACUTE MYELOID LEUKAEMIA (AML) AND RELATED PRECURSOR NEOPLASMS	Therapy-related myeloid neoplasms	Intermediate	Intermediate-I	ACUTE MYELOID LEUKAEMIA (AML) AND RELATED PRECURSOR NEOPLASMS	Therapy-related myeloid neoplasms	78	0	Initial Acute Leukemia Diagnosis	Bone Marrow Aspirate	n	y	n	n	y	n	1	Standard Chemotherapy	1	Azacitidine, MLN4924	1	Induction	Refractory	Standard Chemotherapy	111	Standard Chemotherapy
14-00451	1657	Male	Male	White	1	n	69	FALSE	FALSE	TRUE	None	FALSE	FALSE	n		y	n	y	y	n	n	n	n	ACUTE MYELOID LEUKAEMIA (AML) AND RELATED PRECURSOR NEOPLASMS	AML with myelodysplasia-related changes	Adverse	Adverse	ACUTE MYELOID LEUKAEMIA (AML) AND RELATED PRECURSOR NEOPLASMS	AML with myelodysplasia-related changes	70	0	Residual Disease	Bone Marrow Aspirate	n	y	n	n	y	n	1	Standard Chemotherapy	3	3+7 (Cytarabine, Daunorubicin)|FLAG (Fludarabine, High-dose Cytarabine, G-CSF)|5+2 (Ara-C, Daunorubicin)	3	Salvage|Induction|Re-induction	Refractory	Standard Chemotherapy	6	Standard Chemotherapy
14-00454	1665	Male	Male	White	4	n	65	FALSE	FALSE	FALSE	None	FALSE	FALSE	n		y	n	n	n	n	n	n	n	ACUTE MYELOID LEUKAEMIA (AML) AND RELATED PRECURSOR NEOPLASMS	Acute myeloid leukaemia, NOS	Adverse	Not Enough Information	ACUTE MYELOID LEUKAEMIA (AML) AND RELATED PRECURSOR NEOPLASMS	Acute myeloid leukaemia, NOS	66	0	Post-Chemotherapy|Residual Relapse	Peripheral Blood	y	y	n	y	y	n	3	Standard Chemotherapy|Targeted Therapy - Kinase Inhibitor(s)|Targeted Therapy - Other	8	HiDAC|AG-221|Gilteritinib (ASP2215)|3+7 (Cytarabine, Daunorubicin)|MEC (Cytarabine, Etoposide, Mitoxantrone)|Decitabine|MEC, Lenalidomide|Clofarabine, Cytarabine	5	Hypomethylating/Low Dose Cytarabine|Consolidation|Induction|Experimental|Re-induction	Complete Response	Standard Chemotherapy	-1	Targeted Therapy - Other
14-00458	1662	Male	Male	White	1	n	51	FALSE	FALSE	FALSE	None	TRUE	FALSE	n		y	n	y	n	n	n	n	n	MYELODYSPLASTIC SYNDROMES	Refractory anaemia with excess blasts	Intermediate		MYELODYSPLASTIC SYNDROMES	Refractory anaemia with excess blasts	51	0	Unknown	Bone Marrow Aspirate	y	y	n	y	y	n	2	Standard Chemotherapy|Bone Marrow Transplant	2	Fludarabine, Melphalan|Azacitidine, Lenalidomide	2	Induction|Allogeneic - Mismatched Unrelated Donor	Complete Response	Standard Chemotherapy	117	Bone Marrow Transplant
14-00464	1664	Female	Female	White	4	n	22	FALSE	TRUE	FALSE	MLLT3-KMT2A	FALSE	FALSE	n		y	n	n	n	n	n	n	n	ACUTE MYELOID LEUKAEMIA (AML) AND RELATED PRECURSOR NEOPLASMS	AML with t(9;11)(p22;q23); MLLT3-MLL	Intermediate	Intermediate-II	ACUTE MYELOID LEUKAEMIA (AML) AND RELATED PRECURSOR NEOPLASMS	AML with t(9;11)(p22;q23); MLLT3-MLL	22	0	Initial Acute Leukemia Diagnosis	Bone Marrow Aspirate	y	y	y	y	y	y	3	Standard Chemotherapy|Bone Marrow Transplant|Targeted Therapy - Other	4	ATRA (Tretinoin)|Cyclophosphamide, TBI|3+7 (Cytarabine, Daunorubicin)|GCLAC (GCSF, Clofarabine & Cytarabine)	4	Induction|Experimental|Re-induction|Allogeneic - Matched Unrelated Donor	Refractory	Standard Chemotherapy	7	Bone Marrow Transplant
14-00473	1666	Female	Female	White	1	n	62	FALSE	TRUE	FALSE	None	FALSE	FALSE	n		y	n	n	n	n	n	n	n	ACUTE MYELOID LEUKAEMIA (AML) AND RELATED PRECURSOR NEOPLASMS	AML with myelodysplasia-related changes	Adverse	Adverse	ACUTE MYELOID LEUKAEMIA (AML) AND RELATED PRECURSOR NEOPLASMS	AML with myelodysplasia-related changes	62	0	Initial Acute Leukemia Diagnosis	Peripheral Blood	y	y	n	y	y	n	1	Standard Chemotherapy	3	7+3 (Cytarabine, Idarubicin)|HAM (Cytarabine, Mitoxantrone)|MEC (Cytarabine, Etoposide, Mitoxantrone)	2	Salvage|Induction	Complete Response	Standard Chemotherapy	6	Standard Chemotherapy
14-00476	1670	Male	Male	HispNative	4	n	47	FALSE	TRUE	FALSE	None	FALSE	FALSE	n		y	n	n	n	n	n	n	n	ACUTE MYELOID LEUKAEMIA (AML) AND RELATED PRECURSOR NEOPLASMS	Acute monoblastic and monocytic leukaemia	Intermediate	Intermediate-II	ACUTE MYELOID LEUKAEMIA (AML) AND RELATED PRECURSOR NEOPLASMS	Acute monoblastic and monocytic leukaemia	47	0	Initial Acute Leukemia Diagnosis	Bone Marrow Aspirate	y	y	n	y	y	n	3	Standard Chemotherapy|Supportive/Palliative Care|Intrathecal	5	HiDAC|Cytarabine|SWOG S1203 (7+3 +/- Vorinostat)|Hydroxyurea|MEC, Lenalidomide	5	Consolidation|Induction|CNS|Re-induction|Supportive/Palliative Care	Complete Response	Standard Chemotherapy	7	Supportive/Palliative Care
14-00477	1670	Male	Male	HispNative	4	n	47	FALSE	TRUE	FALSE	None	FALSE	FALSE	n		y	n	n	n	n	n	n	n	ACUTE MYELOID LEUKAEMIA (AML) AND RELATED PRECURSOR NEOPLASMS	Acute monoblastic and monocytic leukaemia	Adverse	Not Enough Information	ACUTE MYELOID LEUKAEMIA (AML) AND RELATED PRECURSOR NEOPLASMS	Acute monoblastic and monocytic leukaemia	47	0	Initial Acute Leukemia Diagnosis	Peripheral Blood	n	y	y	n	y	y	3	Standard Chemotherapy|Supportive/Palliative Care|Intrathecal	5	HiDAC|Cytarabine|SWOG S1203 (7+3 +/- Vorinostat)|Hydroxyurea|MEC, Lenalidomide	5	Consolidation|Induction|CNS|Re-induction|Supportive/Palliative Care	Complete Response	Standard Chemotherapy	7	Supportive/Palliative Care
14-00484	1672	Male	Male	White	1	n	62	FALSE	FALSE	FALSE	None	FALSE	FALSE	n		y	n	n	n	n	n	n	n	ACUTE MYELOID LEUKAEMIA (AML) AND RELATED PRECURSOR NEOPLASMS	Acute myeloid leukaemia, NOS	Adverse	Intermediate-I	ACUTE MYELOID LEUKAEMIA (AML) AND RELATED PRECURSOR NEOPLASMS	Acute myeloid leukaemia, NOS	63	0	Residual Disease	Bone Marrow Aspirate	n	y	n	n	y	n	1	Standard Chemotherapy	2	3+7 (Cytarabine, Daunorubicin)|MEC (Cytarabine, Etoposide, Mitoxantrone)	2	Induction|Re-induction	Refractory	Standard Chemotherapy	6	Standard Chemotherapy
14-00487	1675	Female	Female	White	3	n	44	FALSE	TRUE	FALSE	None	FALSE	FALSE	n		y	n	n	n	n	n	n	n	ACUTE MYELOID LEUKAEMIA (AML) AND RELATED PRECURSOR NEOPLASMS	Acute myeloid leukaemia, NOS	IntermediateOrAdverse	Intermediate-I	ACUTE MYELOID LEUKAEMIA (AML) AND RELATED PRECURSOR NEOPLASMS	Acute myeloid leukaemia, NOS	44	0	Initial Acute Leukemia Diagnosis	Bone Marrow Aspirate	n	y	n	n	y	n	2	Standard Chemotherapy|Targeted Therapy - Kinase Inhibitor(s)	6	7+3 (Cytarabine, Idarubicin)|HiDAC|Azacitidine|CLAG-M (Cladribine, Cytarabine, Mitoxantrone, Filgrastim)|7+3 (Cytarabine, Idarubicin) plus Sorafenib|Ponatinib	5	Hypomethylating/Low Dose Cytarabine|Consolidation|Induction|Experimental|Re-induction	Unknown	Standard Chemotherapy	-1	Targeted Therapy - Kinase Inhibitor(s)
14-00488	1675	Female	Female	White	3	n	44	FALSE	TRUE	FALSE	None	FALSE	FALSE	n		y	n	n	n	n	n	n	n	ACUTE MYELOID LEUKAEMIA (AML) AND RELATED PRECURSOR NEOPLASMS	Acute myeloid leukaemia, NOS	Intermediate	Not Enough Information	ACUTE MYELOID LEUKAEMIA (AML) AND RELATED PRECURSOR NEOPLASMS	Acute myeloid leukaemia, NOS	44	0	Initial Acute Leukemia Diagnosis	Peripheral Blood	y	y	n	y	y	n	2	Standard Chemotherapy|Targeted Therapy - Kinase Inhibitor(s)	6	7+3 (Cytarabine, Idarubicin)|HiDAC|Azacitidine|CLAG-M (Cladribine, Cytarabine, Mitoxantrone, Filgrastim)|7+3 (Cytarabine, Idarubicin) plus Sorafenib|Ponatinib	5	Hypomethylating/Low Dose Cytarabine|Consolidation|Induction|Experimental|Re-induction	Unknown	Standard Chemotherapy	-1	Targeted Therapy - Kinase Inhibitor(s)
14-00495	1246	Male	Male	White	2	n	62	FALSE	FALSE	FALSE	None	FALSE	FALSE	n		y	n	n	n	n	n	n	n	ACUTE MYELOID LEUKAEMIA (AML) AND RELATED PRECURSOR NEOPLASMS	AML with mutated NPM1	Intermediate	Intermediate-II	ACUTE MYELOID LEUKAEMIA (AML) AND RELATED PRECURSOR NEOPLASMS	AML with mutated NPM1	64	254	Post-Chemotherapy|Post-Transplant|Residual Disease	Peripheral Blood	y	y	y	y	y	y	3	Standard Chemotherapy|Bone Marrow Transplant|Targeted Therapy - Kinase Inhibitor(s)	6	7+3 (Cytarabine, Idarubicin)|HiDAC|FLAG-IDA (Cytarabine, Filgrastim, Fludarabine, Idarubicin)|Crenolanib|Clofarabine, Cytarabine|Busulfan, Cyclophosphamide	5	Consolidation|Induction|Experimental|Re-induction|Allogeneic - Matched Unrelated Donor	Complete Response	Standard Chemotherapy	24	Targeted Therapy - Kinase Inhibitor(s)
14-00496	1683	Male	Male	White	3	n	55	FALSE	TRUE	FALSE	None	FALSE	FALSE	n		y	n	n	n	n	n	n	n	ACUTE MYELOID LEUKAEMIA (AML) AND RELATED PRECURSOR NEOPLASMS	AML with mutated NPM1	Favorable	Not Enough Information	ACUTE MYELOID LEUKAEMIA (AML) AND RELATED PRECURSOR NEOPLASMS	AML with mutated NPM1	55	0	Initial Acute Leukemia Diagnosis	Peripheral Blood	y	y	n	y	y	n	1	Standard Chemotherapy	3	7+3 (Cytarabine, Idarubicin)|HiDAC|ODSH (2 O, 3-O Desulfated Heparin)	2	Consolidation|Induction	Complete Response	Standard Chemotherapy	-1	Standard Chemotherapy
14-00498	1684	Female	Female	White	1	n	62	FALSE	FALSE	TRUE	Unknown	FALSE	FALSE	n		y	n	n	n	n	n	y	y	ACUTE MYELOID LEUKAEMIA (AML) AND RELATED PRECURSOR NEOPLASMS	Acute myeloid leukaemia, NOS	Adverse	Not Enough Information	ACUTE MYELOID LEUKAEMIA (AML) AND RELATED PRECURSOR NEOPLASMS	Acute myeloid leukaemia, NOS	62	0	Initial Acute Leukemia Diagnosis	Peripheral Blood	n	y	n	n	y	n	1	Standard Chemotherapy	3	5+2 (Cytarabine, Idarubicin)|7+3 (Cytarabine, Idarubicin)|CLAG-M (Cladribine, Cytarabine, Mitoxantrone, Filgrastim)	2	Induction|Re-induction	Refractory	Standard Chemotherapy	7	Standard Chemotherapy
14-00499	1689	Male	Male	White	1	n	68	FALSE	TRUE	FALSE	None	FALSE	FALSE	n		y	n	n	n	n	n	n	n	ACUTE LEUKAEMIAS OF AMBIGUOUS LINEAGE	Acute undifferentiated leukaemia	Adverse	Intermediate-I	ACUTE LEUKAEMIAS OF AMBIGUOUS LINEAGE	Acute undifferentiated leukaemia	68	0	Initial Acute Leukemia Diagnosis	Bone Marrow Aspirate	n	y	n	n	y	n	3	Standard Chemotherapy|Bone Marrow Transplant|Intrathecal	4	HyperCVAD Course B (Cytarabine, Methotrexate)|EWALL Protocol|Bu/Cy/TBI|HyperCVAD Course A (Cyclophosphamide, Dexamethasone, Doxorubicin, Vincristine)	3	Consolidation|Induction|Allogeneic - Matched Unrelated Donor	Complete Response	Standard Chemotherapy	3	Bone Marrow Transplant
14-00502	1691	Male	Male	White	7	n		FALSE	TRUE	FALSE	Unknown	FALSE	FALSE	n		n	n	n	n	n	n	n	n	ACUTE MYELOID LEUKAEMIA (AML) AND RELATED PRECURSOR NEOPLASMS	Blastic plasmacytoid dendritic cell neoplasm	Intermediate	Not Enough Information	ACUTE MYELOID LEUKAEMIA (AML) AND RELATED PRECURSOR NEOPLASMS	Blastic plasmacytoid dendritic cell neoplasm		0	Initial Acute Leukemia Diagnosis	Bone Marrow Aspirate	n	y	n	n	y	n	0		0		0					NONE
14-00504	1693	Male	Male	White	2	n	35	FALSE	TRUE	FALSE	MLLT3-KMT2A	FALSE	FALSE	n		y	n	n	n	n	n	n	n	ACUTE MYELOID LEUKAEMIA (AML) AND RELATED PRECURSOR NEOPLASMS	AML with t(9;11)(p22;q23); MLLT3-MLL	Adverse	Adverse	ACUTE MYELOID LEUKAEMIA (AML) AND RELATED PRECURSOR NEOPLASMS	AML with t(9;11)(p22;q23); MLLT3-MLL	35	0	Initial Acute Leukemia Diagnosis	Bone Marrow Aspirate	y	y	y	y	y	y	2	Standard Chemotherapy|Bone Marrow Transplant	3	7+3 (Cytarabine, Idarubicin)|HiDAC|Busulfan, Cyclophosphamide, Thymoglobulin	3	Consolidation|Induction|Allogeneic - Matched Unrelated Donor	Complete Response	Standard Chemotherapy	-1	Bone Marrow Transplant
14-00514	1696	Male	Male	White	2	n	71	FALSE	FALSE	TRUE	Unknown	FALSE	FALSE	n		y	n	y	y	n	n	n	n	ACUTE MYELOID LEUKAEMIA (AML) AND RELATED PRECURSOR NEOPLASMS	AML with myelodysplasia-related changes	Intermediate	Not Enough Information	ACUTE MYELOID LEUKAEMIA (AML) AND RELATED PRECURSOR NEOPLASMS	AML with myelodysplasia-related changes	71	0	Post-Chemotherapy|Initial Acute Leukemia Diagnosis	Peripheral Blood	y	y	y	y	y	y	1	Standard Chemotherapy	1	Azacitidine	1	Hypomethylating/Low Dose Cytarabine				Standard Chemotherapy
14-00521	1700	Female	Female	White	4	n	60	FALSE	TRUE	FALSE	None	FALSE	FALSE	n		y	n	n	n	n	n	n	n	ACUTE MYELOID LEUKAEMIA (AML) AND RELATED PRECURSOR NEOPLASMS	AML without maturation	Intermediate	Not Enough Information	ACUTE MYELOID LEUKAEMIA (AML) AND RELATED PRECURSOR NEOPLASMS	AML without maturation	60	0	Initial Acute Leukemia Diagnosis	Peripheral Blood	n	y	n	n	y	n	1	Standard Chemotherapy	1	SWOG S1203 (7+3 +/- Vorinostat)	1	Induction	Complete Response	Standard Chemotherapy	7	Standard Chemotherapy
14-00527	1702	Male	Male	Black	2	n	62	TRUE	FALSE	FALSE	None	FALSE	FALSE	n		y	n	n	n	n	n	n	n	ACUTE MYELOID LEUKAEMIA (AML) AND RELATED PRECURSOR NEOPLASMS	AML with myelodysplasia-related changes	Intermediate	Not Enough Information	ACUTE MYELOID LEUKAEMIA (AML) AND RELATED PRECURSOR NEOPLASMS	AML with myelodysplasia-related changes	63	0	Post-Chemotherapy|Relapse	Peripheral Blood	n	y	y	n	y	y	1	Standard Chemotherapy	4	7+3 (Cytarabine, Idarubicin)|HiDAC|MEC (Cytarabine, Etoposide, Mitoxantrone)|Decitabine	4	Hypomethylating/Low Dose Cytarabine|Salvage|Induction|Maintenance	Refractory	Standard Chemotherapy	6	Standard Chemotherapy
14-00528	1533	Female	Female	White	2	n	57	TRUE	FALSE	FALSE	Complex	FALSE	FALSE	y	Ovarian cancer|Ovarian cancer	y	n	n	n	n	n	n	n	ACUTE MYELOID LEUKAEMIA (AML) AND RELATED PRECURSOR NEOPLASMS	Therapy-related myeloid neoplasms	Adverse	Not Enough Information	ACUTE MYELOID LEUKAEMIA (AML) AND RELATED PRECURSOR NEOPLASMS	Therapy-related myeloid neoplasms	58	111	Post-Chemotherapy|Relapse	Peripheral Blood	y	n	y	y	n	y	2	Standard Chemotherapy|Supportive/Palliative Care	4	7+3 (Cytarabine, Idarubicin)|HiDAC|Cytarabine|Decitabine, Hydroxyurea	4	Consolidation|Induction|Re-induction|Supportive/Palliative Care	Refractory	Standard Chemotherapy	5	Supportive/Palliative Care
14-00536	1707	Female	Female	White	1	n	69	FALSE	FALSE	FALSE	None	FALSE	FALSE	y	Breast Cancer	y	n	n	n	n	n	n	n	ACUTE MYELOID LEUKAEMIA (AML) AND RELATED PRECURSOR NEOPLASMS	Therapy-related myeloid neoplasms	Adverse	Adverse	ACUTE MYELOID LEUKAEMIA (AML) AND RELATED PRECURSOR NEOPLASMS	Therapy-related myeloid neoplasms	70	0	Residual Disease	Bone Marrow Aspirate	n	y	n	n	y	n	2	Standard Chemotherapy|Unknown	3	7+3 (Cytarabine, Idarubicin)|Lenalidomide|Azacitidine	2	Unknown|Induction	Unknown	Standard Chemotherapy	75	Standard Chemotherapy
14-00537	1708	Male	Male	HispNative	2	n	17	FALSE	TRUE	FALSE	None	FALSE	FALSE	n		y	n	n	n	n	n	n	n	ACUTE MYELOID LEUKAEMIA (AML) AND RELATED PRECURSOR NEOPLASMS	Acute myeloid leukaemia, NOS	Intermediate	Intermediate-II	ACUTE MYELOID LEUKAEMIA (AML) AND RELATED PRECURSOR NEOPLASMS	Acute myeloid leukaemia, NOS	17	0	Initial Acute Leukemia Diagnosis	Peripheral Blood	y	y	y	n	y	y	2	Standard Chemotherapy|Bone Marrow Transplant	4	Bu/Cy/ATG|ADE (Cytarabine, Daunorubicin & Etoposide)|HiDAC + Midostaurin|Etoposide, Cytarabine	3	Consolidation|Induction|Allogeneic - Matched Unrelated Donor	Unknown	Standard Chemotherapy	-1	Bone Marrow Transplant
14-00542	1710	Female	Female	HispNative	4	n	27	FALSE	TRUE	FALSE	None	FALSE	FALSE	n		y	n	n	n	n	n	n	n	ACUTE MYELOID LEUKAEMIA (AML) AND RELATED PRECURSOR NEOPLASMS	AML with mutated NPM1	Favorable	Not Enough Information	ACUTE MYELOID LEUKAEMIA (AML) AND RELATED PRECURSOR NEOPLASMS	AML with mutated NPM1	27	0	Initial Acute Leukemia Diagnosis	Peripheral Blood	y	y	n	y	y	n	1	Standard Chemotherapy	2	HiDAC|SWOG S1203 (7+3 +/- Vorinostat)	2	Consolidation|Induction	Complete Response	Standard Chemotherapy	8	Standard Chemotherapy
14-00543	1710	Female	Female	HispNative	4	n	27	FALSE	TRUE	FALSE	None	FALSE	FALSE	n		y	n	n	n	n	n	n	n	ACUTE MYELOID LEUKAEMIA (AML) AND RELATED PRECURSOR NEOPLASMS	AML with mutated NPM1	Favorable	Intermediate-II	ACUTE MYELOID LEUKAEMIA (AML) AND RELATED PRECURSOR NEOPLASMS	AML with mutated NPM1	27	0	Initial Acute Leukemia Diagnosis	Bone Marrow Aspirate	n	y	n	n	y	n	1	Standard Chemotherapy	2	HiDAC|SWOG S1203 (7+3 +/- Vorinostat)	2	Consolidation|Induction	Complete Response	Standard Chemotherapy	8	Standard Chemotherapy
14-00546	1711	Female	Female	White	1	n	69	FALSE	TRUE	FALSE	PML-RARA	FALSE	FALSE	n		y	n	n	n	n	n	n	n	ACUTE MYELOID LEUKAEMIA (AML) AND RELATED PRECURSOR NEOPLASMS	Acute promyelocytic leukaemia with t(15;17)(q22;q12); PML-RARA	Favorable	Intermediate-II	ACUTE MYELOID LEUKAEMIA (AML) AND RELATED PRECURSOR NEOPLASMS	Acute promyelocytic leukaemia with t(15;17)(q22;q12); PML-RARA	69	0	Initial Acute Leukemia Diagnosis	Peripheral Blood	y	n	y	y	n	y	1	Standard Chemotherapy	1	APML4 Protocol (ATRA, Arsenic Trioxide, Idarubicin)	1	Induction	Complete Response	Standard Chemotherapy	-1	Standard Chemotherapy
14-00555	1717	Female	Female	Black	2	n	53	FALSE	FALSE	FALSE	None	FALSE	FALSE	n		y	n	n	n	n	n	n	n	ACUTE MYELOID LEUKAEMIA (AML) AND RELATED PRECURSOR NEOPLASMS	Acute myeloid leukaemia, NOS	Intermediate	Adverse	ACUTE MYELOID LEUKAEMIA (AML) AND RELATED PRECURSOR NEOPLASMS	Acute myeloid leukaemia, NOS	54	0	Post-Chemotherapy|Residual Relapse	Bone Marrow Aspirate	n	y	n	n	y	n	1	Standard Chemotherapy	4	7+3 (Cytarabine, Idarubicin)|HiDAC|Azacitidine|MEC (Cytarabine, Etoposide, Mitoxantrone)	3	Hypomethylating/Low Dose Cytarabine|Consolidation|Induction	Complete Response	Standard Chemotherapy	6	Standard Chemotherapy
14-00559	1721	Male	Male	White	2	n	68	FALSE	TRUE	FALSE	None	FALSE	FALSE	n		y	n	n	n	n	n	n	n	ACUTE MYELOID LEUKAEMIA (AML) AND RELATED PRECURSOR NEOPLASMS	AML with mutated NPM1	Favorable	Favorable	ACUTE MYELOID LEUKAEMIA (AML) AND RELATED PRECURSOR NEOPLASMS	AML with mutated NPM1	68	0	Initial Acute Leukemia Diagnosis	Bone Marrow Aspirate	y	y	y	y	y	y	1	Standard Chemotherapy	4	7+3 (Cytarabine, Idarubicin)|HiDAC|Azacitidine|MEC (Cytarabine, Etoposide, Mitoxantrone)	4	Consolidation|Induction|Re-induction|Maintenance	Complete Response	Standard Chemotherapy	-1	Standard Chemotherapy
14-00564	1719	Male	Male	White	1	n	57	FALSE	TRUE	FALSE	None	FALSE	FALSE	n		y	n	n	n	n	n	n	n	ACUTE MYELOID LEUKAEMIA (AML) AND RELATED PRECURSOR NEOPLASMS	AML with myelodysplasia-related changes	Adverse	Adverse	ACUTE MYELOID LEUKAEMIA (AML) AND RELATED PRECURSOR NEOPLASMS	AML with myelodysplasia-related changes	57	0	Initial Acute Leukemia Diagnosis	Bone Marrow Aspirate	y	y	n	y	y	n	1	Standard Chemotherapy	1	Decitabine	1	Induction	Unknown	Standard Chemotherapy	10	Standard Chemotherapy
14-00567	1723	Female	Female	White	1	n	71	FALSE	TRUE	FALSE	None	FALSE	FALSE	n		y	n	n	n	n	n	n	n	ACUTE MYELOID LEUKAEMIA (AML) AND RELATED PRECURSOR NEOPLASMS	Acute monoblastic and monocytic leukaemia	Intermediate	Intermediate-II	ACUTE MYELOID LEUKAEMIA (AML) AND RELATED PRECURSOR NEOPLASMS	Acute monoblastic and monocytic leukaemia	71	0	Initial Acute Leukemia Diagnosis	Bone Marrow Aspirate	y	y	y	y	y	y	2	Standard Chemotherapy|Bone Marrow Transplant	3	7+3 (Cytarabine, Idarubicin)|MiDAC|Bu/Flu/TBI (Busulfan, Fludarabine, Total Body Irradiation)	3	Consolidation|Induction|Allogeneic - Mismatched Unrelated Donor	Complete Response	Standard Chemotherapy	6	Bone Marrow Transplant
14-00573	1727	Male	Male	HispNative	1	n	45	FALSE	FALSE	TRUE	None	FALSE	FALSE	n		y	n	y	y	n	n	n	n	ACUTE MYELOID LEUKAEMIA (AML) AND RELATED PRECURSOR NEOPLASMS	AML with myelodysplasia-related changes	Adverse	Intermediate-II	ACUTE MYELOID LEUKAEMIA (AML) AND RELATED PRECURSOR NEOPLASMS	AML with myelodysplasia-related changes	45	0	Initial Acute Leukemia Diagnosis	Bone Marrow Aspirate	n	y	n	n	y	n	2	Standard Chemotherapy|Supportive/Palliative Care	5	GCLAM (G-CSF, Cladribine, Cytarabine, and Mitoxantrone) |7+3 (Cytarabine, Idarubicin)|Azacitidine|MEC (Cytarabine, Etoposide, Mitoxantrone)|Decitabine	4	Hypomethylating/Low Dose Cytarabine|Salvage|Induction|Maintenance	Refractory	Standard Chemotherapy	6	Standard Chemotherapy
14-00578	1730	Male	Male	White	1	n	75	FALSE	TRUE	FALSE	None	FALSE	FALSE	n		y	n	n	n	n	n	n	n	ACUTE MYELOID LEUKAEMIA (AML) AND RELATED PRECURSOR NEOPLASMS	Acute monoblastic and monocytic leukaemia	IntermediateOrAdverse	Intermediate-I	ACUTE MYELOID LEUKAEMIA (AML) AND RELATED PRECURSOR NEOPLASMS	Acute monoblastic and monocytic leukaemia	75	0	Initial Acute Leukemia Diagnosis	Bone Marrow Aspirate	y	y	y	y	y	y	2	Standard Chemotherapy|Bone Marrow Transplant	4	7+3 (Cytarabine, Idarubicin)|Cytarabine|Fludarabine, TBI|Decitabine	4	Hypomethylating/Low Dose Cytarabine|Consolidation|Induction|Allogeneic - Mismatched Unrelated Donor	Complete Response	Standard Chemotherapy	6	Bone Marrow Transplant
14-00581	1731	Female	Female	Black	4	n	68	FALSE	FALSE	TRUE	None	FALSE	FALSE	n		y	n	y	y	n	n	n	n	ACUTE MYELOID LEUKAEMIA (AML) AND RELATED PRECURSOR NEOPLASMS	AML with mutated CEBPA	Adverse	Not Enough Information	ACUTE MYELOID LEUKAEMIA (AML) AND RELATED PRECURSOR NEOPLASMS	AML with mutated CEBPA	68	0	Initial Acute Leukemia Diagnosis	Peripheral Blood	y	y	y	y	y	y	1	Standard Chemotherapy	1	CPX-351 (Liposomal Cytarabine + Daunorubicin)	1	Induction	Refractory	Standard Chemotherapy	-1	Standard Chemotherapy
14-00588	1737	Female	Female	White	2	n	53	FALSE	TRUE	FALSE	None	FALSE	FALSE	n		y	n	n	n	n	n	n	n	ACUTE MYELOID LEUKAEMIA (AML) AND RELATED PRECURSOR NEOPLASMS	Acute erythroid leukaemia	Intermediate	Intermediate-II	ACUTE MYELOID LEUKAEMIA (AML) AND RELATED PRECURSOR NEOPLASMS	Acute erythroid leukaemia	53	0	Initial Acute Leukemia Diagnosis	Peripheral Blood	y	y	n	y	y	n	2	Standard Chemotherapy|Bone Marrow Transplant	4	7+3 (Cytarabine, Idarubicin)|HiDAC|Busulfan, Cyclophosphamide, Thymoglobulin|Fludarabine, Cyclophosphamide, TBI	3	Consolidation|Induction|Allogeneic - Matched Unrelated Donor	Complete Response	Standard Chemotherapy	6	Bone Marrow Transplant
14-00597	1604	Male	Male	White	3	n	58	FALSE	FALSE	FALSE	CBFB-MYH11	FALSE	FALSE	n		y	n	n	n	n	n	n	n	ACUTE MYELOID LEUKAEMIA (AML) AND RELATED PRECURSOR NEOPLASMS	AML with inv(16)(p13.1q22) or t(16;16)(p13.1;q22); CBFB-MYH11	Intermediate	Favorable	ACUTE MYELOID LEUKAEMIA (AML) AND RELATED PRECURSOR NEOPLASMS	AML with inv(16)(p13.1q22) or t(16;16)(p13.1;q22); CBFB-MYH11	58	100	Post-Chemotherapy	Peripheral Blood	y	y	n	y	y	n	1	Standard Chemotherapy	3	7+3 (Cytarabine, Idarubicin)|HiDAC|ODSH (2 O, 3-O Desulfated Heparin)	2	Consolidation|Induction	Complete Response	Standard Chemotherapy	5	Standard Chemotherapy
14-00599	1739	Male	Male	White	1	n	69	FALSE	TRUE	FALSE	None	FALSE	FALSE	n		y	n	n	n	n	n	n	n	ACUTE MYELOID LEUKAEMIA (AML) AND RELATED PRECURSOR NEOPLASMS	AML with minimal differentiation	Adverse	Intermediate-II	ACUTE MYELOID LEUKAEMIA (AML) AND RELATED PRECURSOR NEOPLASMS	AML with minimal differentiation	69	0	Initial Acute Leukemia Diagnosis	Bone Marrow Aspirate	y	y	n	y	y	n	1	Standard Chemotherapy	3	5+2 (Cytarabine, Idarubicin)|7+3 (Cytarabine, Idarubicin)|MiDAC	3	Consolidation|Induction|Re-induction	Refractory	Standard Chemotherapy	6	Standard Chemotherapy
14-00602	1746	Male	Male	White	4	n	69	FALSE	FALSE	FALSE	None	FALSE	FALSE	n		y	n	n	n	n	n	n	n	ACUTE MYELOID LEUKAEMIA (AML) AND RELATED PRECURSOR NEOPLASMS	AML with mutated NPM1	IntermediateOrAdverse	Intermediate-I	ACUTE MYELOID LEUKAEMIA (AML) AND RELATED PRECURSOR NEOPLASMS	AML with mutated NPM1	69	0	Post-Chemotherapy|Residual Disease	Bone Marrow Aspirate	y	y	n	y	y	n	1	Standard Chemotherapy	4	CPX-351 (Liposomal Cytarabine + Daunorubicin)|Decitabine, Midostaurin|FLAG-IDA, Gemtuzumab|MEC, Lenalidomide	3	Salvage|Induction|Re-induction	Refractory	Standard Chemotherapy	79	Standard Chemotherapy
14-00603	1746	Male	Male	White	4	n	69	FALSE	FALSE	FALSE	None	FALSE	FALSE	n		y	n	n	n	n	n	n	n	ACUTE MYELOID LEUKAEMIA (AML) AND RELATED PRECURSOR NEOPLASMS	AML with mutated NPM1	Favorable	Not Enough Information	ACUTE MYELOID LEUKAEMIA (AML) AND RELATED PRECURSOR NEOPLASMS	AML with mutated NPM1	69	0	Residual Disease|Post-Chemotherapy	Peripheral Blood	n	y	n	n	y	n	1	Standard Chemotherapy	4	CPX-351 (Liposomal Cytarabine + Daunorubicin)|Decitabine, Midostaurin|FLAG-IDA, Gemtuzumab|MEC, Lenalidomide	3	Salvage|Induction|Re-induction	Refractory	Standard Chemotherapy	79	Standard Chemotherapy
14-00608	1749	Female	Female	White	4	n	75	FALSE	FALSE	FALSE	None	FALSE	FALSE	n		y	n	n	n	n	n	n	n	ACUTE MYELOID LEUKAEMIA (AML) AND RELATED PRECURSOR NEOPLASMS	AML with maturation	Intermediate	Intermediate-I	ACUTE MYELOID LEUKAEMIA (AML) AND RELATED PRECURSOR NEOPLASMS	AML with maturation	77	716	Post-Chemotherapy	Bone Marrow Aspirate	y	y	y	y	y	y	1	Standard Chemotherapy	1	Azacitidine	1	Hypomethylating/Low Dose Cytarabine				Standard Chemotherapy
14-00613	1752	Male	Male	White	2	n	31	FALSE	TRUE	FALSE	CBFB-MYH11	FALSE	FALSE	n		y	n	n	n	n	n	n	n	ACUTE MYELOID LEUKAEMIA (AML) AND RELATED PRECURSOR NEOPLASMS	AML with inv(16)(p13.1q22) or t(16;16)(p13.1;q22); CBFB-MYH11	Favorable	Adverse	ACUTE MYELOID LEUKAEMIA (AML) AND RELATED PRECURSOR NEOPLASMS	AML with inv(16)(p13.1q22) or t(16;16)(p13.1;q22); CBFB-MYH11	31	0	Initial Acute Leukemia Diagnosis	Peripheral Blood	y	y	y	y	y	y	1	Standard Chemotherapy	2	7+3 (Cytarabine, Idarubicin)|HiDAC	2	Consolidation|Induction	Complete Response	Standard Chemotherapy	5	Standard Chemotherapy
14-00618	1754	Male	Male	White	2	n	77	FALSE	FALSE	FALSE	None	FALSE	FALSE	y	Lung Cancer	y	n	n	n	n	n	n	n	ACUTE MYELOID LEUKAEMIA (AML) AND RELATED PRECURSOR NEOPLASMS	AML with mutated CEBPA	Intermediate	Favorable	ACUTE MYELOID LEUKAEMIA (AML) AND RELATED PRECURSOR NEOPLASMS	AML with mutated CEBPA	78	0	Post-Chemotherapy|Residual Disease	Bone Marrow Aspirate	y	y	y	y	y	y	2	Standard Chemotherapy|Targeted Therapy - Other	5	7+3 (Cytarabine, Idarubicin)|Cytarabine|Bortezomib|Decitabine|Fludarabine, Cytarabine	4	Hypomethylating/Low Dose Cytarabine|Unknown|Induction|Experimental	Refractory	Standard Chemotherapy	6	Standard Chemotherapy
14-00632	1761	Female	Female	White	1	n	64	FALSE	TRUE	FALSE	None	FALSE	FALSE	n		y	n	n	n	n	n	n	n	ACUTE MYELOID LEUKAEMIA (AML) AND RELATED PRECURSOR NEOPLASMS	Acute myelomonocytic leukaemia	Adverse	Intermediate-II	ACUTE MYELOID LEUKAEMIA (AML) AND RELATED PRECURSOR NEOPLASMS	Acute myelomonocytic leukaemia	64	0	Initial Acute Leukemia Diagnosis	Bone Marrow Aspirate	y	y	n	y	y	n	2	Standard Chemotherapy|Bone Marrow Transplant	6	5+2 (Cytarabine, Idarubicin)|7+3 (Cytarabine, Idarubicin)|R-CEOP (Cyclophosphamide, Etoposide, Prednisolone, Rituximab, Vincristine)|MiDAC|FATE Trial RIC (Fludarabine, Melphalan, Rabbit ATG) |R-CHOP (Cyclophosphamide, Doxorubicin, Prednisolone, Rituximab, Vincristine)	4	Consolidation|Induction|Re-induction|Allogeneic - Matched Unrelated Donor	Refractory	Standard Chemotherapy	6	Standard Chemotherapy
14-00639	17	Female	Female	White	1	n	27	FALSE	FALSE	FALSE	None	FALSE	FALSE	y	Juvenile pilocytic astrocytoma	y	n	n	n	n	n	n	n	ACUTE MYELOID LEUKAEMIA (AML) AND RELATED PRECURSOR NEOPLASMS	AML with mutated NPM1	Intermediate	Not Enough Information	ACUTE MYELOID LEUKAEMIA (AML) AND RELATED PRECURSOR NEOPLASMS	AML with mutated NPM1	31	1465	Residual Disease|Post-Transplant	Peripheral Blood	n	y	n	n	y	n	3	Standard Chemotherapy|Bone Marrow Transplant|Targeted Therapy - Kinase Inhibitor(s)	6	7+3 (Cytarabine, Idarubicin)|HiDAC|Fludarabine, TBI|Sorafenib|Hydroxyurea|Decitabine	5	Consolidation|Induction|Experimental|Re-induction|Allogeneic - Matched Unrelated Donor	Unknown	Standard Chemotherapy	2	Targeted Therapy - Kinase Inhibitor(s)
14-00640	17	Female			1	n	27	FALSE	FALSE	FALSE	None	FALSE	FALSE	y	Juvenile pilocytic astrocytoma	y	n	n	n	n	n	n	n	ACUTE MYELOID LEUKAEMIA (AML) AND RELATED PRECURSOR NEOPLASMS	AML with mutated NPM1	Unknown	Not Enough Information	ACUTE MYELOID LEUKAEMIA (AML) AND RELATED PRECURSOR NEOPLASMS	AML with mutated NPM1	31	1465	Post-Transplant|Residual Disease	Peripheral Blood	y	n	y	n	n	y	3	Standard Chemotherapy|Bone Marrow Transplant|Targeted Therapy - Kinase Inhibitor(s)	6	7+3 (Cytarabine, Idarubicin)|HiDAC|Fludarabine, TBI|Sorafenib|Hydroxyurea|Decitabine	5	Consolidation|Induction|Experimental|Re-induction|Allogeneic - Matched Unrelated Donor	Unknown	Standard Chemotherapy	2	Targeted Therapy - Kinase Inhibitor(s)
14-00643	1763	Male	Male	Asian	1	n	37	FALSE	TRUE	FALSE	RUNX1-RUNX1T1	FALSE	FALSE	n		y	n	n	n	n	n	n	n	ACUTE MYELOID LEUKAEMIA (AML) AND RELATED PRECURSOR NEOPLASMS	AML with t(8;21)(q22;q22); RUNX1-RUNX1T1	Favorable	Favorable	ACUTE MYELOID LEUKAEMIA (AML) AND RELATED PRECURSOR NEOPLASMS	AML with t(8;21)(q22;q22); RUNX1-RUNX1T1	37	0	Initial Acute Leukemia Diagnosis	Bone Marrow Aspirate	y	y	y	y	y	y	2	Standard Chemotherapy|Bone Marrow Transplant	4	3+7 (Cytarabine, Daunorubicin)|MEC (Cytarabine, Etoposide, Mitoxantrone)|Etoposide, Mitoxantrone|Busulfan, Cyclophosphamide	4	Salvage|Consolidation|Induction|Allogeneic - Matched Unrelated Donor	Refractory	Standard Chemotherapy	6	Bone Marrow Transplant
14-00658	1775	Female	Female	White	3	n	59	FALSE	TRUE	FALSE	None	FALSE	FALSE	n		y	n	n	n	n	n	n	n	ACUTE MYELOID LEUKAEMIA (AML) AND RELATED PRECURSOR NEOPLASMS	AML with mutated NPM1	Intermediate	Intermediate-I	ACUTE MYELOID LEUKAEMIA (AML) AND RELATED PRECURSOR NEOPLASMS	AML with mutated NPM1	59	0	Initial Acute Leukemia Diagnosis	Bone Marrow Aspirate	y	y	y	y	y	y	2	Standard Chemotherapy|Bone Marrow Transplant	4	Azacitidine, Sorafenib|Busulfan, Fludarabine, Thymoglobulin (Bu/Flu/ATG)|7+3 (Cytarabine, Idarubicin)|HiDAC	4	Hypomethylating/Low Dose Cytarabine|Consolidation|Induction|Allogeneic - Matched Unrelated Donor	Complete Response	Standard Chemotherapy	-1	Standard Chemotherapy
14-00664	1782	Male	Male	White	1	n	75	FALSE	TRUE	FALSE	None	FALSE	FALSE	n		y	n	n	n	n	n	n	n	ACUTE MYELOID LEUKAEMIA (AML) AND RELATED PRECURSOR NEOPLASMS	AML with myelodysplasia-related changes	Adverse	Intermediate-I	ACUTE MYELOID LEUKAEMIA (AML) AND RELATED PRECURSOR NEOPLASMS	AML with myelodysplasia-related changes	75	0	Initial Acute Leukemia Diagnosis	Bone Marrow Aspirate	n	y	n	n	y	n	1	Standard Chemotherapy	1	7+3 (Cytarabine, Idarubicin)	1	Induction	Complete Response i	Standard Chemotherapy	6	Standard Chemotherapy
14-00667	1783	Male	Male	White	1	n	57	FALSE	TRUE	FALSE	None	FALSE	FALSE	n		y	n	n	n	n	n	n	n	ACUTE MYELOID LEUKAEMIA (AML) AND RELATED PRECURSOR NEOPLASMS	AML with myelodysplasia-related changes	Adverse	Intermediate-I	ACUTE MYELOID LEUKAEMIA (AML) AND RELATED PRECURSOR NEOPLASMS	AML with myelodysplasia-related changes	57	0	Initial Acute Leukemia Diagnosis	Bone Marrow Aspirate	y	y	n	y	y	n	2	Standard Chemotherapy|Bone Marrow Transplant	3	7+3 (Cytarabine, Idarubicin)|HiDAC|Fludarabine, Melphalan, TBI	3	Allogeneic - Sibling|Consolidation|Induction	Complete Response	Standard Chemotherapy	371	Bone Marrow Transplant
14-00670	1787	Male	Male	Black	2	n	63	FALSE	FALSE	TRUE	None	FALSE	FALSE	n		y	n	y	y	n	n	n	n	ACUTE MYELOID LEUKAEMIA (AML) AND RELATED PRECURSOR NEOPLASMS	AML with myelodysplasia-related changes	Adverse	Not Enough Information	ACUTE MYELOID LEUKAEMIA (AML) AND RELATED PRECURSOR NEOPLASMS	AML with myelodysplasia-related changes	63	0	Initial Acute Leukemia Diagnosis	Bone Marrow Aspirate	y	y	y	y	y	y	3	Standard Chemotherapy|Bone Marrow Transplant|Targeted Therapy - Other	3	AG-221|Azacitidine|Fludarabine, Melphalan, TBI, ATG	3	Hypomethylating/Low Dose Cytarabine|Experimental|Allogeneic - Child				Bone Marrow Transplant
14-00672	1786	Male	Male	White	7	n	64	FALSE	FALSE	FALSE	None	TRUE	FALSE	n		y	n	n	n	n	n	y	n	MYELOPROLIFERATIVE NEOPLASMS	Essential thrombocythaemia	Intermediate		MYELOPROLIFERATIVE NEOPLASMS	Essential thrombocythaemia	77	0	Residual Disease|Post-Chemotherapy	Bone Marrow Aspirate	y	y	y	y	y	y	1	Standard Chemotherapy	3	Ruxolitinib|Imatinib|Hydroxyurea	2	Induction|Re-induction	Refractory	Standard Chemotherapy	4626	Standard Chemotherapy
14-00676	1561	Male	Male	White	1	n	23	FALSE	FALSE	FALSE	None	FALSE	FALSE	y	mediastinum mass	y	n	n	n	n	n	n	n	ACUTE MYELOID LEUKAEMIA (AML) AND RELATED PRECURSOR NEOPLASMS	Therapy-related myeloid neoplasms	Adverse	Adverse	ACUTE MYELOID LEUKAEMIA (AML) AND RELATED PRECURSOR NEOPLASMS	Therapy-related myeloid neoplasms	24	163	Residual Disease	Bone Marrow Aspirate	y	y	y	y	y	y	2	Standard Chemotherapy|Targeted Therapy - Kinase Inhibitor(s)	2	Trametinib|HAEP (Cytarabine, Etoposide, Cisplatin)	3	Consolidation|Induction|Experimental	Complete Response	Standard Chemotherapy	8	Targeted Therapy - Kinase Inhibitor(s)
14-00681	1797	Male	Male	White	1	n	65	FALSE	TRUE	FALSE	None	FALSE	FALSE	n		y	n	n	n	n	n	n	n	ACUTE MYELOID LEUKAEMIA (AML) AND RELATED PRECURSOR NEOPLASMS	AML without maturation	Intermediate	Intermediate-II	ACUTE MYELOID LEUKAEMIA (AML) AND RELATED PRECURSOR NEOPLASMS	AML without maturation	65	0	Initial Acute Leukemia Diagnosis	Bone Marrow Aspirate	y	y	n	y	y	n	1	Standard Chemotherapy	2	7+3 (Cytarabine, Idarubicin)|Cytarabine	2	Consolidation|Induction	Complete Response	Standard Chemotherapy	6	Standard Chemotherapy
14-00690	1800	Female	Female	White	3	n	49	FALSE	TRUE	FALSE	None	FALSE	FALSE	n		y	n	n	n	n	n	n	n	ACUTE MYELOID LEUKAEMIA (AML) AND RELATED PRECURSOR NEOPLASMS	AML with mutated NPM1	Favorable	Adverse	ACUTE MYELOID LEUKAEMIA (AML) AND RELATED PRECURSOR NEOPLASMS	AML with mutated NPM1	49	0	Initial Acute Leukemia Diagnosis	Bone Marrow Aspirate	y	y	n	y	y	n	2	Standard Chemotherapy|Bone Marrow Transplant	3	Busulfan, Fludarabine|7+3 (Cytarabine, Idarubicin)|HiDAC	3	Consolidation|Induction|Allogeneic - Matched Unrelated Donor	Complete Response	Standard Chemotherapy	-1	Bone Marrow Transplant
14-00712	1810	Male	Male	White	1	n	65	FALSE	FALSE	FALSE	None	FALSE	FALSE	y	Pancreatic adenocarcinoma	y	n	n	n	n	n	n	n	ACUTE MYELOID LEUKAEMIA (AML) AND RELATED PRECURSOR NEOPLASMS	Therapy-related myeloid neoplasms	Adverse	Intermediate-II	ACUTE MYELOID LEUKAEMIA (AML) AND RELATED PRECURSOR NEOPLASMS	Therapy-related myeloid neoplasms	65	0	Initial Acute Leukemia Diagnosis|Post-Chemotherapy	Bone Marrow Aspirate	y	y	y	y	y	y	2	Standard Chemotherapy|Other	3	3+7 (Cytarabine, Daunorubicin)|Decitabine|5+2 (Ara-C, Daunorubicin)	3	Salvage|Induction|Re-induction	Refractory	Standard Chemotherapy	6	Standard Chemotherapy
14-00714	1811	Female	Female	White	4	n	50	FALSE	FALSE	FALSE	None	FALSE	FALSE	n		y	n	n	n	n	n	n	n	ACUTE MYELOID LEUKAEMIA (AML) AND RELATED PRECURSOR NEOPLASMS	AML with myelodysplasia-related changes	Adverse	Not Enough Information	ACUTE MYELOID LEUKAEMIA (AML) AND RELATED PRECURSOR NEOPLASMS	AML with myelodysplasia-related changes	55	0	Residual Disease|Post-Chemotherapy	Peripheral Blood	y	n	n	y	n	n	2	Standard Chemotherapy|Supportive/Palliative Care	5	7+3 (Cytarabine, Idarubicin)|HiDAC|Azacitidine|Decitabine|MEC, Lenalidomide	4	Hypomethylating/Low Dose Cytarabine|Consolidation|Induction|Re-induction	Complete Response	Standard Chemotherapy	6	Supportive/Palliative Care
14-00715	1811	Female	Female	White	4	n	50	FALSE	FALSE	FALSE	None	FALSE	FALSE	n		y	n	n	n	n	n	n	n	ACUTE MYELOID LEUKAEMIA (AML) AND RELATED PRECURSOR NEOPLASMS	AML with myelodysplasia-related changes	Adverse	Adverse	ACUTE MYELOID LEUKAEMIA (AML) AND RELATED PRECURSOR NEOPLASMS	AML with myelodysplasia-related changes	55	0	Residual Disease|Post-Chemotherapy	Bone Marrow Aspirate	n	y	n	n	y	n	2	Standard Chemotherapy|Supportive/Palliative Care	5	7+3 (Cytarabine, Idarubicin)|HiDAC|Azacitidine|Decitabine|MEC, Lenalidomide	4	Hypomethylating/Low Dose Cytarabine|Consolidation|Induction|Re-induction	Complete Response	Standard Chemotherapy	6	Supportive/Palliative Care
14-00720	1813	Male	Male	White	2	n	74	FALSE	FALSE	FALSE	DEK-NUP214	FALSE	FALSE	y	Prostate Cancer	y	y	n	n	n	n	n	n	ACUTE MYELOID LEUKAEMIA (AML) AND RELATED PRECURSOR NEOPLASMS	Therapy-related myeloid neoplasms	Adverse	Adverse	ACUTE MYELOID LEUKAEMIA (AML) AND RELATED PRECURSOR NEOPLASMS	Therapy-related myeloid neoplasms	74	0	Initial Acute Leukemia Diagnosis	Bone Marrow Aspirate	n	y	n	n	y	n	2	Standard Chemotherapy|Targeted Therapy - Other	3	Crenolanib|HAM (Mitoxantrone, Cytarabine) plus Crenolanib|Azacitidine, Pracinostat	2	Induction|Maintenance	Complete Response	Standard Chemotherapy	-1	Targeted Therapy - Other
14-00725	1814	Female	Female	White	2	n	32	FALSE	TRUE	FALSE	None	FALSE	FALSE	n		y	n	n	n	n	n	n	n	ACUTE MYELOID LEUKAEMIA (AML) AND RELATED PRECURSOR NEOPLASMS	Acute myeloid leukaemia, NOS	Intermediate	Intermediate-II	ACUTE MYELOID LEUKAEMIA (AML) AND RELATED PRECURSOR NEOPLASMS	Acute myeloid leukaemia, NOS	32	0	Initial Acute Leukemia Diagnosis	Bone Marrow Aspirate	y	y	n	y	y	n	2	Standard Chemotherapy|Bone Marrow Transplant	3	Bu/Cy/ATG|7+3 (Cytarabine, Idarubicin)|MEC (Cytarabine, Etoposide, Mitoxantrone)	3	Induction|Re-induction|Allogeneic - Matched Unrelated Donor	Refractory	Standard Chemotherapy	6	Bone Marrow Transplant
14-00730	1817	Female	Female	HispNative	1	n	40	FALSE	TRUE	FALSE	PML-RARA	FALSE	FALSE	n		y	n	n	n	n	n	n	n	ACUTE MYELOID LEUKAEMIA (AML) AND RELATED PRECURSOR NEOPLASMS	Acute promyelocytic leukaemia with t(15;17)(q22;q12); PML-RARA	Favorable	Intermediate-II	ACUTE MYELOID LEUKAEMIA (AML) AND RELATED PRECURSOR NEOPLASMS	Acute promyelocytic leukaemia with t(15;17)(q22;q12); PML-RARA	40	0	Initial Acute Leukemia Diagnosis	Bone Marrow Aspirate	y	y	n	y	y	n	1	Standard Chemotherapy	1	ATRA, Arsenic Trioxide	2	Consolidation|Induction	Complete Response	Standard Chemotherapy	33	Standard Chemotherapy
14-00735	1818	Male	Male	Asian	4	n	83	FALSE	FALSE	TRUE	None	FALSE	FALSE	n		y	n	n	n	y	y	n	n	ACUTE MYELOID LEUKAEMIA (AML) AND RELATED PRECURSOR NEOPLASMS	AML with mutated NPM1	Intermediate	Intermediate-I	ACUTE MYELOID LEUKAEMIA (AML) AND RELATED PRECURSOR NEOPLASMS	AML with mutated NPM1	83	1	Initial Acute Leukemia Diagnosis	Bone Marrow Aspirate	y	y	n	y	y	n	1	Standard Chemotherapy	2	Azacitidine|Decitabine, Midostaurin	2	Hypomethylating/Low Dose Cytarabine|Induction	Refractory	Standard Chemotherapy	-1	Standard Chemotherapy
14-00738	1819	Male	Male	White	1	n	65	FALSE	FALSE	TRUE	None	FALSE	FALSE	n		y	n	n	n	n	n	y	y	ACUTE MYELOID LEUKAEMIA (AML) AND RELATED PRECURSOR NEOPLASMS	AML with myelodysplasia-related changes	Adverse	Adverse	ACUTE MYELOID LEUKAEMIA (AML) AND RELATED PRECURSOR NEOPLASMS	AML with myelodysplasia-related changes	65	0	Initial Acute Leukemia Diagnosis|Post-Chemotherapy	Bone Marrow Aspirate	n	y	n	n	y	n	1	Standard Chemotherapy	1	Decitabine	1	Induction	Refractory	Standard Chemotherapy	9	Standard Chemotherapy
14-00739	1820	Male	Male	White	1	n	39	FALSE	TRUE	FALSE	None	FALSE	FALSE	n		y	n	n	n	n	n	n	n	ACUTE MYELOID LEUKAEMIA (AML) AND RELATED PRECURSOR NEOPLASMS	Acute myeloid leukaemia, NOS	Adverse	Adverse	ACUTE MYELOID LEUKAEMIA (AML) AND RELATED PRECURSOR NEOPLASMS	Acute myeloid leukaemia, NOS	39	0	Initial Acute Leukemia Diagnosis	Bone Marrow Aspirate	y	y	y	y	y	y	2	Standard Chemotherapy|Intrathecal	4	5+2 (Cytarabine, Idarubicin)|7+3 (Cytarabine, Idarubicin)|MEC (Cytarabine, Etoposide, Mitoxantrone)|Methotrexate	3	Induction|CNS|Re-induction	Refractory	Standard Chemotherapy	6	Standard Chemotherapy
14-00742	1821	Female	Female	White	2	n	51	FALSE	FALSE	FALSE	Complex	TRUE	FALSE	y	Breast Cancer	y	n	y	n	n	n	n	n	MYELODYSPLASTIC SYNDROMES	Myelodysplastic syndrome, unclassifiable	Adverse	Adverse	MYELODYSPLASTIC SYNDROMES	Myelodysplastic syndrome, unclassifiable	51	0	Unknown	Bone Marrow Aspirate	y	y	n	y	y	n	1	Standard Chemotherapy	1	Decitabine	1	Hypomethylating/Low Dose Cytarabine				Standard Chemotherapy
14-00756	1827	Female	Female	White	1	n	40	FALSE	FALSE	FALSE	None	FALSE	FALSE	n		y	n	n	n	n	n	n	n	ACUTE MYELOID LEUKAEMIA (AML) AND RELATED PRECURSOR NEOPLASMS	Acute myeloid leukaemia, NOS	Adverse	Intermediate-II	ACUTE MYELOID LEUKAEMIA (AML) AND RELATED PRECURSOR NEOPLASMS	Acute myeloid leukaemia, NOS	40	0	Post-Chemotherapy	Bone Marrow Aspirate	n	y	n	n	y	n	2	Standard Chemotherapy|Bone Marrow Transplant	3	7+3 (Cytarabine, Idarubicin)|MEC (Cytarabine, Etoposide, Mitoxantrone)|Busulfan, Cyclophosphamide	3	Induction|Re-induction|Allogeneic - Matched Unrelated Donor	Refractory	Standard Chemotherapy	-1	Bone Marrow Transplant
14-00757	1495	Male	Male	White	3	n	75	FALSE	FALSE	FALSE	None	FALSE	FALSE	n		y	n	n	n	n	n	n	n	ACUTE MYELOID LEUKAEMIA (AML) AND RELATED PRECURSOR NEOPLASMS	Acute myelomonocytic leukaemia	Intermediate	Not Enough Information	ACUTE MYELOID LEUKAEMIA (AML) AND RELATED PRECURSOR NEOPLASMS	Acute myelomonocytic leukaemia	75	265	Post-Chemotherapy|Residual Disease	Peripheral Blood	y	n	n	y	n	n	1	Standard Chemotherapy	5	7+3 (Cytarabine, Idarubicin)|CLAG (Cladribine, Cytarabine, Filgrastim)|MiDAC|ODSH (2 O, 3-O Desulfated Heparin) |SGN-CD33A	2	Consolidation|Induction	Complete Response	Standard Chemotherapy	21	Standard Chemotherapy
14-00761	1833	Female	Female	White	4	n	72	FALSE	FALSE	TRUE	None	FALSE	FALSE	n		y	n	y	y	n	n	n	n	ACUTE MYELOID LEUKAEMIA (AML) AND RELATED PRECURSOR NEOPLASMS	AML with myelodysplasia-related changes	Intermediate	Not Enough Information	ACUTE MYELOID LEUKAEMIA (AML) AND RELATED PRECURSOR NEOPLASMS	AML with myelodysplasia-related changes	72	0	Residual Disease	Peripheral Blood	y	y	n	y	y	n	1	Standard Chemotherapy	3	7+3 (Cytarabine, Idarubicin)|Azacitidine|Decitabine, Midostaurin	2	Induction|Re-induction	Complete Response	Standard Chemotherapy	186	Standard Chemotherapy
14-00774	1843	Male	Male	White	4	n	84	FALSE	TRUE	FALSE	None	FALSE	FALSE	n		y	n	n	n	n	n	n	n	ACUTE MYELOID LEUKAEMIA (AML) AND RELATED PRECURSOR NEOPLASMS	AML with minimal differentiation	Adverse	Intermediate-I	ACUTE MYELOID LEUKAEMIA (AML) AND RELATED PRECURSOR NEOPLASMS	AML with minimal differentiation	84	0	Initial Acute Leukemia Diagnosis	Bone Marrow Aspirate	y	y	y	y	y	y	1	Standard Chemotherapy	1	Decitabine, Midostaurin	1	Induction	Refractory	Standard Chemotherapy	-1	Standard Chemotherapy
14-00777	1845	Male	Male	Asian	1	y	69	FALSE	TRUE	FALSE	None	FALSE	FALSE	n		y	n	n	n	n	n	n	n	ACUTE MYELOID LEUKAEMIA (AML) AND RELATED PRECURSOR NEOPLASMS	AML with mutated CEBPA	Favorable	Favorable	ACUTE MYELOID LEUKAEMIA (AML) AND RELATED PRECURSOR NEOPLASMS	AML with mutated CEBPA	69	0	Initial Acute Leukemia Diagnosis	Bone Marrow Aspirate	n	y	n	n	y	n	1	Standard Chemotherapy	2	7+3 (Cytarabine, Idarubicin)|MiDAC	2	Consolidation|Induction	Complete Response	Standard Chemotherapy	5	Standard Chemotherapy
14-00780	1098	Female	Female	White	2	n	31	FALSE	FALSE	TRUE	None	FALSE	FALSE	n		y	n	y	y	n	n	n	n	ACUTE MYELOID LEUKAEMIA (AML) AND RELATED PRECURSOR NEOPLASMS	AML with myelodysplasia-related changes	Intermediate	Not Enough Information	ACUTE MYELOID LEUKAEMIA (AML) AND RELATED PRECURSOR NEOPLASMS	AML with myelodysplasia-related changes	38	1496	Post-Chemotherapy|Post-Transplant|Residual Disease	Bone Marrow Aspirate	y	y	y	y	y	y	4	Standard Chemotherapy|Bone Marrow Transplant|Targeted Therapy - Other|Targeted Therapy - Kinase Inhibitor(s)	9	Fludarabine, Melphalan|Dasatinib|7+3 (Cytarabine, Idarubicin)|HiDAC|FLAG-IDA (Cytarabine, Filgrastim, Fludarabine, Idarubicin)|Azacitidine|MEC (Cytarabine, Etoposide, Mitoxantrone)|Rituximab|Busulfan, Cyclophosphamide	7	Allogeneic - Sibling|Hypomethylating/Low Dose Cytarabine|Consolidation|Salvage|Induction|Experimental|Re-induction	Complete Response	Standard Chemotherapy	-1	Targeted Therapy - Kinase Inhibitor(s)
14-00781	1847	Male	Male	White	1	n	71	FALSE	TRUE	FALSE	None	FALSE	FALSE	n		y	n	n	n	n	n	n	n	ACUTE MYELOID LEUKAEMIA (AML) AND RELATED PRECURSOR NEOPLASMS	Acute monoblastic and monocytic leukaemia	Adverse	Adverse	ACUTE MYELOID LEUKAEMIA (AML) AND RELATED PRECURSOR NEOPLASMS	Acute monoblastic and monocytic leukaemia	71	0	Initial Acute Leukemia Diagnosis	Bone Marrow Aspirate	y	y	y	y	y	y	1	Standard Chemotherapy	2	7+3 (Cytarabine, Idarubicin)|MiDAC	2	Consolidation|Induction	Complete Response	Standard Chemotherapy	5	Standard Chemotherapy
14-00787	1848	Male	Male	White	1	n	61	FALSE	TRUE	FALSE	None	FALSE	FALSE	n		y	n	n	n	n	n	n	n	ACUTE MYELOID LEUKAEMIA (AML) AND RELATED PRECURSOR NEOPLASMS	AML with mutated CEBPA	Intermediate	Favorable	ACUTE MYELOID LEUKAEMIA (AML) AND RELATED PRECURSOR NEOPLASMS	AML with mutated CEBPA	61	0	Initial Acute Leukemia Diagnosis	Bone Marrow Aspirate	y	y	y	y	y	y	2	Standard Chemotherapy|Bone Marrow Transplant	3	Fludarabine, Melphalan|7+3 (Cytarabine, Idarubicin)|MiDAC	3	Allogeneic - Sibling|Consolidation|Induction	Complete Response	Standard Chemotherapy	6	Bone Marrow Transplant
14-00793	1863	Male	Male	HispNative	1	n		FALSE	FALSE	FALSE	Unknown	FALSE	TRUE	n		n	n	n	n	n	n	n	n	ACUTE MYELOID LEUKAEMIA (AML) AND RELATED PRECURSOR NEOPLASMS	unknown	Intermediate	Not Enough Information	ACUTE MYELOID LEUKAEMIA (AML) AND RELATED PRECURSOR NEOPLASMS	unknown		0	Initial Acute Leukemia Diagnosis	Bone Marrow Aspirate	n	y	n	n	y	n	0		0		0					NONE
14-00798	1852	Female	Female	White	1	n	36	FALSE	TRUE	FALSE	CBFB-MYH11	FALSE	FALSE	n		y	n	n	n	n	n	n	n	ACUTE MYELOID LEUKAEMIA (AML) AND RELATED PRECURSOR NEOPLASMS	AML with inv(16)(p13.1q22) or t(16;16)(p13.1;q22); CBFB-MYH11	Favorable	Favorable	ACUTE MYELOID LEUKAEMIA (AML) AND RELATED PRECURSOR NEOPLASMS	AML with inv(16)(p13.1q22) or t(16;16)(p13.1;q22); CBFB-MYH11	36	0	Initial Acute Leukemia Diagnosis	Bone Marrow Aspirate	y	y	y	y	y	y	1	Standard Chemotherapy	1	7+3 (Cytarabine, Idarubicin)	1	Induction	Unknown	Standard Chemotherapy	6	Standard Chemotherapy
14-00800	1854	Male	Male	White	1	n	68	FALSE	FALSE	TRUE	None	FALSE	FALSE	n		y	n	n	n	y	y	n	n	ACUTE MYELOID LEUKAEMIA (AML) AND RELATED PRECURSOR NEOPLASMS	Acute myelomonocytic leukaemia	Intermediate	Intermediate-I	ACUTE MYELOID LEUKAEMIA (AML) AND RELATED PRECURSOR NEOPLASMS	Acute myelomonocytic leukaemia	69	0	Residual Disease|Post-Chemotherapy	Peripheral Blood	y	y	y	n	y	y	1	Standard Chemotherapy	2	CPX-351 (Liposomal Cytarabine + Daunorubicin)|FLAG-IDA (Cytarabine, Filgrastim, Fludarabine, Idarubicin)	3	Salvage|Induction|Re-induction	Refractory	Standard Chemotherapy	4	Standard Chemotherapy
14-00801	1855	Male	Male	White	1	n	61	FALSE	FALSE	TRUE	None	FALSE	FALSE	n		y	n	y	y	y	y	n	n	ACUTE MYELOID LEUKAEMIA (AML) AND RELATED PRECURSOR NEOPLASMS	Myeloid sarcoma	Intermediate	Intermediate-I	ACUTE MYELOID LEUKAEMIA (AML) AND RELATED PRECURSOR NEOPLASMS	Myeloid sarcoma	61	0	Post-Chemotherapy|Residual Disease|Post-Transplant	Bone Marrow Aspirate	y	y	y	n	y	y	3	DLI|Standard Chemotherapy|Bone Marrow Transplant	5	Donor Lymphocyte Infusion|FLAG-IDA (Cytarabine, Filgrastim, Fludarabine, Idarubicin)|Azacitidine|MEC (Cytarabine, Etoposide, Mitoxantrone)|Busulfan, Cyclophosphamide	5	Hypomethylating/Low Dose Cytarabine|Consolidation|Induction|Re-induction|Allogeneic - Matched Unrelated Donor	Complete Response	Standard Chemotherapy	5	Standard Chemotherapy
14-00803	1727	Male	Male	HispNative	1	n	45	FALSE	FALSE	TRUE	None	FALSE	FALSE	n		y	n	y	y	n	n	n	n	ACUTE MYELOID LEUKAEMIA (AML) AND RELATED PRECURSOR NEOPLASMS	AML with myelodysplasia-related changes	Adverse	Intermediate-II	ACUTE MYELOID LEUKAEMIA (AML) AND RELATED PRECURSOR NEOPLASMS	AML with myelodysplasia-related changes	46	112	Post-Chemotherapy|Residual Disease	Peripheral Blood	n	y	y	n	y	y	2	Standard Chemotherapy|Supportive/Palliative Care	5	GCLAM (G-CSF, Cladribine, Cytarabine, and Mitoxantrone) |7+3 (Cytarabine, Idarubicin)|Azacitidine|MEC (Cytarabine, Etoposide, Mitoxantrone)|Decitabine	4	Hypomethylating/Low Dose Cytarabine|Salvage|Induction|Maintenance	Refractory	Standard Chemotherapy	6	Standard Chemotherapy
14-00815	1814	Female	Female	White	2	n	32	FALSE	FALSE	FALSE	None	FALSE	FALSE	n		y	n	n	n	n	n	n	n	ACUTE MYELOID LEUKAEMIA (AML) AND RELATED PRECURSOR NEOPLASMS	Acute myeloid leukaemia, NOS	Intermediate	Intermediate-II	ACUTE MYELOID LEUKAEMIA (AML) AND RELATED PRECURSOR NEOPLASMS	Acute myeloid leukaemia, NOS	32	46	Post-Chemotherapy	Bone Marrow Aspirate	y	n	y	y	n	y	2	Standard Chemotherapy|Bone Marrow Transplant	3	Bu/Cy/ATG|7+3 (Cytarabine, Idarubicin)|MEC (Cytarabine, Etoposide, Mitoxantrone)	3	Induction|Re-induction|Allogeneic - Matched Unrelated Donor	Refractory	Standard Chemotherapy	6	Bone Marrow Transplant
14-00817	1865	Male	Male	White	3	n	53	FALSE	TRUE	FALSE	None	FALSE	FALSE	n		y	n	n	n	n	n	n	n	ACUTE MYELOID LEUKAEMIA (AML) AND RELATED PRECURSOR NEOPLASMS	Acute myelomonocytic leukaemia	Adverse	Not Enough Information	ACUTE MYELOID LEUKAEMIA (AML) AND RELATED PRECURSOR NEOPLASMS	Acute myelomonocytic leukaemia	53	0	Initial Acute Leukemia Diagnosis	Leukapheresis	y	n	y	y	n	y	1	Standard Chemotherapy	1	7+3 (Cytarabine, Idarubicin)	1	Induction	Complete Response	Standard Chemotherapy	-1	Standard Chemotherapy
14-00831	1866	Male	Male	HispNative	2	n	26	FALSE	TRUE	FALSE	PML-RARA	FALSE	FALSE	n		y	n	n	n	n	n	n	n	ACUTE MYELOID LEUKAEMIA (AML) AND RELATED PRECURSOR NEOPLASMS	Acute promyelocytic leukaemia with t(15;17)(q22;q12); PML-RARA	Favorable	Intermediate-II	ACUTE MYELOID LEUKAEMIA (AML) AND RELATED PRECURSOR NEOPLASMS	Acute promyelocytic leukaemia with t(15;17)(q22;q12); PML-RARA	26	0	Initial Acute Leukemia Diagnosis	Bone Marrow Aspirate	y	y	y	y	y	y	1	Standard Chemotherapy	1	ATRA, Arsenic Trioxide	2	Consolidation|Induction	Complete Response	Standard Chemotherapy	5	Standard Chemotherapy
14-00832	1868	Female	Female	White	1	n	65	FALSE	TRUE	FALSE	Unknown	FALSE	FALSE	n		y	n	n	n	n	n	n	n	ACUTE MYELOID LEUKAEMIA (AML) AND RELATED PRECURSOR NEOPLASMS	AML with myelodysplasia-related changes	IntermediateOrAdverse	Intermediate-II	ACUTE MYELOID LEUKAEMIA (AML) AND RELATED PRECURSOR NEOPLASMS	AML with myelodysplasia-related changes	65	0	Initial Acute Leukemia Diagnosis	Bone Marrow Aspirate	y	y	y	y	y	y	2	Standard Chemotherapy|Bone Marrow Transplant	3	Fludarabine, Melphalan|7+3 (Cytarabine, Idarubicin)|MiDAC	3	Consolidation|Induction|Allogeneic - Mismatched Unrelated Donor	Complete Response	Standard Chemotherapy	6	Bone Marrow Transplant
14-00901	1870	Male	Male	White	1	n	61	FALSE	TRUE	FALSE	None	FALSE	FALSE	n		y	n	n	n	n	n	n	n	ACUTE MYELOID LEUKAEMIA (AML) AND RELATED PRECURSOR NEOPLASMS	Acute myeloid leukaemia, NOS	Intermediate	Intermediate-II	ACUTE MYELOID LEUKAEMIA (AML) AND RELATED PRECURSOR NEOPLASMS	Acute myeloid leukaemia, NOS	61	0	Initial Acute Leukemia Diagnosis	Bone Marrow Aspirate	y	y	y	y	y	y	1	Standard Chemotherapy	3	5+2 (Cytarabine, Idarubicin)|7+3 (Cytarabine, Idarubicin)|MiDAC	3	Consolidation|Induction|Re-induction	Refractory	Standard Chemotherapy	6	Standard Chemotherapy
15-00009	1876	Male	Male	White	5	n	71	FALSE	TRUE	FALSE	None	FALSE	FALSE	n		y	n	n	n	n	n	n	n	ACUTE MYELOID LEUKAEMIA (AML) AND RELATED PRECURSOR NEOPLASMS	AML without maturation	Intermediate	Not Enough Information	ACUTE MYELOID LEUKAEMIA (AML) AND RELATED PRECURSOR NEOPLASMS	AML without maturation	71	0	Initial Acute Leukemia Diagnosis	Peripheral Blood	n	y	n	n	y	n	3	Standard Chemotherapy|Bone Marrow Transplant|Targeted Therapy - Other	3	Cyclophosphamide, Fludarabine, TBI|Azacitidine|Venetoclax (ABT-199)	3	Hypomethylating/Low Dose Cytarabine|Experimental|Double Umbilical Cord Blood Transplant (DUCBT)				Bone Marrow Transplant
15-00014	1877	Female	Female	White	1	n	77	FALSE	FALSE	TRUE	None	FALSE	FALSE	n		y	n	y	y	n	n	n	n	ACUTE MYELOID LEUKAEMIA (AML) AND RELATED PRECURSOR NEOPLASMS	AML with mutated NPM1	Intermediate	Adverse	ACUTE MYELOID LEUKAEMIA (AML) AND RELATED PRECURSOR NEOPLASMS	AML with mutated NPM1	77	0	Initial Acute Leukemia Diagnosis	Bone Marrow Aspirate	y	y	n	y	y	n	1	Standard Chemotherapy	2	Azacitidine|Decitabine	1	Hypomethylating/Low Dose Cytarabine				Standard Chemotherapy
15-00018	1889	Male	Male	White	4	n	57	FALSE	FALSE	FALSE	None	FALSE	FALSE	n		y	n	n	n	n	n	n	n	ACUTE MYELOID LEUKAEMIA (AML) AND RELATED PRECURSOR NEOPLASMS	Acute myeloid leukaemia, NOS	Intermediate	Not Enough Information	ACUTE MYELOID LEUKAEMIA (AML) AND RELATED PRECURSOR NEOPLASMS	Acute myeloid leukaemia, NOS	58	0	Post-Chemotherapy|Residual Disease	Peripheral Blood	y	y	n	y	y	n	2	Standard Chemotherapy|Targeted Therapy - Other	3	7+3 (Cytarabine, Idarubicin)|HiDAC|Binimetinib (MEK162)	3	Consolidation|Induction|Experimental	Refractory	Standard Chemotherapy	-1	Targeted Therapy - Other
15-00024	1916	Female	Female	White	4	n	75	FALSE	TRUE	FALSE	None	FALSE	FALSE	n		y	n	n	n	n	n	n	n	ACUTE MYELOID LEUKAEMIA (AML) AND RELATED PRECURSOR NEOPLASMS	Acute myelomonocytic leukaemia	Intermediate	Not Enough Information	ACUTE MYELOID LEUKAEMIA (AML) AND RELATED PRECURSOR NEOPLASMS	Acute myelomonocytic leukaemia	75	0	Initial Acute Leukemia Diagnosis	Peripheral Blood	y	y	n	y	y	n	1	Standard Chemotherapy	1	Decitabine, Midostaurin	1	Induction	Refractory	Standard Chemotherapy	206	Standard Chemotherapy
15-00029	1919	Male	Male	White	2	n	80	FALSE	TRUE	FALSE	None	FALSE	FALSE	n		y	n	n	n	n	n	n	n	ACUTE MYELOID LEUKAEMIA (AML) AND RELATED PRECURSOR NEOPLASMS	Acute myeloid leukaemia, NOS	Intermediate	Not Enough Information	ACUTE MYELOID LEUKAEMIA (AML) AND RELATED PRECURSOR NEOPLASMS	Acute myeloid leukaemia, NOS	80	0	Initial Acute Leukemia Diagnosis	Bone Marrow Aspirate	y	y	n	y	y	n	1	Standard Chemotherapy	2	Decitabine, ABT-199|Hydroxyurea	2	Unknown|Supportive/Palliative Care				Standard Chemotherapy
15-00043	1924	Female	Female	White	5	n	43	FALSE	FALSE	FALSE	None	FALSE	FALSE	n		y	n	n	n	n	n	n	n	ACUTE MYELOID LEUKAEMIA (AML) AND RELATED PRECURSOR NEOPLASMS	AML with myelodysplasia-related changes	Adverse	Adverse	ACUTE MYELOID LEUKAEMIA (AML) AND RELATED PRECURSOR NEOPLASMS	AML with myelodysplasia-related changes	44	0	Post-Chemotherapy	Peripheral Blood	y	y	y	y	y	y	2	Standard Chemotherapy|Bone Marrow Transplant	3	7+3 (Cytarabine, Idarubicin)|GCLAC (GCSF, Clofarabine & Cytarabine)|Busulfan, Cyclophosphamide	3	Allogeneic - Sibling|Induction|Re-induction	Refractory	Standard Chemotherapy	12	Bone Marrow Transplant
15-00045	1925	Female	Female	White	2	n	30	FALSE	TRUE	FALSE	CBFB-MYH11	FALSE	FALSE	n		y	n	n	n	n	n	n	n	ACUTE MYELOID LEUKAEMIA (AML) AND RELATED PRECURSOR NEOPLASMS	AML with inv(16)(p13.1q22) or t(16;16)(p13.1;q22); CBFB-MYH11	Favorable	Favorable	ACUTE MYELOID LEUKAEMIA (AML) AND RELATED PRECURSOR NEOPLASMS	AML with inv(16)(p13.1q22) or t(16;16)(p13.1;q22); CBFB-MYH11	30	0	Initial Acute Leukemia Diagnosis	Bone Marrow Aspirate	y	y	y	y	y	y	1	Standard Chemotherapy	3	HiDAC|FLAG-IDA (Cytarabine, Filgrastim, Fludarabine, Idarubicin)|MEC (Cytarabine, Etoposide, Mitoxantrone)	3	Consolidation|Induction|Re-induction	Complete Response	Standard Chemotherapy	40	Standard Chemotherapy
15-00051	1929	Female	Female	White	1	n	66	FALSE	FALSE	FALSE	Unknown	FALSE	FALSE	y	Breast Cancer	y	y	n	n	n	n	n	n	ACUTE MYELOID LEUKAEMIA (AML) AND RELATED PRECURSOR NEOPLASMS	Therapy-related myeloid neoplasms	Favorable	Favorable	ACUTE MYELOID LEUKAEMIA (AML) AND RELATED PRECURSOR NEOPLASMS	Therapy-related myeloid neoplasms	66	0	Initial Acute Leukemia Diagnosis	Bone Marrow Aspirate	y	y	y	y	y	y	2	Standard Chemotherapy|Bone Marrow Transplant	4	5+2 (Cytarabine, Idarubicin)|7+3 (Cytarabine, Idarubicin)|MiDAC|Bu/Flu/TBI (Busulfan, Fludarabine, Total Body Irradiation)	3	Consolidation|Induction|Allogeneic - Matched Unrelated Donor	Complete Response	Standard Chemotherapy	6	Bone Marrow Transplant
15-00053	1184	Male	Male	HispNative	2	n	52	TRUE	FALSE	FALSE	None	FALSE	FALSE	n		y	n	n	n	n	n	n	n	ACUTE MYELOID LEUKAEMIA (AML) AND RELATED PRECURSOR NEOPLASMS	AML with myelodysplasia-related changes	Adverse	Not Enough Information	ACUTE MYELOID LEUKAEMIA (AML) AND RELATED PRECURSOR NEOPLASMS	AML with myelodysplasia-related changes	54	506	Relapse	Bone Marrow Aspirate	n	y	n	n	y	n	3	Standard Chemotherapy|Bone Marrow Transplant|Targeted Therapy - Other	5	7+3 (Cytarabine, Idarubicin)|HiDAC|AG-221|HAM (Mitoxantrone, Cytarabine) plus Crenolanib|Fludarabine, Melphalan, ATG	5	Consolidation|Salvage|Induction|Experimental|Allogeneic - Matched Unrelated Donor	Refractory	Standard Chemotherapy	15	Bone Marrow Transplant
15-00056	1933	Male	Male	White	5	n	76	FALSE	FALSE	TRUE	None	FALSE	FALSE	n		y	n	y	y	n	n	n	n	ACUTE MYELOID LEUKAEMIA (AML) AND RELATED PRECURSOR NEOPLASMS	AML with myelodysplasia-related changes	Intermediate	Intermediate-I	ACUTE MYELOID LEUKAEMIA (AML) AND RELATED PRECURSOR NEOPLASMS	AML with myelodysplasia-related changes	76	0	Residual Disease	Bone Marrow Aspirate	n	y	n	n	y	n	2	Standard Chemotherapy|Targeted Therapy - Other	2	AG-221|Decitabine	2	Hypomethylating/Low Dose Cytarabine|Experimental				Targeted Therapy - Other
15-00057	1933	Male	Male	White	5	n	76	FALSE	FALSE	TRUE	None	FALSE	FALSE	n		y	n	y	y	n	n	n	n	ACUTE MYELOID LEUKAEMIA (AML) AND RELATED PRECURSOR NEOPLASMS	AML with myelodysplasia-related changes	Intermediate	Not Enough Information	ACUTE MYELOID LEUKAEMIA (AML) AND RELATED PRECURSOR NEOPLASMS	AML with myelodysplasia-related changes	76	0	Residual Disease	Peripheral Blood	y	y	y	y	y	y	2	Standard Chemotherapy|Targeted Therapy - Other	2	AG-221|Decitabine	2	Hypomethylating/Low Dose Cytarabine|Experimental				Targeted Therapy - Other
15-00071	1962	Male	Female	White	2	n	53	FALSE	FALSE	FALSE	None	FALSE	FALSE	n		y	n	n	n	n	n	n	n	ACUTE MYELOID LEUKAEMIA (AML) AND RELATED PRECURSOR NEOPLASMS	AML with myelodysplasia-related changes	Adverse	Adverse	ACUTE MYELOID LEUKAEMIA (AML) AND RELATED PRECURSOR NEOPLASMS	AML with myelodysplasia-related changes	56	0	Post-Chemotherapy|Post-Transplant	Bone Marrow Aspirate	y	y	n	n	y	n	2	Standard Chemotherapy|Bone Marrow Transplant	4	7+3 (Cytarabine, Idarubicin)|HiDAC|MEC (Cytarabine, Etoposide, Mitoxantrone)|Busulfan, Cyclophosphamide	4	Consolidation|Induction|Re-induction|Allogeneic - Matched Unrelated Donor	Complete Response	Standard Chemotherapy	6	Standard Chemotherapy
15-00073	1963	Male	Male	White	2	n	81	FALSE	TRUE	FALSE	None	FALSE	FALSE	n		n	n	n	n	n	n	n	n	ACUTE MYELOID LEUKAEMIA (AML) AND RELATED PRECURSOR NEOPLASMS	Acute myeloid leukaemia, NOS	Adverse	Not Enough Information	ACUTE MYELOID LEUKAEMIA (AML) AND RELATED PRECURSOR NEOPLASMS	Acute myeloid leukaemia, NOS	81	0	Initial Acute Leukemia Diagnosis	Peripheral Blood	y	y	n	y	y	n	2	Supportive/Palliative Care|Targeted Therapy - Other	2	AG-221|Hydroxyurea	2	Experimental|Supportive/Palliative Care				Targeted Therapy - Other
15-00075	1964	Male	Male	White	5	n	80	FALSE	FALSE	TRUE	None	FALSE	FALSE	n		n	n	n	n	n	n	y	y	ACUTE MYELOID LEUKAEMIA (AML) AND RELATED PRECURSOR NEOPLASMS	AML with myelodysplasia-related changes	Adverse	Adverse	ACUTE MYELOID LEUKAEMIA (AML) AND RELATED PRECURSOR NEOPLASMS	AML with myelodysplasia-related changes	80	0	Initial Acute Leukemia Diagnosis	Bone Marrow Aspirate	y	y	y	y	y	y	1	Targeted Therapy - Other	1	AG-221	1	Experimental				Targeted Therapy - Other
15-00081	1757	Male	Male	White	3	n	48	FALSE	FALSE	FALSE	CBFB-MYH11	FALSE	FALSE	n		y	n	n	n	n	n	n	n	ACUTE MYELOID LEUKAEMIA (AML) AND RELATED PRECURSOR NEOPLASMS	AML with inv(16)(p13.1q22) or t(16;16)(p13.1;q22); CBFB-MYH11	Intermediate	Favorable	ACUTE MYELOID LEUKAEMIA (AML) AND RELATED PRECURSOR NEOPLASMS	AML with inv(16)(p13.1q22) or t(16;16)(p13.1;q22); CBFB-MYH11	49	152	Post-Chemotherapy	Bone Marrow Aspirate	y	y	n	y	y	n	3	Standard Chemotherapy|Bone Marrow Transplant|Intrathecal	6	Busulfan, Fludarabine, Thymoglobulin (Bu/Flu/ATG)|7+3 (Cytarabine, Idarubicin)|HiDAC|CLAG-M (Cladribine, Cytarabine, Mitoxantrone, Filgrastim)|FLAG-IDA, Gemtuzumab|Cytarabine, Methotrexate	5	Consolidation|Induction|Allogeneic - Mismatched Unrelated Donor|CNS|Re-induction	Complete Response	Standard Chemotherapy	-1	Bone Marrow Transplant
15-00084	1953	Female	Female	White	1	n	82	FALSE	FALSE	TRUE	None	FALSE	FALSE	n		y	n	y	y	n	n	n	n	ACUTE MYELOID LEUKAEMIA (AML) AND RELATED PRECURSOR NEOPLASMS	AML with myelodysplasia-related changes	Adverse	Adverse	ACUTE MYELOID LEUKAEMIA (AML) AND RELATED PRECURSOR NEOPLASMS	AML with myelodysplasia-related changes	82	0	Residual Disease	Peripheral Blood	y	y	y	y	y	y	1	Standard Chemotherapy	1	Azacitidine	1	Hypomethylating/Low Dose Cytarabine				Standard Chemotherapy
15-00123	1969	Male	Male	White	2	n	42	FALSE	TRUE	FALSE	Unknown	FALSE	FALSE	n		y	n	n	n	n	n	n	n	ACUTE MYELOID LEUKAEMIA (AML) AND RELATED PRECURSOR NEOPLASMS	AML with mutated NPM1	Intermediate	Intermediate-I	ACUTE MYELOID LEUKAEMIA (AML) AND RELATED PRECURSOR NEOPLASMS	AML with mutated NPM1	42	0	Initial Acute Leukemia Diagnosis	Peripheral Blood	y	y	y	y	y	y	2	Standard Chemotherapy|Bone Marrow Transplant	3	Bu/Cy/ATG|7+3 (Cytarabine, Idarubicin)|HiDAC	3	Consolidation|Induction|Allogeneic - Matched Unrelated Donor	Complete Response	Standard Chemotherapy	5	Bone Marrow Transplant
15-00129	1972	Male	Male	White	5	n	68	FALSE	FALSE	FALSE	None	FALSE	FALSE	n		n	n	n	n	n	n	n	n	ACUTE MYELOID LEUKAEMIA (AML) AND RELATED PRECURSOR NEOPLASMS	AML with myelodysplasia-related changes	Intermediate	Intermediate-I	ACUTE MYELOID LEUKAEMIA (AML) AND RELATED PRECURSOR NEOPLASMS	AML with myelodysplasia-related changes	68	0	Post-Chemotherapy|Residual Disease	Peripheral Blood	n	y	n	n	y	n	1	Unknown	1	Azacitidine	1	Hypomethylating/Low Dose Cytarabine				Unknown
15-00140	1721	Male	Male	White	2	n	68	FALSE	FALSE	FALSE	None	FALSE	FALSE	n		y	n	n	n	n	n	n	n	ACUTE MYELOID LEUKAEMIA (AML) AND RELATED PRECURSOR NEOPLASMS	AML with mutated NPM1	Intermediate	Not Enough Information	ACUTE MYELOID LEUKAEMIA (AML) AND RELATED PRECURSOR NEOPLASMS	AML with mutated NPM1	68	184	Post-Chemotherapy	Bone Marrow Aspirate	y	y	n	y	y	n	1	Standard Chemotherapy	4	7+3 (Cytarabine, Idarubicin)|HiDAC|Azacitidine|MEC (Cytarabine, Etoposide, Mitoxantrone)	4	Consolidation|Induction|Re-induction|Maintenance	Complete Response	Standard Chemotherapy	-1	Standard Chemotherapy
15-00143	1876	Male	Male	White	5	n	71	FALSE	FALSE	FALSE	None	FALSE	FALSE	n		y	n	n	n	n	n	n	n	ACUTE MYELOID LEUKAEMIA (AML) AND RELATED PRECURSOR NEOPLASMS	AML without maturation	Intermediate	Not Enough Information	ACUTE MYELOID LEUKAEMIA (AML) AND RELATED PRECURSOR NEOPLASMS	AML without maturation	71	30	Post-Chemotherapy	Peripheral Blood	n	y	n	n	y	n	3	Standard Chemotherapy|Bone Marrow Transplant|Targeted Therapy - Other	3	Cyclophosphamide, Fludarabine, TBI|Azacitidine|Venetoclax (ABT-199)	3	Hypomethylating/Low Dose Cytarabine|Experimental|Double Umbilical Cord Blood Transplant (DUCBT)				Bone Marrow Transplant
15-00147	1981	Female	Female	HispNative	1	n	28	FALSE	FALSE	FALSE	None	FALSE	FALSE	n		y	n	n	n	n	n	n	n	ACUTE MYELOID LEUKAEMIA (AML) AND RELATED PRECURSOR NEOPLASMS	AML with mutated CEBPA	Intermediate	Intermediate-II	ACUTE MYELOID LEUKAEMIA (AML) AND RELATED PRECURSOR NEOPLASMS	AML with mutated CEBPA	30	2	Post-Chemotherapy|Residual Disease	Peripheral Blood	y	y	y	y	y	y	1	Standard Chemotherapy	5	GCLAM (G-CSF, Cladribine, Cytarabine, and Mitoxantrone) |7+3 (Cytarabine, Idarubicin)|HiDAC|MEC (Cytarabine, Etoposide, Mitoxantrone)|Decitabine	5	Hypomethylating/Low Dose Cytarabine|Consolidation|Salvage|Induction|Re-induction	Complete Response	Standard Chemotherapy	6	Standard Chemotherapy
15-00148	1988	Male	Male	White	1	n	61	FALSE	TRUE	FALSE	None	FALSE	FALSE	n		y	n	n	n	n	n	n	n	ACUTE MYELOID LEUKAEMIA (AML) AND RELATED PRECURSOR NEOPLASMS	AML with mutated NPM1	Favorable	Favorable	ACUTE MYELOID LEUKAEMIA (AML) AND RELATED PRECURSOR NEOPLASMS	AML with mutated NPM1	61	0	Initial Acute Leukemia Diagnosis	Bone Marrow Aspirate	n	y	y	n	y	y	1	Standard Chemotherapy	2	7+3 (Cytarabine, Idarubicin)|MiDAC	2	Consolidation|Induction	Complete Response	Standard Chemotherapy	6	Standard Chemotherapy
15-00150	1989	Male	Male	White	4	n	46	FALSE	FALSE	FALSE	None	FALSE	FALSE	n		y	n	n	n	n	n	n	n	ACUTE MYELOID LEUKAEMIA (AML) AND RELATED PRECURSOR NEOPLASMS	AML with mutated NPM1	FavorableOrIntermediate	Intermediate-I	ACUTE MYELOID LEUKAEMIA (AML) AND RELATED PRECURSOR NEOPLASMS	AML with mutated NPM1	47	375	Residual Disease|Post-Chemotherapy	Bone Marrow Aspirate	n	y	y	n	y	y	1	Standard Chemotherapy	5	HiDAC|GCLAC (GCSF, Clofarabine & Cytarabine)|SWOG S1203 (7+3 +/- Vorinostat)|MEC, Lenalidomide|Etoposide, Cytarabine	4	Consolidation|Salvage|Induction|Re-induction	Complete Response	Standard Chemotherapy	6	Standard Chemotherapy
15-00159	1993	Male	Male	White	2	n	75	FALSE	FALSE	FALSE	None	FALSE	FALSE	y	Prostate Cancer	n	n	n	n	n	n	n	n	ACUTE MYELOID LEUKAEMIA (AML) AND RELATED PRECURSOR NEOPLASMS	Acute myeloid leukaemia, NOS	Intermediate	Not Enough Information	ACUTE MYELOID LEUKAEMIA (AML) AND RELATED PRECURSOR NEOPLASMS	Acute myeloid leukaemia, NOS	75	0	Initial Acute Leukemia Diagnosis	Bone Marrow Aspirate	n	y	y	n	y	y	0		0		0					NONE
15-00167	1998	Male	Male	White	1	n	42	FALSE	TRUE	FALSE	None	FALSE	FALSE	n		y	n	n	n	n	n	n	n	ACUTE MYELOID LEUKAEMIA (AML) AND RELATED PRECURSOR NEOPLASMS	AML with mutated NPM1	Favorable	Favorable	ACUTE MYELOID LEUKAEMIA (AML) AND RELATED PRECURSOR NEOPLASMS	AML with mutated NPM1	42	0	Initial Acute Leukemia Diagnosis	Bone Marrow Aspirate	n	y	y	n	y	y	1	Standard Chemotherapy	1	SWOG S1203 (7+3 +/- Vorinostat)	1	Induction	Complete Response	Standard Chemotherapy	3	Standard Chemotherapy
15-00169	2001	Female	Female	Black	2	n	67	FALSE	FALSE	FALSE	None	FALSE	FALSE	y	Not specified	y	n	n	n	n	n	n	n	ACUTE MYELOID LEUKAEMIA (AML) AND RELATED PRECURSOR NEOPLASMS	Therapy-related myeloid neoplasms	Intermediate	Intermediate-I	ACUTE MYELOID LEUKAEMIA (AML) AND RELATED PRECURSOR NEOPLASMS	Therapy-related myeloid neoplasms	67	0	Post-Chemotherapy|Post-Transplant|Post-DLI|Initial Acute Leukemia Diagnosis	Bone Marrow Aspirate	y	y	y	y	y	y	4	Standard Chemotherapy|Supportive/Palliative Care|Targeted Therapy - Kinase Inhibitor(s)|Targeted Therapy - Other	4	AG-120|MEC (Cytarabine, Etoposide, Mitoxantrone)|Sorafenib|Hydroxyurea	3	Salvage|Experimental|Supportive/Palliative Care				Targeted Therapy - Kinase Inhibitor(s)
15-00171	2002	Male	Male	White	5	n	80	FALSE	FALSE	FALSE	None	FALSE	FALSE	y	Not specified	y	n	n	n	n	n	n	n	ACUTE MYELOID LEUKAEMIA (AML) AND RELATED PRECURSOR NEOPLASMS	AML with minimal differentiation	Adverse	Intermediate-II	ACUTE MYELOID LEUKAEMIA (AML) AND RELATED PRECURSOR NEOPLASMS	AML with minimal differentiation	80	0	Initial Acute Leukemia Diagnosis	Peripheral Blood	y	y	y	y	y	y	3	Standard Chemotherapy|Targeted Therapy - Other|Targeted Therapy - Kinase Inhibitor(s)	3	Cytarabine|Decitabine|PF-04449913 (Hedgehog Inhibitor), LDAC	3	Consolidation|Salvage|Experimental				Targeted Therapy - Kinase Inhibitor(s)
15-00175	1999	Male	Male	HispNative	1	n	50	FALSE	FALSE	TRUE	None	FALSE	FALSE	n		y	n	y	y	n	n	n	n	ACUTE MYELOID LEUKAEMIA (AML) AND RELATED PRECURSOR NEOPLASMS	AML with myelodysplasia-related changes	Adverse	Adverse	ACUTE MYELOID LEUKAEMIA (AML) AND RELATED PRECURSOR NEOPLASMS	AML with myelodysplasia-related changes	50	0	Initial Acute Leukemia Diagnosis	Peripheral Blood	y	y	y	y	y	y	1	Standard Chemotherapy	2	7+3 (Cytarabine, Idarubicin)|MEC (Cytarabine, Etoposide, Mitoxantrone)	2	Salvage|Induction	Refractory	Standard Chemotherapy	6	Standard Chemotherapy
15-00180	2005	Male	Male	White	5	n	73	FALSE	FALSE	TRUE	None	FALSE	FALSE	n		y	n	y	y	n	n	n	n	MYELODYSPLASTIC SYNDROMES	Unknown	Adverse	Intermediate-I	ACUTE MYELOID LEUKAEMIA (AML) AND RELATED PRECURSOR NEOPLASMS	AML with myelodysplasia-related changes	73	1	Initial Acute Leukemia Diagnosis	Bone Marrow Aspirate	n	y	n	n	y	n	3	Standard Chemotherapy|Targeted Therapy - Other|Targeted Therapy - Kinase Inhibitor(s)	3	FLX925|Azacitidine, Lenalidomide|Venetoclax (ABT-199)	2	Salvage|Experimental				Standard Chemotherapy
15-00194	1973	Male	Male	White	1	n	70	FALSE	FALSE	FALSE	None	FALSE	FALSE	n		y	n	n	n	n	n	n	n	ACUTE MYELOID LEUKAEMIA (AML) AND RELATED PRECURSOR NEOPLASMS	AML with minimal differentiation	Adverse	Intermediate-II	ACUTE MYELOID LEUKAEMIA (AML) AND RELATED PRECURSOR NEOPLASMS	AML with minimal differentiation	70	15	Residual Disease|Post-Chemotherapy	Bone Marrow Aspirate	y	y	n	y	y	n	2	Standard Chemotherapy|Supportive/Palliative Care	3	7+3 (Cytarabine, Idarubicin)|Azacitidine|Decitabine	3	Hypomethylating/Low Dose Cytarabine|Induction|Supportive/Palliative Care	Refractory	Standard Chemotherapy	6	Supportive/Palliative Care
15-00196	2013	Female	Female	White	5	n	83	FALSE	TRUE	FALSE	None	FALSE	FALSE	n		n	n	n	n	n	n	n	n	ACUTE MYELOID LEUKAEMIA (AML) AND RELATED PRECURSOR NEOPLASMS	Acute myeloid leukaemia, NOS	Adverse	Adverse	ACUTE MYELOID LEUKAEMIA (AML) AND RELATED PRECURSOR NEOPLASMS	Acute myeloid leukaemia, NOS	83	0	Initial Acute Leukemia Diagnosis	Bone Marrow Aspirate	n	y	n	n	y	n	1	Targeted Therapy - Other	1	AG-221	1	Experimental				Targeted Therapy - Other
15-00200	2016	Female	Female	White	5	n	71	FALSE	TRUE	FALSE	None	FALSE	FALSE	n		y	n	n	n	n	n	n	n	ACUTE MYELOID LEUKAEMIA (AML) AND RELATED PRECURSOR NEOPLASMS	AML with mutated NPM1	Favorable	Favorable	ACUTE MYELOID LEUKAEMIA (AML) AND RELATED PRECURSOR NEOPLASMS	AML with mutated NPM1	71	0	Initial Acute Leukemia Diagnosis	Bone Marrow Aspirate	n	y	n	n	y	n	2	Standard Chemotherapy|Targeted Therapy - Other	2	Azacitidine|Venetoclax (ABT-199), Azacitidine	2	Induction|Experimental	Complete Response	Standard Chemotherapy	-1	Targeted Therapy - Other
15-00201	2016	Female	Female	White	5	n	71	FALSE	TRUE	FALSE	None	FALSE	FALSE	n		y	n	n	n	n	n	n	n	ACUTE MYELOID LEUKAEMIA (AML) AND RELATED PRECURSOR NEOPLASMS	AML with mutated NPM1	Favorable	Not Enough Information	ACUTE MYELOID LEUKAEMIA (AML) AND RELATED PRECURSOR NEOPLASMS	AML with mutated NPM1	71	0	Initial Acute Leukemia Diagnosis	Peripheral Blood	y	n	n	y	n	n	2	Standard Chemotherapy|Targeted Therapy - Other	2	Azacitidine|Venetoclax (ABT-199), Azacitidine	2	Induction|Experimental	Complete Response	Standard Chemotherapy	-1	Targeted Therapy - Other
15-00208	2018	Female	Female	White	5	n	65	FALSE	FALSE	FALSE	None	FALSE	FALSE	n		y	n	n	n	n	n	n	n	ACUTE MYELOID LEUKAEMIA (AML) AND RELATED PRECURSOR NEOPLASMS	AML with myelodysplasia-related changes	Adverse	Adverse	ACUTE MYELOID LEUKAEMIA (AML) AND RELATED PRECURSOR NEOPLASMS	AML with myelodysplasia-related changes	65	0	Post-Chemotherapy|Residual Relapse	Bone Marrow Aspirate	n	y	n	n	y	n	1	Standard Chemotherapy	3	7+3 (Cytarabine, Idarubicin)|Azacitidine|Clofarabine, Cytarabine	3	Hypomethylating/Low Dose Cytarabine|Induction|Re-induction	Complete Response	Standard Chemotherapy	-1	Standard Chemotherapy
15-00229	2024	Male	Male	White	1	n	25	FALSE	TRUE	FALSE	PML-RARA	FALSE	FALSE	n		y	n	n	n	n	n	n	n	ACUTE MYELOID LEUKAEMIA (AML) AND RELATED PRECURSOR NEOPLASMS	Acute promyelocytic leukaemia with t(15;17)(q22;q12); PML-RARA	Favorable	Adverse	ACUTE MYELOID LEUKAEMIA (AML) AND RELATED PRECURSOR NEOPLASMS	Acute promyelocytic leukaemia with t(15;17)(q22;q12); PML-RARA	25	0	Initial Acute Leukemia Diagnosis	Bone Marrow Aspirate	y	n	n	y	n	n	1	Standard Chemotherapy	1	APML4 Protocol (ATRA, Arsenic Trioxide, Idarubicin)	1	Induction	Complete Response	Standard Chemotherapy	28	Standard Chemotherapy
15-00231	1727	Male	Male	HispNative	1	n	45	FALSE	FALSE	TRUE	None	FALSE	FALSE	n		y	n	y	y	n	n	n	n	ACUTE MYELOID LEUKAEMIA (AML) AND RELATED PRECURSOR NEOPLASMS	AML with myelodysplasia-related changes	Intermediate	Intermediate-II	ACUTE MYELOID LEUKAEMIA (AML) AND RELATED PRECURSOR NEOPLASMS	AML with myelodysplasia-related changes	46	196	Post-Chemotherapy|Residual Disease	Peripheral Blood	y	y	n	y	y	n	2	Standard Chemotherapy|Supportive/Palliative Care	5	GCLAM (G-CSF, Cladribine, Cytarabine, and Mitoxantrone) |7+3 (Cytarabine, Idarubicin)|Azacitidine|MEC (Cytarabine, Etoposide, Mitoxantrone)|Decitabine	4	Hypomethylating/Low Dose Cytarabine|Salvage|Induction|Maintenance	Refractory	Standard Chemotherapy	6	Standard Chemotherapy
15-00237	2028	Female	Female	White	1	n	29	FALSE	TRUE	FALSE	None	FALSE	FALSE	n		y	n	n	n	n	n	n	n	ACUTE MYELOID LEUKAEMIA (AML) AND RELATED PRECURSOR NEOPLASMS	Acute myeloid leukaemia, NOS	IntermediateOrAdverse	Not Enough Information	ACUTE MYELOID LEUKAEMIA (AML) AND RELATED PRECURSOR NEOPLASMS	Acute myeloid leukaemia, NOS	29	0	Initial Acute Leukemia Diagnosis	Bone Marrow Aspirate	y	y	y	y	y	y	2	Standard Chemotherapy|Bone Marrow Transplant	4	7+3 (Cytarabine, Idarubicin)|HiDAC|Busulfan, Cyclophosphamide|Transplant	3	Consolidation|Induction|Allogeneic - Matched Unrelated Donor	Complete Response	Standard Chemotherapy	24	Bone Marrow Transplant
15-00246	2032	Male	Male	White	2	n	65	FALSE	TRUE	FALSE	None	FALSE	FALSE	n		y	n	n	n	n	n	n	n	ACUTE MYELOID LEUKAEMIA (AML) AND RELATED PRECURSOR NEOPLASMS	AML with mutated NPM1	Favorable	Not Enough Information	ACUTE MYELOID LEUKAEMIA (AML) AND RELATED PRECURSOR NEOPLASMS	AML with mutated NPM1	65	0	Initial Acute Leukemia Diagnosis	Bone Marrow Aspirate	y	y	n	y	y	n	1	Standard Chemotherapy	1	Decitabine	1	Hypomethylating/Low Dose Cytarabine				Standard Chemotherapy
15-00248	2033	Male	Male	HispNative	2	n	61	FALSE	TRUE	FALSE	None	FALSE	FALSE	n		y	n	n	n	n	n	n	n	ACUTE MYELOID LEUKAEMIA (AML) AND RELATED PRECURSOR NEOPLASMS	AML with mutated CEBPA	Adverse	Favorable	ACUTE MYELOID LEUKAEMIA (AML) AND RELATED PRECURSOR NEOPLASMS	AML with mutated CEBPA	61	0	Initial Acute Leukemia Diagnosis	Bone Marrow Aspirate	y	y	y	y	y	y	1	Standard Chemotherapy	3	7+3 (Cytarabine, Idarubicin)|HiDAC|Azacitidine	3	Hypomethylating/Low Dose Cytarabine|Consolidation|Induction	Complete Response	Standard Chemotherapy	-1	Standard Chemotherapy
15-00261	2052	Female	Female	White	1	n	43	FALSE	TRUE	FALSE	None	FALSE	FALSE	n		y	n	n	n	n	n	n	n	ACUTE MYELOID LEUKAEMIA (AML) AND RELATED PRECURSOR NEOPLASMS	Acute myelomonocytic leukaemia	Adverse	Intermediate-I	ACUTE MYELOID LEUKAEMIA (AML) AND RELATED PRECURSOR NEOPLASMS	Acute myelomonocytic leukaemia	43	0	Initial Acute Leukemia Diagnosis	Bone Marrow Aspirate	y	y	y	y	y	y	2	Standard Chemotherapy|Supportive/Palliative Care	3	7+3 (Cytarabine, Idarubicin)|Cytarabine|MEC (Cytarabine, Etoposide, Mitoxantrone)	3	Induction|Re-induction|Supportive/Palliative Care	Refractory	Standard Chemotherapy	6	Supportive/Palliative Care
15-00269	2053	Male	Male	White	2	n	59	FALSE	TRUE	FALSE	None	FALSE	FALSE	n		y	n	n	n	n	n	n	n	ACUTE MYELOID LEUKAEMIA (AML) AND RELATED PRECURSOR NEOPLASMS	AML with mutated NPM1	Favorable	Favorable	ACUTE MYELOID LEUKAEMIA (AML) AND RELATED PRECURSOR NEOPLASMS	AML with mutated NPM1	59	0	Initial Acute Leukemia Diagnosis	Peripheral Blood	y	y	y	y	y	y	1	Standard Chemotherapy	2	7+3 (Cytarabine, Idarubicin)|HiDAC	2	Consolidation|Induction	Complete Response	Standard Chemotherapy	6	Standard Chemotherapy
15-00275	1992	Female	Female	White	5	n	53	FALSE	FALSE	FALSE	None	FALSE	FALSE	y	Ovarian cancer	y	n	n	n	n	n	n	n	ACUTE MYELOID LEUKAEMIA (AML) AND RELATED PRECURSOR NEOPLASMS	Therapy-related myeloid neoplasms	Adverse	Not Enough Information	ACUTE MYELOID LEUKAEMIA (AML) AND RELATED PRECURSOR NEOPLASMS	Therapy-related myeloid neoplasms	53	33	Post-Chemotherapy|Residual Disease	Peripheral Blood	y	y	y	y	y	y	1	Standard Chemotherapy	2	7+3 (Cytarabine, Idarubicin)|GCLAC (GCSF, Clofarabine & Cytarabine)	2	Induction|Re-induction	Complete Response	Standard Chemotherapy	29	Standard Chemotherapy
15-00276	2059	Male	Male	White	1	n	60	FALSE	TRUE	FALSE	None	FALSE	FALSE	n		y	n	n	n	n	n	n	n	ACUTE MYELOID LEUKAEMIA (AML) AND RELATED PRECURSOR NEOPLASMS	AML with mutated NPM1	Favorable	Favorable	ACUTE MYELOID LEUKAEMIA (AML) AND RELATED PRECURSOR NEOPLASMS	AML with mutated NPM1	60	0	Initial Acute Leukemia Diagnosis	Peripheral Blood	y	y	y	y	y	y	2	Standard Chemotherapy|Other	3	FLAG-IDA (Cytarabine, Filgrastim, Fludarabine, Idarubicin)|Azacitidine|SWOG S1203 (7+3 +/- Vorinostat)	3	Salvage|Induction|Re-induction	Complete Response	Other	167	Standard Chemotherapy
15-00279	2087	Female	Female	White	3	n	48	FALSE	TRUE	FALSE	None	FALSE	FALSE	n		y	n	n	n	n	n	n	n	ACUTE MYELOID LEUKAEMIA (AML) AND RELATED PRECURSOR NEOPLASMS	AML with mutated NPM1	Intermediate	Intermediate-I	ACUTE MYELOID LEUKAEMIA (AML) AND RELATED PRECURSOR NEOPLASMS	AML with mutated NPM1	48	0	Initial Acute Leukemia Diagnosis	Peripheral Blood	y	y	y	y	y	y	3	Standard Chemotherapy|Bone Marrow Transplant|Intrathecal	4	7+3 (Cytarabine, Idarubicin)|HiDAC|Cytarabine|TBI, VP-16	4	Consolidation|Induction|CNS|Allogeneic - Matched Unrelated Donor	Complete Response	Standard Chemotherapy	-1	Bone Marrow Transplant
15-00281	2061	Male	Male	White	1	n	60	FALSE	FALSE	TRUE	None	FALSE	FALSE	n		y	n	y	n	n	n	n	n	ACUTE MYELOID LEUKAEMIA (AML) AND RELATED PRECURSOR NEOPLASMS	Acute myeloid leukaemia, NOS	Adverse	Intermediate-I	ACUTE MYELOID LEUKAEMIA (AML) AND RELATED PRECURSOR NEOPLASMS	Acute myeloid leukaemia, NOS	60	0	Initial Acute Leukemia Diagnosis	Bone Marrow Aspirate	n	y	n	n	y	n	1	Standard Chemotherapy	1	Decitabine	1	Induction	Unknown	Standard Chemotherapy	8	Standard Chemotherapy
15-00287	2073	Male	Male	White	1	n	85	FALSE	FALSE	FALSE	None	FALSE	FALSE	n		y	n	n	n	n	n	n	n	ACUTE MYELOID LEUKAEMIA (AML) AND RELATED PRECURSOR NEOPLASMS	AML with mutated CEBPA	Intermediate	Favorable	ACUTE MYELOID LEUKAEMIA (AML) AND RELATED PRECURSOR NEOPLASMS	AML with mutated CEBPA	85	0	Post-Chemotherapy|Residual Disease	Peripheral Blood	y	y	y	y	y	y	1	Standard Chemotherapy	1	Azacitidine	1	Hypomethylating/Low Dose Cytarabine				Standard Chemotherapy
15-00294	2010	Male	Male	White	5	n	68	FALSE	FALSE	TRUE	None	FALSE	FALSE	n		y	n	y	y	n	n	n	n	ACUTE MYELOID LEUKAEMIA (AML) AND RELATED PRECURSOR NEOPLASMS	Acute myeloid leukaemia, NOS	Intermediate	Not Enough Information	ACUTE MYELOID LEUKAEMIA (AML) AND RELATED PRECURSOR NEOPLASMS	Acute myeloid leukaemia, NOS	68	34	Post-Chemotherapy|Residual Disease	Bone Marrow Aspirate	n	y	n	n	y	n	2	Standard Chemotherapy|Targeted Therapy - Other	3	AG-221|Azacitidine|Clofarabine	3	Hypomethylating/Low Dose Cytarabine|Unknown|Experimental				Targeted Therapy - Other
15-00296	2079	Female	Female	White	1	n	16	FALSE	TRUE	FALSE	MLLT3-KMT2A	FALSE	FALSE	n		y	n	n	n	n	n	n	n	ACUTE MYELOID LEUKAEMIA (AML) AND RELATED PRECURSOR NEOPLASMS	AML with t(9;11)(p22;q23); MLLT3-MLL	Adverse	Adverse	ACUTE MYELOID LEUKAEMIA (AML) AND RELATED PRECURSOR NEOPLASMS	AML with t(9;11)(p22;q23); MLLT3-MLL	16	0	Initial Acute Leukemia Diagnosis	Bone Marrow Aspirate	y	y	y	y	y	y	1	Standard Chemotherapy	1	COG-AAML1031 (IT/IV Cytarabine, Daunorubicin, Etoposide, Mitoxantrone +/- Bortezomib or Sorafenib)	1	Induction	Complete Response	Standard Chemotherapy	10	Standard Chemotherapy
15-00300	2067	Male	Male	White	5	n	76	FALSE	TRUE	FALSE	None	FALSE	FALSE	n		n	n	n	n	n	n	n	n	ACUTE MYELOID LEUKAEMIA (AML) AND RELATED PRECURSOR NEOPLASMS	AML with myelodysplasia-related changes	Adverse	Adverse	ACUTE MYELOID LEUKAEMIA (AML) AND RELATED PRECURSOR NEOPLASMS	AML with myelodysplasia-related changes	76	1	Initial Acute Leukemia Diagnosis	Bone Marrow Aspirate	y	y	y	y	y	y	0		0		0					NONE
15-00302	2068	Female	Female	White	3	n	65	FALSE	TRUE	FALSE	Unknown	FALSE	FALSE	n		y	n	n	n	n	n	n	n	ACUTE MYELOID LEUKAEMIA (AML) AND RELATED PRECURSOR NEOPLASMS	AML with mutated NPM1	Favorable	Not Enough Information	ACUTE MYELOID LEUKAEMIA (AML) AND RELATED PRECURSOR NEOPLASMS	AML with mutated NPM1	65	0	Initial Acute Leukemia Diagnosis	Peripheral Blood	y	y	y	y	y	y	1	Standard Chemotherapy	1	7+3 (Cytarabine, Idarubicin)	1	Induction	UNKNOWN	Standard Chemotherapy	-1	Standard Chemotherapy
15-00303	2069	Male	Male	White	1	n	64	FALSE	TRUE	FALSE	CBFB-MYH11	FALSE	FALSE	n		y	n	n	n	n	n	n	n	ACUTE MYELOID LEUKAEMIA (AML) AND RELATED PRECURSOR NEOPLASMS	AML with inv(16)(p13.1q22) or t(16;16)(p13.1;q22); CBFB-MYH11	Favorable	Favorable	ACUTE MYELOID LEUKAEMIA (AML) AND RELATED PRECURSOR NEOPLASMS	AML with inv(16)(p13.1q22) or t(16;16)(p13.1;q22); CBFB-MYH11	64	0	Initial Acute Leukemia Diagnosis	Peripheral Blood	y	y	n	y	y	n	1	Standard Chemotherapy	2	7+3 (Cytarabine, Idarubicin)|FLAG-IDA (Cytarabine, Filgrastim, Fludarabine, Idarubicin)	2	Induction|Re-induction	Refractory	Standard Chemotherapy	6	Standard Chemotherapy
15-00309	2075	Female	Male	White	3	n	63	FALSE	FALSE	FALSE	None	FALSE	FALSE	n		y	n	n	n	n	n	n	n	ACUTE MYELOID LEUKAEMIA (AML) AND RELATED PRECURSOR NEOPLASMS	AML with mutated NPM1	Intermediate	Intermediate-I	ACUTE MYELOID LEUKAEMIA (AML) AND RELATED PRECURSOR NEOPLASMS	AML with mutated NPM1	64	0	Residual Disease|Post-Chemotherapy|Post-Transplant	Peripheral Blood	y	y	y	n	y	y	3	Standard Chemotherapy|Bone Marrow Transplant|Targeted Therapy - Kinase Inhibitor(s)	5	Busulfan, Fludarabine|7+3 (Cytarabine, Idarubicin)|HiDAC|Azacitidine|Sorafenib	5	Allogeneic - Sibling|Hypomethylating/Low Dose Cytarabine|Consolidation|Induction|Experimental	Complete Response	Standard Chemotherapy	-1	Targeted Therapy - Kinase Inhibitor(s)
15-00312	1967	Male	Male	White	5	n	69	FALSE	FALSE	TRUE	None	FALSE	FALSE	y	Squamous cell carcinoma	y	y	y	y	n	n	n	n	ACUTE MYELOID LEUKAEMIA (AML) AND RELATED PRECURSOR NEOPLASMS	Therapy-related myeloid neoplasms	Adverse	Not Enough Information	ACUTE MYELOID LEUKAEMIA (AML) AND RELATED PRECURSOR NEOPLASMS	Therapy-related myeloid neoplasms	70	55	Post-Chemotherapy	Bone Marrow Aspirate	y	y	n	y	y	n	2	Standard Chemotherapy|Targeted Therapy - Other	3	7+3 (Cytarabine, Idarubicin)|Azacitidine, Lenalidomide|Rituximab	2	Induction|Experimental	Unknown	Standard Chemotherapy	-1	Targeted Therapy - Other
15-00320	2084	Female	Female	White	2	n	57	FALSE	TRUE	FALSE	None	FALSE	FALSE	n		y	n	n	n	n	n	n	n	ACUTE MYELOID LEUKAEMIA (AML) AND RELATED PRECURSOR NEOPLASMS	AML with mutated NPM1	FavorableOrIntermediate	Intermediate-I	ACUTE MYELOID LEUKAEMIA (AML) AND RELATED PRECURSOR NEOPLASMS	AML with mutated NPM1	57	0	Initial Acute Leukemia Diagnosis	Bone Marrow Aspirate	y	y	n	y	y	n	1	Standard Chemotherapy	1	7+3 (Cytarabine, Idarubicin) plus Crenolanib	1	Induction	Complete Response i	Standard Chemotherapy	-1	Standard Chemotherapy
15-00331	2091	Male	Male	White	5	n	60	FALSE	TRUE	FALSE	CBFB-MYH11	FALSE	FALSE	n		y	n	n	n	n	n	n	n	ACUTE MYELOID LEUKAEMIA (AML) AND RELATED PRECURSOR NEOPLASMS	AML with inv(16)(p13.1q22) or t(16;16)(p13.1;q22); CBFB-MYH11	Favorable	Favorable	ACUTE MYELOID LEUKAEMIA (AML) AND RELATED PRECURSOR NEOPLASMS	AML with inv(16)(p13.1q22) or t(16;16)(p13.1;q22); CBFB-MYH11	60	0	Initial Acute Leukemia Diagnosis	Bone Marrow Aspirate	y	y	n	y	y	n	2	Standard Chemotherapy|Bone Marrow Transplant	3	HiDAC|7+3 (Cytarabine, Idarubicin) plus Sorafenib|Fludarabine, Cyclophosphamide, Thiotepa, TBI	3	Consolidation|Induction|Double Umbilical Cord Blood Transplant (DUCBT)	Complete Response	Standard Chemotherapy	-1	Bone Marrow Transplant
15-00338	2094	Female	Female	White	2	n	42	FALSE	TRUE	FALSE	PML-RARA	FALSE	FALSE	n		y	n	n	n	n	n	n	n	ACUTE MYELOID LEUKAEMIA (AML) AND RELATED PRECURSOR NEOPLASMS	Acute promyelocytic leukaemia with t(15;17)(q22;q12); PML-RARA	Favorable	Intermediate-II	ACUTE MYELOID LEUKAEMIA (AML) AND RELATED PRECURSOR NEOPLASMS	Acute promyelocytic leukaemia with t(15;17)(q22;q12); PML-RARA	42	0	Initial Acute Leukemia Diagnosis	Bone Marrow Aspirate	y	y	y	y	y	y	3	Standard Chemotherapy|Targeted Therapy - Other|Intrathecal	3	ATRA, Arsenic Trioxide|ATRA, 6-MP, Methotrexate|Methotrexate	3	Induction|Experimental|Maintenance	Unknown	Intrathecal	22	Standard Chemotherapy
15-00351	2102	Female	Female	White	1	n	48	FALSE	FALSE	FALSE	None	FALSE	FALSE	n		y	n	n	n	n	n	n	n	ACUTE MYELOID LEUKAEMIA (AML) AND RELATED PRECURSOR NEOPLASMS	Acute myeloid leukaemia, NOS	Adverse	Adverse	ACUTE MYELOID LEUKAEMIA (AML) AND RELATED PRECURSOR NEOPLASMS	Acute myeloid leukaemia, NOS	56	0	Residual Relapse|Post-Chemotherapy|Post-DLI|Post-Transplant	Bone Marrow Aspirate	y	y	n	y	y	n	3	DLI|Standard Chemotherapy|Bone Marrow Transplant	7	7+3 (Cytarabine, Idarubicin)|HiDAC|Donor Lymphocyte Infusion|FLAG-IDA (Cytarabine, Filgrastim, Fludarabine, Idarubicin)|MEC (Cytarabine, Etoposide, Mitoxantrone)|Cytarabine, Mitoxantrone|Busulfan, Cyclophosphamide	5	Allogeneic - Sibling|Consolidation|Unknown|Induction|Re-induction	Refractory	Standard Chemotherapy	6	Standard Chemotherapy
15-00353	2104	Male	Male	White	5	n	60	FALSE	FALSE	TRUE	None	FALSE	FALSE	n		y	n	n	n	n	n	y	n	ACUTE MYELOID LEUKAEMIA (AML) AND RELATED PRECURSOR NEOPLASMS	Acute megakaryoblastic leukaemia	Intermediate	Intermediate-II	ACUTE MYELOID LEUKAEMIA (AML) AND RELATED PRECURSOR NEOPLASMS	Acute megakaryoblastic leukaemia	60	0	Initial Acute Leukemia Diagnosis	Peripheral Blood	y	y	n	y	y	n	1	Standard Chemotherapy	1	Azacitidine	1	Hypomethylating/Low Dose Cytarabine				Standard Chemotherapy
15-00357	2106	Male	Male	White	5	n	50	FALSE	FALSE	FALSE	None	FALSE	FALSE	n		y	n	n	n	n	n	n	n	ACUTE MYELOID LEUKAEMIA (AML) AND RELATED PRECURSOR NEOPLASMS	Acute myeloid leukaemia, NOS	Intermediate	Not Enough Information	ACUTE MYELOID LEUKAEMIA (AML) AND RELATED PRECURSOR NEOPLASMS	Acute myeloid leukaemia, NOS	53	0	Post-Transplant|Post-Chemotherapy|Residual Relapse	Peripheral Blood	n	y	n	n	y	n	4	DLI|Standard Chemotherapy|Bone Marrow Transplant|Targeted Therapy - Other	6	AG-221|Donor Lymphocyte Infusion|GCLAC (GCSF, Clofarabine & Cytarabine)|Azacitidine|7+3 (Cytarabine, Idarubicin) plus Sorafenib|Busulfan, Cyclophosphamide	6	Hypomethylating/Low Dose Cytarabine|Unknown|Induction|Experimental|Re-induction|Allogeneic - Matched Unrelated Donor	Refractory	Standard Chemotherapy	-1	Targeted Therapy - Other
15-00358	2106	Male	Male	White	5	n	50	FALSE	FALSE	FALSE	None	FALSE	FALSE	n		y	n	n	n	n	n	n	n	ACUTE MYELOID LEUKAEMIA (AML) AND RELATED PRECURSOR NEOPLASMS	Acute myeloid leukaemia, NOS	Intermediate	Intermediate-I	ACUTE MYELOID LEUKAEMIA (AML) AND RELATED PRECURSOR NEOPLASMS	Acute myeloid leukaemia, NOS	53	0	Residual Relapse|Post-Transplant|Post-Chemotherapy	Bone Marrow Aspirate	n	y	n	n	y	n	4	DLI|Standard Chemotherapy|Bone Marrow Transplant|Targeted Therapy - Other	6	AG-221|Donor Lymphocyte Infusion|GCLAC (GCSF, Clofarabine & Cytarabine)|Azacitidine|7+3 (Cytarabine, Idarubicin) plus Sorafenib|Busulfan, Cyclophosphamide	6	Hypomethylating/Low Dose Cytarabine|Unknown|Induction|Experimental|Re-induction|Allogeneic - Matched Unrelated Donor	Refractory	Standard Chemotherapy	-1	Targeted Therapy - Other
15-00361	2108	Female	Female	White	2	n	77	FALSE	TRUE	FALSE	None	FALSE	FALSE	n		n	n	n	n	n	n	n	n	ACUTE MYELOID LEUKAEMIA (AML) AND RELATED PRECURSOR NEOPLASMS	AML with myelodysplasia-related changes	Adverse	Adverse	ACUTE MYELOID LEUKAEMIA (AML) AND RELATED PRECURSOR NEOPLASMS	AML with myelodysplasia-related changes	77	0	Initial Acute Leukemia Diagnosis	Bone Marrow Aspirate	n	y	n	n	y	n	1	Supportive/Palliative Care	1	Vincristine, Dexamethasone	1	Supportive/Palliative Care				Supportive/Palliative Care
15-00371	2113	Male	Male	White	2	n	74	FALSE	FALSE	FALSE	None	FALSE	FALSE	n		y	n	n	n	n	n	n	n	ACUTE MYELOID LEUKAEMIA (AML) AND RELATED PRECURSOR NEOPLASMS	AML with mutated CEBPA	Intermediate	Favorable	ACUTE MYELOID LEUKAEMIA (AML) AND RELATED PRECURSOR NEOPLASMS	AML with mutated CEBPA	75	0	Post-Chemotherapy|Residual Disease	Bone Marrow Aspirate	y	y	y	y	y	y	1	Standard Chemotherapy	3	7+3 (Cytarabine, Idarubicin)|HiDAC|Decitabine	3	Hypomethylating/Low Dose Cytarabine|Consolidation|Induction	Refractory	Standard Chemotherapy	-1	Standard Chemotherapy
15-00377	2116	Female	Female	White	1	n	10	FALSE	TRUE	FALSE	None	FALSE	FALSE	n		y	n	n	n	n	n	n	n	ACUTE MYELOID LEUKAEMIA (AML) AND RELATED PRECURSOR NEOPLASMS	AML with mutated CEBPA	Intermediate	Favorable	ACUTE MYELOID LEUKAEMIA (AML) AND RELATED PRECURSOR NEOPLASMS	AML with mutated CEBPA	10	0	Initial Acute Leukemia Diagnosis	Bone Marrow Aspirate	y	y	y	y	y	y	1	Standard Chemotherapy	3	COG-AAML1031 (IT/IV Cytarabine, Daunorubicin, Etoposide, Mitoxantrone +/- Bortezomib or Sorafenib)|ADE (Cytarabine, Daunorubicin & Etoposide)|FLAG (Fludarabine, High-dose Cytarabine, G-CSF)	2	Induction|Re-induction	Complete Response	Standard Chemotherapy	33	Standard Chemotherapy
15-00383	2127	Male	Male	Black	2	n	63	FALSE	FALSE	TRUE	None	FALSE	FALSE	n		n	n	n	n	n	n	y	y	ACUTE MYELOID LEUKAEMIA (AML) AND RELATED PRECURSOR NEOPLASMS	AML with mutated NPM1	Intermediate	Intermediate-I	ACUTE MYELOID LEUKAEMIA (AML) AND RELATED PRECURSOR NEOPLASMS	AML with mutated NPM1	63	0	Initial Acute Leukemia Diagnosis	Bone Marrow Aspirate	y	y	y	y	y	y	1	Supportive/Palliative Care	2	Ruxolitinib|Hydroxyurea	1	Supportive/Palliative Care				Supportive/Palliative Care
15-00392	2129	Male	Male	HispNative	5	n	56	FALSE	FALSE	FALSE	None	FALSE	FALSE	n		y	n	n	n	n	n	n	n	ACUTE MYELOID LEUKAEMIA (AML) AND RELATED PRECURSOR NEOPLASMS	Acute myeloid leukaemia, NOS	Adverse	Intermediate-II	ACUTE MYELOID LEUKAEMIA (AML) AND RELATED PRECURSOR NEOPLASMS	Acute myeloid leukaemia, NOS	58	0	Post-Chemotherapy|Post-Transplant|Residual Relapse	Bone Marrow Aspirate	n	y	n	n	y	n	3	Standard Chemotherapy|Bone Marrow Transplant|Targeted Therapy - Other	5	Busulfan, Fludarabine|7+3 (Cytarabine, Idarubicin)|HiDAC|AG-221|Azacitidine	5	Hypomethylating/Low Dose Cytarabine|Consolidation|Induction|Experimental|Allogeneic - Matched Unrelated Donor	Complete Response	Standard Chemotherapy	-1	Targeted Therapy - Other
15-00395	2119	Male	Male	White	1	n	76	FALSE	TRUE	FALSE	None	FALSE	FALSE	n		y	n	n	n	n	n	n	n	ACUTE MYELOID LEUKAEMIA (AML) AND RELATED PRECURSOR NEOPLASMS	AML with myelodysplasia-related changes	Adverse	Intermediate-II	ACUTE MYELOID LEUKAEMIA (AML) AND RELATED PRECURSOR NEOPLASMS	AML with myelodysplasia-related changes	76	0	Initial Acute Leukemia Diagnosis	Bone Marrow Aspirate	y	y	n	y	y	n	1	Standard Chemotherapy	3	CPX-351 (Liposomal Cytarabine + Daunorubicin)|Decitabine|Incyte trial (azacitidine and JAK 1 inhibitor)	2	Consolidation|Induction	Complete Response	Standard Chemotherapy	35	Standard Chemotherapy
15-00396	2120	Female	Male	HispNative	1	n	1	TRUE	FALSE	FALSE	None	FALSE	FALSE	n		y	n	n	n	n	n	n	n	ACUTE MYELOID LEUKAEMIA (AML) AND RELATED PRECURSOR NEOPLASMS	Acute megakaryoblastic leukaemia	Adverse	Adverse	ACUTE MYELOID LEUKAEMIA (AML) AND RELATED PRECURSOR NEOPLASMS	Acute megakaryoblastic leukaemia	3	0	Relapse|Post-Transplant|Post-Chemotherapy	Bone Marrow Aspirate	n	y	y	n	y	y	2	Standard Chemotherapy|Bone Marrow Transplant	5	FLAG (Fludarabine, High-dose Cytarabine, G-CSF)|Busulfan, Cyclophosphamide, Thymoglobulin|Etoposide|COG-AAML0531 (Cytarabine, Daunorubicin, Etoposide, L-Asparaginase, Mitoxantrone +/- Gemtuzumab)|Doxorubicin	4	Induction|Allogeneic - Mismatched Unrelated Donor|Re-induction|Maintenance	Complete Response	Standard Chemotherapy	-1	Standard Chemotherapy
15-00406	2130	Female			5	n	59	FALSE	FALSE	FALSE	None	TRUE	FALSE	n		n	n	y	n	n	n	n	n	MYELODYSPLASTIC SYNDROMES	Refractory cytopenia with multilineage dysplasia	Adverse		MYELODYSPLASTIC SYNDROMES	Refractory cytopenia with multilineage dysplasia	59	0	Post-Chemotherapy	Peripheral Blood	y	n	n	n	n	n	1	Unknown	1	R-CVP (Rituximab, Cyclophosphamide, Vincristine, Prednisolone)	1	Unknown				Unknown
15-00407	2130	Female	Female	White	5	n	59	FALSE	FALSE	FALSE	None	TRUE	FALSE	n		n	n	y	n	n	n	n	n	MYELODYSPLASTIC SYNDROMES	Refractory cytopenia with multilineage dysplasia	Adverse		MYELODYSPLASTIC SYNDROMES	Refractory cytopenia with multilineage dysplasia	59	0	Post-Chemotherapy	Bone Marrow Aspirate	n	y	n	n	y	n	1	Unknown	1	R-CVP (Rituximab, Cyclophosphamide, Vincristine, Prednisolone)	1	Unknown				Unknown
15-00416	2133	Female	Female	White	5	n	33	FALSE	FALSE	FALSE	None	FALSE	FALSE	n		y	n	n	n	n	n	n	n	ACUTE MYELOID LEUKAEMIA (AML) AND RELATED PRECURSOR NEOPLASMS	Acute myeloid leukaemia, NOS	Adverse	Intermediate-II	ACUTE MYELOID LEUKAEMIA (AML) AND RELATED PRECURSOR NEOPLASMS	Acute myeloid leukaemia, NOS	33	2	Residual Disease|Post-Chemotherapy	Bone Marrow Aspirate	n	y	n	n	y	n	1	Standard Chemotherapy	2	7+3 (Cytarabine, Idarubicin)|Clofarabine, Cytarabine	2	Induction|Re-induction	Refractory	Standard Chemotherapy	-1	Standard Chemotherapy
15-00417	2135	Male	Male	White	2	n	44	FALSE	FALSE	TRUE	None	FALSE	FALSE	n		n	n	y	y	n	n	n	n	ACUTE MYELOID LEUKAEMIA (AML) AND RELATED PRECURSOR NEOPLASMS	AML with myelodysplasia-related changes	Adverse	Intermediate-II	ACUTE MYELOID LEUKAEMIA (AML) AND RELATED PRECURSOR NEOPLASMS	AML with myelodysplasia-related changes	44	0	Initial Acute Leukemia Diagnosis	Bone Marrow Aspirate	y	y	y	y	y	y	0		0		0					NONE
15-00464	2147	Male	Male	White	2	n	71	FALSE	TRUE	FALSE	None	FALSE	FALSE	n		n	n	n	n	n	n	n	n	ACUTE MYELOID LEUKAEMIA (AML) AND RELATED PRECURSOR NEOPLASMS	Acute myeloid leukaemia, NOS	Adverse	Intermediate-II	ACUTE MYELOID LEUKAEMIA (AML) AND RELATED PRECURSOR NEOPLASMS	Acute myeloid leukaemia, NOS	71	0	Initial Acute Leukemia Diagnosis	Bone Marrow Aspirate	y	y	y	y	y	y	1	Supportive/Palliative Care	1	Azacitidine	1	Hypomethylating/Low Dose Cytarabine				Supportive/Palliative Care
15-00470	2144	Male	Male	HispNative	1	n	32	FALSE	TRUE	FALSE	PML-RARA	FALSE	FALSE	n		y	n	n	n	n	n	n	n	ACUTE MYELOID LEUKAEMIA (AML) AND RELATED PRECURSOR NEOPLASMS	Acute promyelocytic leukaemia with t(15;17)(q22;q12); PML-RARA	Favorable	Intermediate-II	ACUTE MYELOID LEUKAEMIA (AML) AND RELATED PRECURSOR NEOPLASMS	Acute promyelocytic leukaemia with t(15;17)(q22;q12); PML-RARA	32	0	Initial Acute Leukemia Diagnosis	Bone Marrow Aspirate	y	y	y	y	y	y	2	Standard Chemotherapy|Targeted Therapy - Other	1	ATRA, Arsenic Trioxide	2	Consolidation|Experimental				Standard Chemotherapy
15-00471	2142	Male	Male	White	3	y	69	FALSE	TRUE	FALSE	Unknown	FALSE	FALSE	n		y	n	n	n	n	n	n	n	ACUTE MYELOID LEUKAEMIA (AML) AND RELATED PRECURSOR NEOPLASMS	AML with mutated CEBPA	Favorable	Not Enough Information	ACUTE MYELOID LEUKAEMIA (AML) AND RELATED PRECURSOR NEOPLASMS	AML with mutated CEBPA	69	0	Initial Acute Leukemia Diagnosis	Peripheral Blood	y	y	y	y	y	y	1	Standard Chemotherapy	1	Azacitidine	1	Hypomethylating/Low Dose Cytarabine				Standard Chemotherapy
15-00479	2167	Male	Male	White	5	n	65	FALSE	TRUE	FALSE	None	FALSE	FALSE	n		y	n	n	n	n	n	n	n	ACUTE MYELOID LEUKAEMIA (AML) AND RELATED PRECURSOR NEOPLASMS	AML with myelodysplasia-related changes	Adverse	Not Enough Information	ACUTE MYELOID LEUKAEMIA (AML) AND RELATED PRECURSOR NEOPLASMS	AML with myelodysplasia-related changes	65	0	Initial Acute Leukemia Diagnosis	Peripheral Blood	y	y	n	y	y	n	3	Standard Chemotherapy|Bone Marrow Transplant|Targeted Therapy - Other	4	7+3 (Cytarabine, Idarubicin)|Azacitidine|Fludarabine, Cyclophosphamide, TBI |Venetoclax (ABT-199)	4	Hypomethylating/Low Dose Cytarabine|Experimental|Re-induction|Double Umbilical Cord Blood Transplant (DUCBT)				Bone Marrow Transplant
15-00482	1532	Female	Female	White	1	n	46	TRUE	FALSE	FALSE	None	FALSE	FALSE	n		y	n	n	n	n	n	n	n	ACUTE MYELOID LEUKAEMIA (AML) AND RELATED PRECURSOR NEOPLASMS	AML with mutated NPM1	Favorable	Favorable	ACUTE MYELOID LEUKAEMIA (AML) AND RELATED PRECURSOR NEOPLASMS	AML with mutated NPM1	47	424	Relapse	Bone Marrow Aspirate	y	y	y	y	y	y	1	Standard Chemotherapy	4	7+3 (Cytarabine, Idarubicin)|Azacitidine|MEC (Cytarabine, Etoposide, Mitoxantrone)|MiDAC	3	Consolidation|Induction|Re-induction	Complete Response	Standard Chemotherapy	7	Standard Chemotherapy
15-00491	2172	Male	Male	White	1	n	83	FALSE	FALSE	FALSE	Unknown	FALSE	FALSE	y	Prostate Cancer	y	y	n	n	n	n	n	n	ACUTE MYELOID LEUKAEMIA (AML) AND RELATED PRECURSOR NEOPLASMS	Therapy-related myeloid neoplasms	Intermediate	Not Enough Information	ACUTE MYELOID LEUKAEMIA (AML) AND RELATED PRECURSOR NEOPLASMS	Therapy-related myeloid neoplasms	83	0	Initial Acute Leukemia Diagnosis	Peripheral Blood	y	y	n	y	y	n	0		0		0					NONE
15-00492	2140	Male	Male	White	1	n	29	FALSE	TRUE	FALSE	None	FALSE	FALSE	n		y	n	n	n	n	n	n	n	ACUTE MYELOID LEUKAEMIA (AML) AND RELATED PRECURSOR NEOPLASMS	AML with minimal differentiation	Adverse	Adverse	ACUTE MYELOID LEUKAEMIA (AML) AND RELATED PRECURSOR NEOPLASMS	AML with minimal differentiation	29	15	Initial Acute Leukemia Diagnosis	Peripheral Blood	n	y	n	n	y	n	2	Standard Chemotherapy|Bone Marrow Transplant	4	Bellicum Trial (Flu/Cy/TBI + ATG + Rituximab then BPX-501)|7+3 (Cytarabine, Idarubicin)|HiDAC|MEC (Cytarabine, Etoposide, Mitoxantrone)	4	Consolidation|Induction|Allogeneic - Mismatched Unrelated Donor|Re-induction	Refractory	Standard Chemotherapy	6	Bone Marrow Transplant
15-00514	2188	Female	Female	White	5	n	81	FALSE	FALSE	FALSE	None	FALSE	FALSE	y	Bladder Cancer|Ovarian cancer	y	n	n	n	n	n	n	n	ACUTE MYELOID LEUKAEMIA (AML) AND RELATED PRECURSOR NEOPLASMS	Therapy-related myeloid neoplasms	Adverse	Adverse	ACUTE MYELOID LEUKAEMIA (AML) AND RELATED PRECURSOR NEOPLASMS	Therapy-related myeloid neoplasms	81	0	Initial Acute Leukemia Diagnosis	Bone Marrow Aspirate	n	y	n	n	y	n	2	Standard Chemotherapy|Targeted Therapy - Other	2	Azacitidine|Venetoclax (ABT-199)	2	Hypomethylating/Low Dose Cytarabine|Experimental				Targeted Therapy - Other
15-00525	2192	Female	Female	Black	1	n	36	FALSE	TRUE	FALSE	PML-RARA	FALSE	FALSE	n		y	n	n	n	n	n	n	n	ACUTE MYELOID LEUKAEMIA (AML) AND RELATED PRECURSOR NEOPLASMS	Acute promyelocytic leukaemia with t(15;17)(q22;q12); PML-RARA	Favorable	Intermediate-II	ACUTE MYELOID LEUKAEMIA (AML) AND RELATED PRECURSOR NEOPLASMS	Acute promyelocytic leukaemia with t(15;17)(q22;q12); PML-RARA	36	0	Initial Acute Leukemia Diagnosis	Bone Marrow Aspirate	y	y	n	y	y	n	2	Standard Chemotherapy|Targeted Therapy - Other	2	ATRA, Arsenic Trioxide|APML4 Protocol (ATRA, Arsenic Trioxide, Idarubicin)	2	Induction|Experimental	Complete Response	Standard Chemotherapy	27	Targeted Therapy - Other
15-00534	2195	Male	Male	White	5	n	87	FALSE	FALSE	TRUE	None	FALSE	FALSE	n		y	n	n	n	n	n	y	y	ACUTE MYELOID LEUKAEMIA (AML) AND RELATED PRECURSOR NEOPLASMS	AML with mutated CEBPA	Adverse	Intermediate-II	ACUTE MYELOID LEUKAEMIA (AML) AND RELATED PRECURSOR NEOPLASMS	AML with mutated CEBPA	87	0	Initial Acute Leukemia Diagnosis	Bone Marrow Aspirate	y	y	y	y	y	y	2	Standard Chemotherapy|Targeted Therapy - Other	2	AG-120|Decitabine	2	Hypomethylating/Low Dose Cytarabine|Experimental				Targeted Therapy - Other
15-00539	2196	Female	Female	White	2	n	72	FALSE	FALSE	TRUE	None	FALSE	FALSE	n		y	n	y	y	n	n	n	n	ACUTE MYELOID LEUKAEMIA (AML) AND RELATED PRECURSOR NEOPLASMS	AML with myelodysplasia-related changes	Adverse	Intermediate-II	ACUTE MYELOID LEUKAEMIA (AML) AND RELATED PRECURSOR NEOPLASMS	AML with myelodysplasia-related changes	73	0	Post-Chemotherapy|Residual Disease	Peripheral Blood	y	y	y	y	y	y	2	Standard Chemotherapy|Other	4	Lenalidomide|Azacitidine|Decitabine|Clofarabine, Cytarabine	2	Hypomethylating/Low Dose Cytarabine|Maintenance				Other
15-00556	2202	Male	Male	White	1	n	10	FALSE	TRUE	FALSE	None	FALSE	FALSE	n		y	n	n	n	n	n	n	n	ACUTE MYELOID LEUKAEMIA (AML) AND RELATED PRECURSOR NEOPLASMS	AML with mutated CEBPA	IntermediateOrAdverse	Not Enough Information	ACUTE MYELOID LEUKAEMIA (AML) AND RELATED PRECURSOR NEOPLASMS	AML with mutated CEBPA	10	0	Initial Acute Leukemia Diagnosis	Peripheral Blood	y	y	y	y	y	y	3	Standard Chemotherapy|Intrathecal|Other	3	COG-AAML1031 (IT/IV Cytarabine, Daunorubicin, Etoposide, Mitoxantrone +/- Bortezomib or Sorafenib)|Cytarabine|MiDAC	2	Induction|Re-induction	Refractory	Intrathecal	10	Standard Chemotherapy
15-00559	2205	Female	Female	HispNative	5	n	42	FALSE	FALSE	FALSE	None	FALSE	FALSE	n		y	n	n	n	n	n	n	n	ACUTE MYELOID LEUKAEMIA (AML) AND RELATED PRECURSOR NEOPLASMS	Acute myelomonocytic leukaemia	Adverse	Not Enough Information	ACUTE MYELOID LEUKAEMIA (AML) AND RELATED PRECURSOR NEOPLASMS	Acute myelomonocytic leukaemia	42	0	Post-Chemotherapy|Residual Disease	Peripheral Blood	y	y	y	y	y	y	2	Standard Chemotherapy|Targeted Therapy - Other	3	7+3 (Cytarabine, Idarubicin)|AG-221|FLAG-IDA (Cytarabine, Filgrastim, Fludarabine, Idarubicin)	3	Salvage|Induction|Experimental	Refractory	Standard Chemotherapy	-1	Targeted Therapy - Other
15-00563	2204	Female	Female	White	1	n	2	FALSE	TRUE	FALSE	None	FALSE	FALSE	n		y	n	n	n	n	n	n	n	ACUTE MYELOID LEUKAEMIA (AML) AND RELATED PRECURSOR NEOPLASMS	AML without maturation	Adverse	Adverse	ACUTE MYELOID LEUKAEMIA (AML) AND RELATED PRECURSOR NEOPLASMS	AML without maturation	2	0	Initial Acute Leukemia Diagnosis	Bone Marrow Aspirate	y	y	y	y	y	y	3	Standard Chemotherapy|Bone Marrow Transplant|Intrathecal	4	COG-AAML1031 (IT/IV Cytarabine, Daunorubicin, Etoposide, Mitoxantrone +/- Bortezomib or Sorafenib)|Cytarabine|FLAG (Fludarabine, High-dose Cytarabine, G-CSF)|Busulfan, Cyclophosphamide	3	Induction|Re-induction|Allogeneic - Matched Unrelated Donor	Complete Response	Standard Chemotherapy	136	Bone Marrow Transplant
15-00571	2213	Male	Male	White	3	n	61	FALSE	TRUE	FALSE	None	FALSE	FALSE	n		y	n	n	n	n	n	n	n	ACUTE MYELOID LEUKAEMIA (AML) AND RELATED PRECURSOR NEOPLASMS	AML with maturation	Adverse	Not Enough Information	ACUTE MYELOID LEUKAEMIA (AML) AND RELATED PRECURSOR NEOPLASMS	AML with maturation	61	0	Initial Acute Leukemia Diagnosis	Peripheral Blood	n	y	y	n	y	y	1	Standard Chemotherapy	1	7+3 (Cytarabine, Idarubicin)	1	Induction	Refractory	Standard Chemotherapy	-1	Standard Chemotherapy
15-00572	2213	Male	Male	White	3	n	61	FALSE	TRUE	FALSE	None	FALSE	FALSE	n		y	n	n	n	n	n	n	n	ACUTE MYELOID LEUKAEMIA (AML) AND RELATED PRECURSOR NEOPLASMS	AML with maturation	Adverse	Not Enough Information	ACUTE MYELOID LEUKAEMIA (AML) AND RELATED PRECURSOR NEOPLASMS	AML with maturation	61	0	Initial Acute Leukemia Diagnosis	Bone Marrow Aspirate	y	y	n	y	y	n	1	Standard Chemotherapy	1	7+3 (Cytarabine, Idarubicin)	1	Induction	Refractory	Standard Chemotherapy	-1	Standard Chemotherapy
15-00578	2214	Female	Female	White	1	n	62	FALSE	TRUE	FALSE	None	FALSE	FALSE	n		y	n	n	n	n	n	n	n	ACUTE MYELOID LEUKAEMIA (AML) AND RELATED PRECURSOR NEOPLASMS	AML with myelodysplasia-related changes	Adverse	Adverse	ACUTE MYELOID LEUKAEMIA (AML) AND RELATED PRECURSOR NEOPLASMS	AML with myelodysplasia-related changes	62	0	Initial Acute Leukemia Diagnosis	Bone Marrow Aspirate	y	y	y	y	y	y	3	Standard Chemotherapy|Bone Marrow Transplant|Other	4	3+7 (Cytarabine, Daunorubicin)|MiDAC|Hydroxyurea|Fludarabine, Melphalan, TBI, ATG	4	Hypomethylating/Low Dose Cytarabine|Consolidation|Induction|Allogeneic - Child	Complete Response	Standard Chemotherapy	7	Bone Marrow Transplant
15-00581	2222	Female	Female	White	2	n	74	FALSE	FALSE	FALSE	None	TRUE	FALSE	y	Uterine Sarcoma|Breast Cancer	y	n	y	n	n	n	n	n	MYELODYSPLASTIC SYNDROMES	Myelodysplastic syndrome associated with isolated del(5q)	Adverse		MYELODYSPLASTIC SYNDROMES	Myelodysplastic syndrome associated with isolated del(5q)	74	0	Residual Disease|Post-Chemotherapy	Bone Marrow Aspirate	n	y	n	n	y	n	2	Standard Chemotherapy|Supportive/Palliative Care	2	Lenalidomide|Azacitidine	2	Hypomethylating/Low Dose Cytarabine|Maintenance				Supportive/Palliative Care
15-00593	2225	Female	Female	White	3	n	71	FALSE	FALSE	FALSE	None	FALSE	FALSE	y	Follicular lymphoma	y	n	n	n	n	n	n	n	ACUTE MYELOID LEUKAEMIA (AML) AND RELATED PRECURSOR NEOPLASMS	Therapy-related myeloid neoplasms	Intermediate	Intermediate-II	ACUTE MYELOID LEUKAEMIA (AML) AND RELATED PRECURSOR NEOPLASMS	Therapy-related myeloid neoplasms	71	0	Initial Acute Leukemia Diagnosis	Peripheral Blood	y	y	y	y	y	y	2	Standard Chemotherapy|Supportive/Palliative Care	5	7+3 (Cytarabine, Idarubicin)|Azacitidine|CLAG-M (Cladribine, Cytarabine, Mitoxantrone, Filgrastim)|Hydroxyurea|Mitoxantrone	4	Hypomethylating/Low Dose Cytarabine|Induction|Re-induction|Supportive/Palliative Care	Refractory	Standard Chemotherapy	-1	Supportive/Palliative Care
15-00595	2226	Male	Male	White	2	n	55	FALSE	TRUE	FALSE	None	FALSE	FALSE	n		y	n	n	n	n	n	n	n	ACUTE MYELOID LEUKAEMIA (AML) AND RELATED PRECURSOR NEOPLASMS	AML without maturation	Intermediate	Adverse	ACUTE MYELOID LEUKAEMIA (AML) AND RELATED PRECURSOR NEOPLASMS	AML without maturation	55	0	Initial Acute Leukemia Diagnosis	Bone Marrow Aspirate	y	y	n	y	y	n	1	Standard Chemotherapy	1	7+3 (Cytarabine, Idarubicin)	1	Induction	Unknown	Standard Chemotherapy	8	Standard Chemotherapy
15-00608	2232	Female	Female	White	5	n	61	FALSE	FALSE	TRUE	None	FALSE	FALSE	n		y	n	y	y	n	n	n	n	ACUTE MYELOID LEUKAEMIA (AML) AND RELATED PRECURSOR NEOPLASMS	AML with myelodysplasia-related changes	Adverse	Not Enough Information	ACUTE MYELOID LEUKAEMIA (AML) AND RELATED PRECURSOR NEOPLASMS	AML with myelodysplasia-related changes	61	0	Initial Acute Leukemia Diagnosis	Peripheral Blood	y	y	y	y	y	y	2	Standard Chemotherapy|Bone Marrow Transplant	2	Cyclophosphamide, Fludarabine, TBI|7+3 (Cytarabine, Idarubicin) plus Sorafenib	2	Induction|Double Umbilical Cord Blood Transplant (DUCBT)	Complete Response	Standard Chemotherapy	-1	Bone Marrow Transplant
15-00610	2233	Female	Female	White	5	n	42	FALSE	TRUE	FALSE	None	FALSE	FALSE	n		y	n	n	n	n	n	n	n	ACUTE MYELOID LEUKAEMIA (AML) AND RELATED PRECURSOR NEOPLASMS	Acute monoblastic and monocytic leukaemia	Adverse	Intermediate-I	ACUTE MYELOID LEUKAEMIA (AML) AND RELATED PRECURSOR NEOPLASMS	Acute monoblastic and monocytic leukaemia	42	0	Initial Acute Leukemia Diagnosis	Bone Marrow Aspirate	y	y	y	y	y	y	2	Standard Chemotherapy|Bone Marrow Transplant	4	HiDAC|GCLAC (GCSF, Clofarabine & Cytarabine)|7+3 (Cytarabine, Idarubicin) plus Sorafenib|Fludarabine, Cyclophosphamide, TBI	3	Induction|Re-induction|Double Umbilical Cord Blood Transplant (DUCBT)	Refractory	Standard Chemotherapy	-1	Bone Marrow Transplant
15-00614	2234	Male	Male	White	1	n	51	FALSE	TRUE	FALSE	None	FALSE	FALSE	n		y	n	n	n	n	n	n	n	ACUTE MYELOID LEUKAEMIA (AML) AND RELATED PRECURSOR NEOPLASMS	AML with myelodysplasia-related changes	Adverse	Adverse	ACUTE MYELOID LEUKAEMIA (AML) AND RELATED PRECURSOR NEOPLASMS	AML with myelodysplasia-related changes	51	0	Initial Acute Leukemia Diagnosis	Bone Marrow Aspirate	y	y	y	y	y	y	2	Standard Chemotherapy|Bone Marrow Transplant	3	HiDAC|SWOG S1203 (7+3 +/- Vorinostat)|Bu/Cy/TBI	4	Consolidation|Induction|Allogeneic - Mismatched Unrelated Donor|Re-induction	Refractory	Standard Chemotherapy	6	Bone Marrow Transplant
15-00615	2235	Female	Female	Asian	3	n	24	FALSE	TRUE	FALSE	None	FALSE	FALSE	n		y	n	n	n	n	n	n	n	ACUTE MYELOID LEUKAEMIA (AML) AND RELATED PRECURSOR NEOPLASMS	AML with mutated CEBPA	Adverse	Intermediate-I	ACUTE MYELOID LEUKAEMIA (AML) AND RELATED PRECURSOR NEOPLASMS	AML with mutated CEBPA	24	0	Initial Acute Leukemia Diagnosis	Leukapheresis	y	y	y	y	y	y	2	Standard Chemotherapy|Bone Marrow Transplant	6	Busulfan, Fludarabine|7+3 (Cytarabine, Idarubicin)|HiDAC|CLAG (Cladribine, Cytarabine, Filgrastim)|Azacitidine|CLAG-M (Cladribine, Cytarabine, Mitoxantrone, Filgrastim)	5	Allogeneic - Sibling|Consolidation|Salvage|Induction|Re-induction	Refractory	Standard Chemotherapy	-1	Bone Marrow Transplant
15-00616	2236	Female	Female	White	1	n	68	FALSE	TRUE	FALSE	None	FALSE	FALSE	n		y	n	n	n	n	n	n	n	ACUTE MYELOID LEUKAEMIA (AML) AND RELATED PRECURSOR NEOPLASMS	AML with myelodysplasia-related changes	Adverse	Adverse	ACUTE MYELOID LEUKAEMIA (AML) AND RELATED PRECURSOR NEOPLASMS	AML with myelodysplasia-related changes	68	0	Initial Acute Leukemia Diagnosis	Peripheral Blood	y	y	y	y	y	y	2	Standard Chemotherapy|Bone Marrow Transplant	3	Fludarabine, Melphalan|3+7 (Cytarabine, Daunorubicin)|MiDAC	3	Consolidation|Induction|Allogeneic - Mismatched Unrelated Donor	Complete Response	Standard Chemotherapy	6	Bone Marrow Transplant
15-00626	2239	Male	Male	White	5	n	77	FALSE	FALSE	TRUE	None	FALSE	FALSE	n		y	n	y	y	n	n	n	n	ACUTE MYELOID LEUKAEMIA (AML) AND RELATED PRECURSOR NEOPLASMS	AML with mutated CEBPA	Adverse	Intermediate-II	ACUTE MYELOID LEUKAEMIA (AML) AND RELATED PRECURSOR NEOPLASMS	AML with mutated CEBPA	77	0	Initial Acute Leukemia Diagnosis	Peripheral Blood	y	y	n	y	y	n	2	Standard Chemotherapy|Targeted Therapy - Other	3	AG-221|Azacitidine|Decitabine	3	Hypomethylating/Low Dose Cytarabine|Induction|Experimental	Refractory	Standard Chemotherapy	212	Targeted Therapy - Other
15-00633	2241	Female	Female	White	3	n	52	FALSE	FALSE	FALSE	MLLT3-KMT2A	FALSE	FALSE	y	Breast Cancer	y	n	n	n	n	n	n	n	ACUTE MYELOID LEUKAEMIA (AML) AND RELATED PRECURSOR NEOPLASMS	Therapy-related myeloid neoplasms	Adverse	Intermediate-II	ACUTE MYELOID LEUKAEMIA (AML) AND RELATED PRECURSOR NEOPLASMS	Therapy-related myeloid neoplasms	52	0	Initial Acute Leukemia Diagnosis	Bone Marrow Aspirate	y	y	y	y	y	y	2	Standard Chemotherapy|Bone Marrow Transplant	3	7+3 (Cytarabine, Idarubicin)|HiDAC|Fludarabine, Melphalan, ATG, Methotrexate	3	Consolidation|Induction|Allogeneic - Matched Unrelated Donor	Complete Response	Standard Chemotherapy	-1	Bone Marrow Transplant
15-00650	2251	Male	Male	White	1	n	85	FALSE	FALSE	TRUE	None	FALSE	FALSE	n		y	n	n	n	y	y	n	n	ACUTE MYELOID LEUKAEMIA (AML) AND RELATED PRECURSOR NEOPLASMS	Acute myelomonocytic leukaemia	Intermediate	Intermediate-II	ACUTE MYELOID LEUKAEMIA (AML) AND RELATED PRECURSOR NEOPLASMS	Acute myelomonocytic leukaemia	85	0	Initial Acute Leukemia Diagnosis	Bone Marrow Aspirate	y	y	y	y	y	y	1	Standard Chemotherapy	1	Azacitidine	1	Induction	Refractory	Standard Chemotherapy	232	Standard Chemotherapy
15-00653	2254	Female	Female	White	2	n	52	FALSE	TRUE	FALSE	None	FALSE	FALSE	n		y	n	n	n	n	n	n	n	ACUTE MYELOID LEUKAEMIA (AML) AND RELATED PRECURSOR NEOPLASMS	Acute myeloid leukaemia, NOS	Favorable	Favorable	ACUTE MYELOID LEUKAEMIA (AML) AND RELATED PRECURSOR NEOPLASMS	Acute myeloid leukaemia, NOS	52	0	Initial Acute Leukemia Diagnosis	Peripheral Blood	y	y	y	y	y	y	1	Standard Chemotherapy	3	7+3 (Cytarabine, Idarubicin)|HiDAC|MEC (Cytarabine, Etoposide, Mitoxantrone)	3	Consolidation|Salvage|Induction	Complete Response	Standard Chemotherapy	7	Standard Chemotherapy
15-00655	2260	Female	Female	White	3	n	70	FALSE	TRUE	FALSE	None	FALSE	FALSE	n		y	n	n	n	n	n	n	n	ACUTE MYELOID LEUKAEMIA (AML) AND RELATED PRECURSOR NEOPLASMS	AML with myelodysplasia-related changes	Adverse	Intermediate-II	ACUTE MYELOID LEUKAEMIA (AML) AND RELATED PRECURSOR NEOPLASMS	AML with myelodysplasia-related changes	70	0	Initial Acute Leukemia Diagnosis	Bone Marrow Aspirate	n	y	n	n	y	n	2	Standard Chemotherapy|Bone Marrow Transplant	3	7+3 (Cytarabine, Idarubicin)|HiDAC|Treo/Flu/TBI (Treosulfan, Fludarabine, Total Body Irradiation)	3	Consolidation|Induction|Allogeneic - Matched Unrelated Donor	Complete Response	Standard Chemotherapy	-1	Bone Marrow Transplant
15-00670	2265	Male	Male	White	1	n	61	FALSE	TRUE	FALSE	None	FALSE	FALSE	n		y	n	n	n	n	n	n	n	ACUTE MYELOID LEUKAEMIA (AML) AND RELATED PRECURSOR NEOPLASMS	Acute myeloid leukaemia, NOS	IntermediateOrAdverse	Intermediate-I	ACUTE MYELOID LEUKAEMIA (AML) AND RELATED PRECURSOR NEOPLASMS	Acute myeloid leukaemia, NOS	61	0	Initial Acute Leukemia Diagnosis	Peripheral Blood	y	y	y	y	y	y	2	Standard Chemotherapy|Bone Marrow Transplant	4	Fludarabine, Melphalan|3+7 (Cytarabine, Daunorubicin)|MiDAC|Hydroxyurea	4	Allogeneic - Sibling|Hypomethylating/Low Dose Cytarabine|Consolidation|Induction	Complete Response	Standard Chemotherapy	6	Bone Marrow Transplant
15-00674	2269	Female	Female	White	5	n	54	FALSE	TRUE	FALSE	None	FALSE	FALSE	n		y	n	n	n	n	n	n	n	ACUTE MYELOID LEUKAEMIA (AML) AND RELATED PRECURSOR NEOPLASMS	AML with myelodysplasia-related changes	Adverse	Adverse	ACUTE MYELOID LEUKAEMIA (AML) AND RELATED PRECURSOR NEOPLASMS	AML with myelodysplasia-related changes	54	0	Initial Acute Leukemia Diagnosis	Bone Marrow Aspirate	y	y	n	y	y	n	1	Standard Chemotherapy	1	7+3 (Cytarabine, Idarubicin) plus Sorafenib	1	Induction	Complete Response	Standard Chemotherapy	19	Standard Chemotherapy
15-00680	2272	Male	Male	White	1	n	68	FALSE	TRUE	FALSE	None	FALSE	FALSE	n		y	n	n	n	n	n	n	n	ACUTE MYELOID LEUKAEMIA (AML) AND RELATED PRECURSOR NEOPLASMS	AML with mutated NPM1	FavorableOrIntermediate	Intermediate-I	ACUTE MYELOID LEUKAEMIA (AML) AND RELATED PRECURSOR NEOPLASMS	AML with mutated NPM1	68	0	Initial Acute Leukemia Diagnosis	Bone Marrow Aspirate	y	y	y	y	y	y	2	Standard Chemotherapy|Bone Marrow Transplant	3	HiDAC|3+7 (Cytarabine, Daunorubicin)|Bu/Flu/TBI (Busulfan, Fludarabine, Total Body Irradiation)	3	Consolidation|Induction|Allogeneic - Matched Unrelated Donor	Complete Response	Standard Chemotherapy	23	Bone Marrow Transplant
15-00682	2273	Female	Female	White	5	n	83	FALSE	FALSE	FALSE	None	FALSE	FALSE	y	Squamous cell carcinoma|Lung Cancer	n	n	n	n	n	n	n	n	ACUTE MYELOID LEUKAEMIA (AML) AND RELATED PRECURSOR NEOPLASMS	AML with myelodysplasia-related changes	Adverse	Not Enough Information	ACUTE MYELOID LEUKAEMIA (AML) AND RELATED PRECURSOR NEOPLASMS	AML with myelodysplasia-related changes	83	0	Initial Acute Leukemia Diagnosis	Peripheral Blood	n	y	n	n	y	n	1	Targeted Therapy - Other	1	AG-221	1	Experimental				Targeted Therapy - Other
15-00683	2273	Female	Female	White	5	n	83	FALSE	FALSE	FALSE	None	FALSE	FALSE	y	Squamous cell carcinoma|Lung Cancer	n	n	n	n	n	n	n	n	ACUTE MYELOID LEUKAEMIA (AML) AND RELATED PRECURSOR NEOPLASMS	AML with myelodysplasia-related changes	Adverse	Adverse	ACUTE MYELOID LEUKAEMIA (AML) AND RELATED PRECURSOR NEOPLASMS	AML with myelodysplasia-related changes	83	0	Initial Acute Leukemia Diagnosis	Bone Marrow Aspirate	y	n	n	y	n	n	1	Targeted Therapy - Other	1	AG-221	1	Experimental				Targeted Therapy - Other
15-00688	2276	Female	Female	White	1	n	63	FALSE	TRUE	FALSE	None	FALSE	FALSE	n		y	n	n	n	n	n	n	n	ACUTE MYELOID LEUKAEMIA (AML) AND RELATED PRECURSOR NEOPLASMS	AML with myelodysplasia-related changes	Adverse	Adverse	ACUTE MYELOID LEUKAEMIA (AML) AND RELATED PRECURSOR NEOPLASMS	AML with myelodysplasia-related changes	63	0	Initial Acute Leukemia Diagnosis	Bone Marrow Aspirate	y	y	y	y	y	y	1	Standard Chemotherapy	1	Decitabine	1	Induction	Unknown	Standard Chemotherapy	9	Standard Chemotherapy
15-00692	2277	Female	Female	White	2	n	72	TRUE	FALSE	FALSE	None	FALSE	FALSE	n		y	n	n	n	n	n	n	n	ACUTE MYELOID LEUKAEMIA (AML) AND RELATED PRECURSOR NEOPLASMS	AML with mutated CEBPA	Adverse	Intermediate-II	ACUTE MYELOID LEUKAEMIA (AML) AND RELATED PRECURSOR NEOPLASMS	AML with mutated CEBPA	73	0	Post-Chemotherapy|Relapse	Bone Marrow Aspirate	y	y	y	y	y	y	2	Standard Chemotherapy|Supportive/Palliative Care	3	7+3 (Cytarabine, Idarubicin)|HiDAC|Azacitidine	4	Hypomethylating/Low Dose Cytarabine|Consolidation|Salvage|Induction	Complete Response	Standard Chemotherapy	-1	Supportive/Palliative Care
15-00693	2279	Female	Female	White	1	n	66	FALSE	TRUE	FALSE	None	FALSE	FALSE	n		y	n	n	n	n	n	n	n	ACUTE MYELOID LEUKAEMIA (AML) AND RELATED PRECURSOR NEOPLASMS	Acute myeloid leukaemia, NOS	Adverse	Intermediate-II	ACUTE MYELOID LEUKAEMIA (AML) AND RELATED PRECURSOR NEOPLASMS	Acute myeloid leukaemia, NOS	66	0	Initial Acute Leukemia Diagnosis	Bone Marrow Aspirate	y	y	y	y	y	y	3	Standard Chemotherapy|Bone Marrow Transplant|Targeted Therapy - Other	4	Bortezomib|3+7 (Cytarabine, Daunorubicin)|MiDAC|Fludarabine, Cytarabine	4	Allogeneic - Sibling|Consolidation|Induction|Experimental	Refractory	Standard Chemotherapy	6	Bone Marrow Transplant
15-00701	2280	Female	Female	White	1	n	50	FALSE	FALSE	FALSE	None	FALSE	FALSE	n		y	n	n	n	n	n	n	n	ACUTE MYELOID LEUKAEMIA (AML) AND RELATED PRECURSOR NEOPLASMS	AML with minimal differentiation	Intermediate	Intermediate-II	ACUTE MYELOID LEUKAEMIA (AML) AND RELATED PRECURSOR NEOPLASMS	AML with minimal differentiation	50	0	Residual Disease	Peripheral Blood	y	y	y	y	y	y	2	Standard Chemotherapy|Other	6	5+2 (Cytarabine, Idarubicin)|7+3 (Cytarabine, Idarubicin)|HAM (Cytarabine, Mitoxantrone)|Azacitidine|MEC (Cytarabine, Etoposide, Mitoxantrone)|Hydroxyurea	5	Hypomethylating/Low Dose Cytarabine|Consolidation|Salvage|Induction|Re-induction	Refractory	Standard Chemotherapy	6	Other
15-00702	2281	Female	Female	White	1	n	35	FALSE	TRUE	FALSE	CBFB-MYH11	FALSE	FALSE	n		y	n	n	n	n	n	n	n	ACUTE MYELOID LEUKAEMIA (AML) AND RELATED PRECURSOR NEOPLASMS	AML with inv(16)(p13.1q22) or t(16;16)(p13.1;q22); CBFB-MYH11	Favorable	Favorable	ACUTE MYELOID LEUKAEMIA (AML) AND RELATED PRECURSOR NEOPLASMS	AML with inv(16)(p13.1q22) or t(16;16)(p13.1;q22); CBFB-MYH11	35	0	Initial Acute Leukemia Diagnosis	Bone Marrow Aspirate	y	y	y	y	y	y	1	Standard Chemotherapy	2	7+3 (Cytarabine, Idarubicin)|HiDAC	2	Consolidation|Induction	Complete Response	Standard Chemotherapy	10	Standard Chemotherapy
15-00704	2282	Female	Male	White	1	n	40	FALSE	FALSE	FALSE	None	FALSE	FALSE	n		y	n	n	n	n	n	n	n	ACUTE MYELOID LEUKAEMIA (AML) AND RELATED PRECURSOR NEOPLASMS	AML without maturation	Intermediate	Intermediate-I	ACUTE MYELOID LEUKAEMIA (AML) AND RELATED PRECURSOR NEOPLASMS	AML without maturation	47	0	Post-Transplant|Post-Chemotherapy	Bone Marrow Aspirate	n	y	n	n	y	n	3	DLI|Standard Chemotherapy|Bone Marrow Transplant	8	Fludarabine, Melphalan|5+2 (Cytarabine, Idarubicin)|7+3 (Cytarabine, Idarubicin)|Donor Lymphocyte Infusion|FLAG-IDA (Cytarabine, Filgrastim, Fludarabine, Idarubicin)|Azacitidine|MEC (Cytarabine, Etoposide, Mitoxantrone)|Busulfan, Cyclophosphamide	6	Allogeneic - Sibling|Consolidation|Unknown|Induction|Re-induction|Allogeneic - Matched Unrelated Donor	Complete Response	Standard Chemotherapy	10	Bone Marrow Transplant
15-00717	2295	Male	Male	White	1	n	61	FALSE	TRUE	FALSE	None	FALSE	FALSE	n		y	n	n	n	n	n	n	n	ACUTE MYELOID LEUKAEMIA (AML) AND RELATED PRECURSOR NEOPLASMS	AML with mutated NPM1	Favorable	Favorable	ACUTE MYELOID LEUKAEMIA (AML) AND RELATED PRECURSOR NEOPLASMS	AML with mutated NPM1	61	0	Initial Acute Leukemia Diagnosis	Bone Marrow Aspirate	y	y	y	y	y	y	1	Standard Chemotherapy	1	7+3 (Cytarabine, Idarubicin)	1	Induction	Complete Response	Standard Chemotherapy	6	Standard Chemotherapy
15-00724	2287	Male	Male	HispNative	3	n	51	FALSE	TRUE	FALSE	None	FALSE	FALSE	n		y	n	n	n	n	n	n	n	ACUTE MYELOID LEUKAEMIA (AML) AND RELATED PRECURSOR NEOPLASMS	AML with mutated NPM1	FavorableOrIntermediate	Intermediate-I	ACUTE MYELOID LEUKAEMIA (AML) AND RELATED PRECURSOR NEOPLASMS	AML with mutated NPM1	51	0	Initial Acute Leukemia Diagnosis	Bone Marrow Aspirate	y	y	n	y	y	n	2	Standard Chemotherapy|Bone Marrow Transplant	3	Busulfan, Fludarabine|7+3 (Cytarabine, Idarubicin)|HiDAC	3	Allogeneic - Sibling|Consolidation|Induction	Refractory	Standard Chemotherapy	-1	Bone Marrow Transplant
15-00726	2288	Female	Female	White	1	n	70	FALSE	TRUE	FALSE	None	FALSE	FALSE	n		y	n	n	n	n	n	n	n	ACUTE MYELOID LEUKAEMIA (AML) AND RELATED PRECURSOR NEOPLASMS	AML with mutated NPM1	Favorable	Favorable	ACUTE MYELOID LEUKAEMIA (AML) AND RELATED PRECURSOR NEOPLASMS	AML with mutated NPM1	70	0	Initial Acute Leukemia Diagnosis	Bone Marrow Aspirate	n	y	n	n	y	n	1	Standard Chemotherapy	2	3+7 (Cytarabine, Daunorubicin)|MiDAC	2	Consolidation|Induction	Complete Response	Standard Chemotherapy	6	Standard Chemotherapy
15-00731	2290	Female	Female	White	1	n	66	FALSE	TRUE	FALSE	None	FALSE	FALSE	n		y	n	n	n	n	n	n	n	ACUTE MYELOID LEUKAEMIA (AML) AND RELATED PRECURSOR NEOPLASMS	Myeloid sarcoma	Intermediate	Intermediate-I	ACUTE MYELOID LEUKAEMIA (AML) AND RELATED PRECURSOR NEOPLASMS	Myeloid sarcoma	66	0	Initial Acute Leukemia Diagnosis	Bone Marrow Aspirate	n	y	n	n	y	n	1	Standard Chemotherapy	3	7+3 (Cytarabine, Idarubicin)|Azacitidine|FLAG (Fludarabine, High-dose Cytarabine, G-CSF)	3	Consolidation|Induction|Re-induction	Complete Response i	Standard Chemotherapy	20	Standard Chemotherapy
15-00734	2293	Female	Female	White	1	n	53	FALSE	TRUE	FALSE	None	FALSE	FALSE	n		y	n	n	n	n	n	n	n	ACUTE MYELOID LEUKAEMIA (AML) AND RELATED PRECURSOR NEOPLASMS	AML with mutated NPM1	Favorable	Favorable	ACUTE MYELOID LEUKAEMIA (AML) AND RELATED PRECURSOR NEOPLASMS	AML with mutated NPM1	53	0	Initial Acute Leukemia Diagnosis	Bone Marrow Aspirate	y	y	y	y	y	y	1	Standard Chemotherapy	1	SWOG S1203 (7+3 +/- Vorinostat)	1	Induction	Complete Response	Standard Chemotherapy	153	Standard Chemotherapy
15-00742	2300	Female	Female	White	1	n	34	FALSE	FALSE	FALSE	PML-RARA	FALSE	FALSE	y	Pituitary macroadenoma	y	n	n	n	n	n	n	n	ACUTE MYELOID LEUKAEMIA (AML) AND RELATED PRECURSOR NEOPLASMS	Acute promyelocytic leukaemia with t(15;17)(q22;q12); PML-RARA	Favorable	Adverse	ACUTE MYELOID LEUKAEMIA (AML) AND RELATED PRECURSOR NEOPLASMS	Acute promyelocytic leukaemia with t(15;17)(q22;q12); PML-RARA	34	0	Initial Acute Leukemia Diagnosis	Bone Marrow Aspirate	y	y	y	n	y	y	1	Standard Chemotherapy	1	ATRA, Arsenic Trioxide	1	Induction	Unknown	Standard Chemotherapy	-1	Standard Chemotherapy
15-00755	2304	Male	Male	White	3	n	59	TRUE	FALSE	FALSE	None	FALSE	FALSE	n		y	n	n	n	n	n	n	n	ACUTE MYELOID LEUKAEMIA (AML) AND RELATED PRECURSOR NEOPLASMS	AML with mutated NPM1	Intermediate	Intermediate-II	ACUTE MYELOID LEUKAEMIA (AML) AND RELATED PRECURSOR NEOPLASMS	AML with mutated NPM1	59	0	Relapse|Post-Chemotherapy	Bone Marrow Aspirate	y	y	y	y	y	y	1	Standard Chemotherapy	3	Azacitidine, Sorafenib|5+2 (Cytarabine, Idarubicin)|7+3 (Cytarabine, Idarubicin)	3	Consolidation|Induction|Re-induction	Complete Response	Standard Chemotherapy	-1	Standard Chemotherapy
15-00756	2305	Male	Male	White	1	n	36	FALSE	TRUE	FALSE	RUNX1-RUNX1T1	FALSE	FALSE	n		y	n	n	n	n	n	n	n	ACUTE MYELOID LEUKAEMIA (AML) AND RELATED PRECURSOR NEOPLASMS	AML with t(8;21)(q22;q22); RUNX1-RUNX1T1	Intermediate	Favorable	ACUTE MYELOID LEUKAEMIA (AML) AND RELATED PRECURSOR NEOPLASMS	AML with t(8;21)(q22;q22); RUNX1-RUNX1T1	36	0	Initial Acute Leukemia Diagnosis	Bone Marrow Aspirate	y	y	y	y	y	y	1	Standard Chemotherapy	3	HiDAC|3+7 (Cytarabine, Daunorubicin)|Hydroxyurea	2	Consolidation|Induction	Refractory	Standard Chemotherapy	-1	Standard Chemotherapy
15-00763	2307	Male	Male	White	3	n	23	FALSE	TRUE	FALSE	RUNX1-RUNX1T1	FALSE	FALSE	n		y	n	n	n	n	n	n	n	ACUTE MYELOID LEUKAEMIA (AML) AND RELATED PRECURSOR NEOPLASMS	AML with t(8;21)(q22;q22); RUNX1-RUNX1T1	Adverse	Adverse	ACUTE MYELOID LEUKAEMIA (AML) AND RELATED PRECURSOR NEOPLASMS	AML with t(8;21)(q22;q22); RUNX1-RUNX1T1	23	0	Initial Acute Leukemia Diagnosis	Peripheral Blood	y	y	y	y	y	y	2	Standard Chemotherapy|Bone Marrow Transplant	2	7+3 (Cytarabine, Idarubicin)|Busulfan, Fludarabine, Cyclophosphamide, Thymoglobulin (Bu/Flu/Cy/ATG)	2	Induction|Allogeneic - Matched Unrelated Donor	Complete Response	Standard Chemotherapy	-1	Bone Marrow Transplant
15-00764	2308	Male	Male	White	3	n	38	TRUE	FALSE	FALSE	Unknown	FALSE	FALSE	n		y	n	n	n	n	n	n	n	ACUTE MYELOID LEUKAEMIA (AML) AND RELATED PRECURSOR NEOPLASMS	AML with t(6;9)(p23;q34); DEK-NUP214	Adverse	Adverse	ACUTE MYELOID LEUKAEMIA (AML) AND RELATED PRECURSOR NEOPLASMS	AML with t(6;9)(p23;q34); DEK-NUP214	40	0	Relapse|Post-Chemotherapy|Post-Transplant	Peripheral Blood	y	y	y	n	y	y	3	Standard Chemotherapy|Bone Marrow Transplant|Targeted Therapy - Kinase Inhibitor(s)	6	Azacitidine, Sorafenib|Busulfan, Fludarabine|7+3 (Cytarabine, Idarubicin)|Gilteritinib (ASP2215)|Sorafenib|Cladribine, Cytarabine, Idarubicin	7	Allogeneic - Sibling|Hypomethylating/Low Dose Cytarabine|Salvage|Induction|Experimental|Intensification|Re-induction	Refractory	Standard Chemotherapy	-1	Targeted Therapy - Kinase Inhibitor(s)
15-00766	2310	Male	Male	White	5	n	71	FALSE	FALSE	TRUE	None	FALSE	FALSE	y	Non-Hodgkins Lymphoma	y	n	y	y	n	n	n	n	ACUTE MYELOID LEUKAEMIA (AML) AND RELATED PRECURSOR NEOPLASMS	Therapy-related myeloid neoplasms	Adverse	Adverse	ACUTE MYELOID LEUKAEMIA (AML) AND RELATED PRECURSOR NEOPLASMS	Therapy-related myeloid neoplasms	71	0	Initial Acute Leukemia Diagnosis	Peripheral Blood	y	y	y	y	y	y	1	Standard Chemotherapy	2	Lenalidomide|Decitabine	2	Hypomethylating/Low Dose Cytarabine|Supportive/Palliative Care				Standard Chemotherapy
15-00767	2311	Male	Male	White	2	n	78	FALSE	FALSE	TRUE	None	FALSE	FALSE	n		y	n	n	n	y	y	n	n	ACUTE MYELOID LEUKAEMIA (AML) AND RELATED PRECURSOR NEOPLASMS	AML with mutated CEBPA	Intermediate	Favorable	ACUTE MYELOID LEUKAEMIA (AML) AND RELATED PRECURSOR NEOPLASMS	AML with mutated CEBPA	78	0	Initial Acute Leukemia Diagnosis	Bone Marrow Aspirate	y	y	y	y	y	y	1	Standard Chemotherapy	1	Decitabine	1	Hypomethylating/Low Dose Cytarabine				Standard Chemotherapy
15-00777	2314	Male	Male	White	1	n	68	FALSE	FALSE	TRUE	None	FALSE	FALSE	n		y	n	y	y	n	n	n	n	ACUTE MYELOID LEUKAEMIA (AML) AND RELATED PRECURSOR NEOPLASMS	AML with myelodysplasia-related changes	Adverse	Not Enough Information	ACUTE MYELOID LEUKAEMIA (AML) AND RELATED PRECURSOR NEOPLASMS	AML with myelodysplasia-related changes	68	0	Initial Acute Leukemia Diagnosis|Post-Chemotherapy	Leukapheresis	y	y	y	y	y	y	1	Standard Chemotherapy	1	3+7 (Cytarabine, Daunorubicin)	1	Induction	Refractory	Standard Chemotherapy	7	Standard Chemotherapy
15-00778	2315	Male	Male	White	1	n	62	FALSE	FALSE	TRUE	None	FALSE	FALSE	n		y	n	y	n	n	n	y	y	ACUTE MYELOID LEUKAEMIA (AML) AND RELATED PRECURSOR NEOPLASMS	AML with myelodysplasia-related changes	Adverse	Adverse	ACUTE MYELOID LEUKAEMIA (AML) AND RELATED PRECURSOR NEOPLASMS	AML with myelodysplasia-related changes	62	0	Initial Acute Leukemia Diagnosis	Bone Marrow Aspirate	y	y	n	y	y	n	1	Standard Chemotherapy	2	Decitabine|Hydroxyurea	2	Induction|Re-induction	Complete Response i	Standard Chemotherapy	-1	Standard Chemotherapy
15-00782	2320	Male	Male	White	2	n	61	FALSE	TRUE	FALSE	None	FALSE	FALSE	n		y	n	n	n	n	n	n	n	ACUTE MYELOID LEUKAEMIA (AML) AND RELATED PRECURSOR NEOPLASMS	Acute myeloid leukaemia, NOS	Adverse	Not Enough Information	ACUTE MYELOID LEUKAEMIA (AML) AND RELATED PRECURSOR NEOPLASMS	Acute myeloid leukaemia, NOS	61	0	Initial Acute Leukemia Diagnosis	Bone Marrow Aspirate	y	y	n	y	y	n	1	Standard Chemotherapy	2	7+3 (Cytarabine, Idarubicin)|MEC (Cytarabine, Etoposide, Mitoxantrone)	2	Induction|Re-induction	Complete Response	Standard Chemotherapy	-1	Standard Chemotherapy
15-00786	2322	Male	Male	White	1	y	40	FALSE	TRUE	FALSE	None	FALSE	FALSE	n		y	n	n	n	n	n	n	n	ACUTE MYELOID LEUKAEMIA (AML) AND RELATED PRECURSOR NEOPLASMS	AML with mutated CEBPA	Favorable	Favorable	ACUTE MYELOID LEUKAEMIA (AML) AND RELATED PRECURSOR NEOPLASMS	AML with mutated CEBPA	40	0	Initial Acute Leukemia Diagnosis	Bone Marrow Aspirate	y	y	y	y	y	y	1	Standard Chemotherapy	2	HiDAC|3+7 (Cytarabine, Daunorubicin)	2	Consolidation|Induction	Complete Response	Standard Chemotherapy	6	Standard Chemotherapy
15-00805	1690	Female	Female	White	1	n	60	TRUE	FALSE	FALSE	None	FALSE	FALSE	n		y	n	n	n	n	n	n	n	ACUTE MYELOID LEUKAEMIA (AML) AND RELATED PRECURSOR NEOPLASMS	AML with mutated NPM1	Favorable	Favorable	ACUTE MYELOID LEUKAEMIA (AML) AND RELATED PRECURSOR NEOPLASMS	AML with mutated NPM1	62	461	Post-Chemotherapy|Relapse	Bone Marrow Aspirate	n	y	n	n	y	n	2	Standard Chemotherapy|Bone Marrow Transplant	4	Fludarabine, Melphalan|7+3 (Cytarabine, Idarubicin)|FLAG-IDA (Cytarabine, Filgrastim, Fludarabine, Idarubicin)|MiDAC	4	Consolidation|Induction|Re-induction|Allogeneic - Matched Unrelated Donor	Complete Response	Standard Chemotherapy	7	Bone Marrow Transplant
15-00807	2333	Female	Female	HispNative	1	n	14	FALSE	TRUE	FALSE	RUNX1-RUNX1T1	FALSE	FALSE	n		y	n	n	n	n	n	n	n	ACUTE MYELOID LEUKAEMIA (AML) AND RELATED PRECURSOR NEOPLASMS	AML with t(8;21)(q22;q22); RUNX1-RUNX1T1	Adverse	Adverse	ACUTE MYELOID LEUKAEMIA (AML) AND RELATED PRECURSOR NEOPLASMS	AML with t(8;21)(q22;q22); RUNX1-RUNX1T1	14	0	Initial Acute Leukemia Diagnosis	Peripheral Blood	y	y	y	y	y	y	2	Standard Chemotherapy|Bone Marrow Transplant	2	COG-AAML1031 (IT/IV Cytarabine, Daunorubicin, Etoposide, Mitoxantrone +/- Bortezomib or Sorafenib)|Busulfan, Cyclophosphamide	2	Allogeneic - Sibling|Induction	Complete Response	Standard Chemotherapy	189	Bone Marrow Transplant
15-00811	2337	Male	Male	White	1	n	53	FALSE	FALSE	FALSE	None	FALSE	FALSE	n		y	n	n	n	n	n	n	n	ACUTE MYELOID LEUKAEMIA (AML) AND RELATED PRECURSOR NEOPLASMS	AML with mutated NPM1	Intermediate	Intermediate-II	ACUTE MYELOID LEUKAEMIA (AML) AND RELATED PRECURSOR NEOPLASMS	AML with mutated NPM1	54	7	Post-Chemotherapy|Residual Disease	Peripheral Blood	y	y	y	y	y	y	2	Standard Chemotherapy|Targeted Therapy - Kinase Inhibitor(s)	4	HAM (Cytarabine, Mitoxantrone)|3+7 (Cytarabine, Daunorubicin)|Sorafenib|Hydroxyurea	4	Induction|Experimental|Re-induction|Maintenance	Unknown	Standard Chemotherapy	6	Targeted Therapy - Kinase Inhibitor(s)
15-00813	2339	Female	Female	White	1	n	53	FALSE	TRUE	FALSE	None	FALSE	FALSE	n		y	n	n	n	n	n	n	n	ACUTE MYELOID LEUKAEMIA (AML) AND RELATED PRECURSOR NEOPLASMS	Acute myeloid leukaemia, NOS	Intermediate	Not Enough Information	ACUTE MYELOID LEUKAEMIA (AML) AND RELATED PRECURSOR NEOPLASMS	Acute myeloid leukaemia, NOS	53	0	Initial Acute Leukemia Diagnosis	Bone Marrow Aspirate	y	y	y	y	y	y	1	Standard Chemotherapy	2	FLAG-IDA (Cytarabine, Filgrastim, Fludarabine, Idarubicin)|MEC (Cytarabine, Etoposide, Mitoxantrone)	2	Induction|Re-induction	Refractory	Standard Chemotherapy	4	Standard Chemotherapy
15-00819	2342	Male	Male	White	1	n	64	FALSE	TRUE	FALSE	CBFB-MYH11	FALSE	FALSE	n		y	n	n	n	n	n	n	n	ACUTE MYELOID LEUKAEMIA (AML) AND RELATED PRECURSOR NEOPLASMS	AML with inv(16)(p13.1q22) or t(16;16)(p13.1;q22); CBFB-MYH11	Favorable	Favorable	ACUTE MYELOID LEUKAEMIA (AML) AND RELATED PRECURSOR NEOPLASMS	AML with inv(16)(p13.1q22) or t(16;16)(p13.1;q22); CBFB-MYH11	64	0	Initial Acute Leukemia Diagnosis	Bone Marrow Aspirate	y	y	n	y	y	n	2	Standard Chemotherapy|Intrathecal	4	7+3 (Cytarabine, Idarubicin)|MiDAC|Hydroxyurea|Cytarabine, Methotrexate	3	Consolidation|Induction|CNS	Complete Response	Standard Chemotherapy	6	Standard Chemotherapy
15-00821	2343	Male	Male	White	1	n	66	FALSE	FALSE	FALSE	None	FALSE	FALSE	n		y	n	n	n	n	n	n	n	ACUTE MYELOID LEUKAEMIA (AML) AND RELATED PRECURSOR NEOPLASMS	AML with myelodysplasia-related changes	Intermediate	Not Enough Information	ACUTE MYELOID LEUKAEMIA (AML) AND RELATED PRECURSOR NEOPLASMS	AML with myelodysplasia-related changes	66	0	Post-Chemotherapy	Bone Marrow Aspirate	y	y	n	y	y	n	2	Standard Chemotherapy|Bone Marrow Transplant	3	Fludarabine, Melphalan|7+3 (Cytarabine, Idarubicin)|MiDAC	3	Consolidation|Induction|Allogeneic - Matched Unrelated Donor	Refractory	Standard Chemotherapy	6	Bone Marrow Transplant
15-00829	2001	Female	Male	Black	2	n	67	FALSE	FALSE	FALSE	None	FALSE	FALSE	y	Not specified	y	n	n	n	n	n	n	n	ACUTE MYELOID LEUKAEMIA (AML) AND RELATED PRECURSOR NEOPLASMS	Therapy-related myeloid neoplasms	Adverse	Intermediate-II	ACUTE MYELOID LEUKAEMIA (AML) AND RELATED PRECURSOR NEOPLASMS	Therapy-related myeloid neoplasms	68	254	Post-Chemotherapy|Post-DLI|Post-Transplant|Residual Disease	Peripheral Blood	y	y	y	y	y	y	4	Standard Chemotherapy|Supportive/Palliative Care|Targeted Therapy - Kinase Inhibitor(s)|Targeted Therapy - Other	4	AG-120|MEC (Cytarabine, Etoposide, Mitoxantrone)|Sorafenib|Hydroxyurea	3	Salvage|Experimental|Supportive/Palliative Care				Targeted Therapy - Kinase Inhibitor(s)
15-00837	2350	Male	Male	White	3	n	72	FALSE	FALSE	TRUE	CBFB-MYH11	FALSE	FALSE	n		y	n	n	n	n	n	y	y	ACUTE MYELOID LEUKAEMIA (AML) AND RELATED PRECURSOR NEOPLASMS	AML with inv(16)(p13.1q22) or t(16;16)(p13.1;q22); CBFB-MYH11	Favorable	Favorable	ACUTE MYELOID LEUKAEMIA (AML) AND RELATED PRECURSOR NEOPLASMS	AML with inv(16)(p13.1q22) or t(16;16)(p13.1;q22); CBFB-MYH11	72	0	Post-Chemotherapy|Residual Disease	Peripheral Blood	y	y	y	y	y	y	2	Standard Chemotherapy|Targeted Therapy - Kinase Inhibitor(s)	2	Azacitidine|Momelotinib	2	Hypomethylating/Low Dose Cytarabine|Experimental				Standard Chemotherapy
15-00839	2347	Male	Male	White	1	n	48	FALSE	TRUE	FALSE	None	FALSE	FALSE	n		y	n	n	n	n	n	n	n	ACUTE MYELOID LEUKAEMIA (AML) AND RELATED PRECURSOR NEOPLASMS	AML with mutated NPM1	FavorableOrIntermediate	Intermediate-I	ACUTE MYELOID LEUKAEMIA (AML) AND RELATED PRECURSOR NEOPLASMS	AML with mutated NPM1	48	0	Initial Acute Leukemia Diagnosis	Bone Marrow Aspirate	y	y	n	y	y	n	1	Standard Chemotherapy	1	ADE (Cytarabine, Daunorubicin & Etoposide)	1	Induction	Unknown	Standard Chemotherapy	7	Standard Chemotherapy
15-00850	2357	Male	Male	White	5	n	62	FALSE	TRUE	FALSE	CBFB-MYH11	FALSE	FALSE	n		y	n	n	n	n	n	n	n	ACUTE MYELOID LEUKAEMIA (AML) AND RELATED PRECURSOR NEOPLASMS	AML with inv(16)(p13.1q22) or t(16;16)(p13.1;q22); CBFB-MYH11	Favorable	Favorable	ACUTE MYELOID LEUKAEMIA (AML) AND RELATED PRECURSOR NEOPLASMS	AML with inv(16)(p13.1q22) or t(16;16)(p13.1;q22); CBFB-MYH11	62	0	Initial Acute Leukemia Diagnosis	Bone Marrow Aspirate	y	y	n	y	y	n	1	Standard Chemotherapy	1	7+3 (Cytarabine, Idarubicin)	1	Induction	Complete Response	Standard Chemotherapy	-1	Standard Chemotherapy
15-00855	2360	Male	Male	HispNative	1	n	8	FALSE	TRUE	FALSE	None	FALSE	FALSE	n		y	n	n	n	n	n	n	n	ACUTE MYELOID LEUKAEMIA (AML) AND RELATED PRECURSOR NEOPLASMS	Myeloid leukaemia associated with Down syndrome	Favorable	Intermediate-II	ACUTE MYELOID LEUKAEMIA (AML) AND RELATED PRECURSOR NEOPLASMS	Myeloid leukaemia associated with Down syndrome	8	0	Initial Acute Leukemia Diagnosis	Peripheral Blood	y	y	y	y	y	y	2	Standard Chemotherapy|Intrathecal	2	ADE (Cytarabine, Daunorubicin & Etoposide)|Cytarabine	2	Induction|CNS	Complete Response	Standard Chemotherapy	151	Intrathecal
15-00858	2362	Female	Female	White	1	n	76	FALSE	TRUE	FALSE	None	FALSE	FALSE	n		y	n	n	n	n	n	n	n	ACUTE MYELOID LEUKAEMIA (AML) AND RELATED PRECURSOR NEOPLASMS	AML with mutated NPM1	FavorableOrIntermediate	Intermediate-I	ACUTE MYELOID LEUKAEMIA (AML) AND RELATED PRECURSOR NEOPLASMS	AML with mutated NPM1	76	0	Initial Acute Leukemia Diagnosis	Bone Marrow Aspirate	y	y	y	y	y	y	1	Standard Chemotherapy	2	5+2 (Cytarabine, Idarubicin)|Decitabine	2	Induction|Re-induction	Refractory	Standard Chemotherapy	8	Standard Chemotherapy
15-00864	2337	Male	Male	White	1	n	53	FALSE	FALSE	FALSE	None	FALSE	FALSE	n		y	n	n	n	n	n	n	n	ACUTE MYELOID LEUKAEMIA (AML) AND RELATED PRECURSOR NEOPLASMS	AML with mutated NPM1	FavorableOrIntermediate	Not Enough Information	ACUTE MYELOID LEUKAEMIA (AML) AND RELATED PRECURSOR NEOPLASMS	AML with mutated NPM1	54	30	Residual Disease|Post-Chemotherapy	Peripheral Blood	y	y	n	y	y	n	2	Standard Chemotherapy|Targeted Therapy - Kinase Inhibitor(s)	4	HAM (Cytarabine, Mitoxantrone)|3+7 (Cytarabine, Daunorubicin)|Sorafenib|Hydroxyurea	4	Induction|Experimental|Re-induction|Maintenance	Unknown	Standard Chemotherapy	6	Targeted Therapy - Kinase Inhibitor(s)
15-00870	2364	Male	Male	White	6	n	71	FALSE	FALSE	TRUE	None	FALSE	FALSE	y	Non-Hodgkins Lymphoma	y	n	y	y	n	n	n	n	ACUTE MYELOID LEUKAEMIA (AML) AND RELATED PRECURSOR NEOPLASMS	AML with myelodysplasia-related changes	Adverse	Not Enough Information	ACUTE MYELOID LEUKAEMIA (AML) AND RELATED PRECURSOR NEOPLASMS	AML with myelodysplasia-related changes	71	0	Initial Acute Leukemia Diagnosis|Post-Chemotherapy	Peripheral Blood	y	y	y	y	y	y	1	Standard Chemotherapy	3	Vidaza|Rituximab|Decitabine	2	Consolidation|Maintenance				Standard Chemotherapy
15-00872	2367	Female	Female	White	1	n	65	FALSE	TRUE	FALSE	None	FALSE	FALSE	n		y	n	n	n	n	n	n	n	ACUTE MYELOID LEUKAEMIA (AML) AND RELATED PRECURSOR NEOPLASMS	AML with mutated NPM1	FavorableOrIntermediate	Intermediate-I	ACUTE MYELOID LEUKAEMIA (AML) AND RELATED PRECURSOR NEOPLASMS	AML with mutated NPM1	65	0	Initial Acute Leukemia Diagnosis	Bone Marrow Aspirate	y	y	y	y	y	y	3	Standard Chemotherapy|Bone Marrow Transplant|Other	4	Fludarabine, Melphalan|7+3 (Cytarabine, Idarubicin)|MiDAC|Hydroxyurea	4	Consolidation|Unknown|Induction|Allogeneic - Matched Unrelated Donor	Complete Response	Standard Chemotherapy	6	Bone Marrow Transplant
15-00874	1973	Male	Male	White	1	n	70	FALSE	FALSE	FALSE	None	FALSE	FALSE	n		y	n	n	n	n	n	n	n	ACUTE MYELOID LEUKAEMIA (AML) AND RELATED PRECURSOR NEOPLASMS	AML with minimal differentiation	Adverse	Intermediate-II	ACUTE MYELOID LEUKAEMIA (AML) AND RELATED PRECURSOR NEOPLASMS	AML with minimal differentiation	71	281	Post-Chemotherapy|Residual Disease	Bone Marrow Aspirate	y	y	y	y	y	y	2	Standard Chemotherapy|Supportive/Palliative Care	3	7+3 (Cytarabine, Idarubicin)|Azacitidine|Decitabine	3	Hypomethylating/Low Dose Cytarabine|Induction|Supportive/Palliative Care	Refractory	Standard Chemotherapy	6	Supportive/Palliative Care
15-00883	2416	Female	Female	White	1	n	72	FALSE	FALSE	FALSE	None	FALSE	FALSE	n		y	n	n	n	n	n	n	n	ACUTE MYELOID LEUKAEMIA (AML) AND RELATED PRECURSOR NEOPLASMS	AML with mutated NPM1	FavorableOrIntermediate	Intermediate-I	ACUTE MYELOID LEUKAEMIA (AML) AND RELATED PRECURSOR NEOPLASMS	AML with mutated NPM1	72	0	Post-Chemotherapy|Residual Disease	Peripheral Blood	y	y	y	y	y	y	2	Standard Chemotherapy|Targeted Therapy - Kinase Inhibitor(s)	3	7+3 (Cytarabine, Idarubicin)|Sorafenib|Ponatinib	2	Induction|Experimental	Refractory	Standard Chemotherapy	10	Targeted Therapy - Kinase Inhibitor(s)
15-00892	2421	Female	Female	White	3	n	72	FALSE	TRUE	FALSE	Unknown	FALSE	FALSE	n		n	n	n	n	n	n	n	n	ACUTE MYELOID LEUKAEMIA (AML) AND RELATED PRECURSOR NEOPLASMS	AML with mutated NPM1	Favorable	Not Enough Information	ACUTE MYELOID LEUKAEMIA (AML) AND RELATED PRECURSOR NEOPLASMS	AML with mutated NPM1	72	0	Initial Acute Leukemia Diagnosis	Peripheral Blood	y	y	y	y	y	y	1	Targeted Therapy - Other	1	SGN-CD33A	1	Experimental				Targeted Therapy - Other
15-00895	2418	Male	Male	White	1	n	54	FALSE	TRUE	FALSE	None	FALSE	FALSE	n		y	n	n	n	n	n	n	n	ACUTE MYELOID LEUKAEMIA (AML) AND RELATED PRECURSOR NEOPLASMS	AML with mutated NPM1	Favorable	Intermediate-II	ACUTE MYELOID LEUKAEMIA (AML) AND RELATED PRECURSOR NEOPLASMS	AML with mutated NPM1	54	0	Initial Acute Leukemia Diagnosis	Bone Marrow Aspirate	n	y	n	n	y	n	1	Standard Chemotherapy	1	3+7 (Cytarabine, Daunorubicin)	1	Induction	Complete Response	Standard Chemotherapy	5	Standard Chemotherapy
15-00898	2422	Female	Female	White	2	n	44	FALSE	TRUE	FALSE	None	FALSE	FALSE	n		y	n	n	n	n	n	n	n	ACUTE MYELOID LEUKAEMIA (AML) AND RELATED PRECURSOR NEOPLASMS	AML with mutated NPM1	Favorable	Favorable	ACUTE MYELOID LEUKAEMIA (AML) AND RELATED PRECURSOR NEOPLASMS	AML with mutated NPM1	44	0	Initial Acute Leukemia Diagnosis	Bone Marrow Aspirate	n	y	n	n	y	n	1	Standard Chemotherapy	2	7+3 (Cytarabine, Idarubicin)|HiDAC	2	Consolidation|Induction	Complete Response	Standard Chemotherapy	-1	Standard Chemotherapy
15-00900	2420	Male	Male	White	1	n	24	FALSE	TRUE	FALSE	None	FALSE	FALSE	n		y	n	n	n	n	n	n	n	ACUTE MYELOID LEUKAEMIA (AML) AND RELATED PRECURSOR NEOPLASMS	Acute myelomonocytic leukaemia	Intermediate	Not Enough Information	ACUTE MYELOID LEUKAEMIA (AML) AND RELATED PRECURSOR NEOPLASMS	Acute myelomonocytic leukaemia	24	0	Initial Acute Leukemia Diagnosis	Peripheral Blood	y	y	y	y	y	y	2	Standard Chemotherapy|Bone Marrow Transplant	5	7+3 (Cytarabine, Idarubicin)|HAM (Cytarabine, Mitoxantrone)|Azacitidine|Decitabine|Busulfan, Cyclophosphamide	5	Hypomethylating/Low Dose Cytarabine|Consolidation|Induction|Allogeneic - Mismatched Unrelated Donor|Re-induction	Refractory	Standard Chemotherapy	7	Bone Marrow Transplant
15-00903	2423	Male	Female;Male	White	3	n	73	FALSE	FALSE	FALSE	None	FALSE	FALSE	y	Lung Cancer	y	n	n	n	n	n	n	n	ACUTE MYELOID LEUKAEMIA (AML) AND RELATED PRECURSOR NEOPLASMS	Therapy-related myeloid neoplasms	Adverse	Intermediate-II	ACUTE MYELOID LEUKAEMIA (AML) AND RELATED PRECURSOR NEOPLASMS	Therapy-related myeloid neoplasms	73	0	Residual Disease	Peripheral Blood	y	y	y	y	y	y	1	Standard Chemotherapy	1	Azacitidine	1	Hypomethylating/Low Dose Cytarabine				Standard Chemotherapy
15-00909	2425	Female	Female	Black	6	n	44	FALSE	FALSE	FALSE	None	FALSE	FALSE	n		n	n	n	n	n	n	n	n	ACUTE MYELOID LEUKAEMIA (AML) AND RELATED PRECURSOR NEOPLASMS	AML with minimal differentiation	Adverse	Not Enough Information	ACUTE MYELOID LEUKAEMIA (AML) AND RELATED PRECURSOR NEOPLASMS	AML with minimal differentiation	47	0	Post-Chemotherapy|Residual Disease	Peripheral Blood	y	y	y	y	y	y	1	Targeted Therapy - Other	1	Radiation	1	Unknown				Targeted Therapy - Other
15-00912	2426	Female	Female	White	6	n	76	FALSE	FALSE	FALSE	None	FALSE	FALSE	y	Breast Cancer	y	y	n	n	n	n	n	n	ACUTE MYELOID LEUKAEMIA (AML) AND RELATED PRECURSOR NEOPLASMS	Therapy-related myeloid neoplasms	Adverse	Adverse	ACUTE MYELOID LEUKAEMIA (AML) AND RELATED PRECURSOR NEOPLASMS	Therapy-related myeloid neoplasms	77	0	Residual Disease|Post-Chemotherapy	Bone Marrow Aspirate	y	y	y	y	y	y	1	Unknown	1	Azacitidine	1	Unknown				Unknown
15-00921	2429	Female	Female	White	1	n	74	FALSE	FALSE	FALSE	None	FALSE	FALSE	y	Not specified	y	n	n	n	n	n	n	n	ACUTE MYELOID LEUKAEMIA (AML) AND RELATED PRECURSOR NEOPLASMS	Acute myeloid leukaemia, NOS	Unknown	Not Enough Information	ACUTE MYELOID LEUKAEMIA (AML) AND RELATED PRECURSOR NEOPLASMS	Acute myeloid leukaemia, NOS	74	0	Post-Chemotherapy	Peripheral Blood	y	n	n	y	n	n	1	Standard Chemotherapy	4	5+2 (Cytarabine, Idarubicin)|7+3 (Cytarabine, Idarubicin)|ATRA (Tretinoin)|MiDAC	2	Consolidation|Induction	Refractory	Standard Chemotherapy	8	Standard Chemotherapy
15-00929	2433	Female	Female	White	3	n	50	FALSE	FALSE	FALSE	None	FALSE	FALSE	n		y	n	n	n	n	n	n	n	ACUTE MYELOID LEUKAEMIA (AML) AND RELATED PRECURSOR NEOPLASMS	AML with myelodysplasia-related changes	Intermediate	Intermediate-I	ACUTE MYELOID LEUKAEMIA (AML) AND RELATED PRECURSOR NEOPLASMS	AML with myelodysplasia-related changes	50	0	Post-Chemotherapy	Bone Marrow Aspirate	y	y	n	y	y	n	1	Standard Chemotherapy	4	7+3 (Cytarabine, Idarubicin)|Azacitidine|SWOG S1203 (7+3 +/- Vorinostat)|MiDAC	4	Consolidation|Induction|Re-induction|Maintenance	Refractory	Standard Chemotherapy	-1	Standard Chemotherapy
15-00936	2337	Male	Male	White	1	n	53	FALSE	FALSE	FALSE	None	FALSE	FALSE	n		y	n	n	n	n	n	n	n	ACUTE MYELOID LEUKAEMIA (AML) AND RELATED PRECURSOR NEOPLASMS	AML with mutated NPM1	Adverse	Not Enough Information	ACUTE MYELOID LEUKAEMIA (AML) AND RELATED PRECURSOR NEOPLASMS	AML with mutated NPM1	54	63	Post-Chemotherapy|Residual Disease	Peripheral Blood	y	y	y	y	y	y	2	Standard Chemotherapy|Targeted Therapy - Kinase Inhibitor(s)	4	HAM (Cytarabine, Mitoxantrone)|3+7 (Cytarabine, Daunorubicin)|Sorafenib|Hydroxyurea	4	Induction|Experimental|Re-induction|Maintenance	Unknown	Standard Chemotherapy	6	Targeted Therapy - Kinase Inhibitor(s)
15-00939	2314	Male	Male	White	1	n	68	FALSE	FALSE	TRUE	None	FALSE	FALSE	n		y	n	y	y	n	n	n	n	ACUTE MYELOID LEUKAEMIA (AML) AND RELATED PRECURSOR NEOPLASMS	AML with myelodysplasia-related changes	Intermediate	Not Enough Information	ACUTE MYELOID LEUKAEMIA (AML) AND RELATED PRECURSOR NEOPLASMS	AML with myelodysplasia-related changes	68	72	Residual Disease|Post-Chemotherapy	Peripheral Blood	y	y	y	y	y	y	1	Standard Chemotherapy	1	3+7 (Cytarabine, Daunorubicin)	1	Induction	Refractory	Standard Chemotherapy	7	Standard Chemotherapy
15-00942	2437	Female	Female	Black	6	n	30	FALSE	FALSE	FALSE	MLLT3-KMT2A	FALSE	FALSE	n		y	n	n	n	n	n	n	n	ACUTE MYELOID LEUKAEMIA (AML) AND RELATED PRECURSOR NEOPLASMS	AML with t(9;11)(p22;q23); MLLT3-MLL	Intermediate	Intermediate-II	ACUTE MYELOID LEUKAEMIA (AML) AND RELATED PRECURSOR NEOPLASMS	AML with t(9;11)(p22;q23); MLLT3-MLL	31	0	Post-Chemotherapy|Residual Disease	Peripheral Blood	y	y	y	n	y	y	1	Standard Chemotherapy	2	7+3 (Cytarabine, Idarubicin)|HiDAC	2	Consolidation|Induction	Complete Response i	Standard Chemotherapy	27	Standard Chemotherapy
15-00947	2439	Male	Male	White	1	n	66	FALSE	FALSE	TRUE	None	FALSE	FALSE	n		y	n	n	n	n	n	y	y	ACUTE MYELOID LEUKAEMIA (AML) AND RELATED PRECURSOR NEOPLASMS	AML with myelodysplasia-related changes	Adverse	Adverse	ACUTE MYELOID LEUKAEMIA (AML) AND RELATED PRECURSOR NEOPLASMS	AML with myelodysplasia-related changes	66	0	Initial Acute Leukemia Diagnosis	Bone Marrow Aspirate	n	y	n	n	y	n	1	Standard Chemotherapy	1	Decitabine	1	Induction	Unknown	Standard Chemotherapy	-1	Standard Chemotherapy
15-00961	2444	Female	Female	White	1	n	52	FALSE	TRUE	FALSE	Unknown	FALSE	FALSE	n		y	n	n	n	n	n	n	n	ACUTE MYELOID LEUKAEMIA (AML) AND RELATED PRECURSOR NEOPLASMS	Acute myelomonocytic leukaemia	Intermediate	Not Enough Information	ACUTE MYELOID LEUKAEMIA (AML) AND RELATED PRECURSOR NEOPLASMS	Acute myelomonocytic leukaemia	52	0	Initial Acute Leukemia Diagnosis	Peripheral Blood	y	y	y	y	y	y	1	Standard Chemotherapy	2	7+3 (Cytarabine, Idarubicin)|HiDAC	2	Consolidation|Induction	Complete Response	Standard Chemotherapy	8	Standard Chemotherapy
15-00964	2337	Male	Male	White	1	n	53	FALSE	FALSE	FALSE	None	FALSE	FALSE	n		y	n	n	n	n	n	n	n	ACUTE MYELOID LEUKAEMIA (AML) AND RELATED PRECURSOR NEOPLASMS	AML with mutated NPM1	Adverse	Not Enough Information	ACUTE MYELOID LEUKAEMIA (AML) AND RELATED PRECURSOR NEOPLASMS	AML with mutated NPM1	54	75	Residual Disease|Post-Chemotherapy	Peripheral Blood	n	y	y	n	y	y	2	Standard Chemotherapy|Targeted Therapy - Kinase Inhibitor(s)	4	HAM (Cytarabine, Mitoxantrone)|3+7 (Cytarabine, Daunorubicin)|Sorafenib|Hydroxyurea	4	Induction|Experimental|Re-induction|Maintenance	Unknown	Standard Chemotherapy	6	Targeted Therapy - Kinase Inhibitor(s)
15-00965	2447	Female	Female	White	1	n	61	FALSE	TRUE	FALSE	Unknown	FALSE	FALSE	n		y	n	n	n	n	n	n	n	ACUTE MYELOID LEUKAEMIA (AML) AND RELATED PRECURSOR NEOPLASMS	AML with mutated NPM1	Favorable	Not Enough Information	ACUTE MYELOID LEUKAEMIA (AML) AND RELATED PRECURSOR NEOPLASMS	AML with mutated NPM1	61	0	Initial Acute Leukemia Diagnosis	Peripheral Blood	y	y	y	y	y	y	2	Standard Chemotherapy|Bone Marrow Transplant	4	Fludarabine, Melphalan|7+3 (Cytarabine, Idarubicin)|FLAG (Fludarabine, High-dose Cytarabine, G-CSF)|MiDAC	4	Consolidation|Induction|Re-induction|Allogeneic - Matched Unrelated Donor	Refractory	Standard Chemotherapy	6	Bone Marrow Transplant
15-00967	2416	Female	Female	White	1	n	72	FALSE	FALSE	FALSE	None	FALSE	FALSE	n		y	n	n	n	n	n	n	n	ACUTE MYELOID LEUKAEMIA (AML) AND RELATED PRECURSOR NEOPLASMS	AML with mutated NPM1	Intermediate	Not Enough Information	ACUTE MYELOID LEUKAEMIA (AML) AND RELATED PRECURSOR NEOPLASMS	AML with mutated NPM1	72	40	Post-Chemotherapy|Residual Disease	Peripheral Blood	y	y	y	y	y	y	2	Standard Chemotherapy|Targeted Therapy - Kinase Inhibitor(s)	3	7+3 (Cytarabine, Idarubicin)|Sorafenib|Ponatinib	2	Induction|Experimental	Refractory	Standard Chemotherapy	10	Targeted Therapy - Kinase Inhibitor(s)
15-00974	1745	Female	Female	White	1	n	36	FALSE	FALSE	FALSE	GATA2-MECOM	FALSE	FALSE	n		y	n	n	n	n	n	n	n	ACUTE MYELOID LEUKAEMIA (AML) AND RELATED PRECURSOR NEOPLASMS	AML with inv(3)(q21q26.2) or t(3;3)(q21;q26.2); RPN1-EVI1	Adverse	Adverse	ACUTE MYELOID LEUKAEMIA (AML) AND RELATED PRECURSOR NEOPLASMS	AML with inv(3)(q21q26.2) or t(3;3)(q21;q26.2); RPN1-EVI1	38	494	Residual Disease|Post-Chemotherapy|Post-DLI|Post-Transplant	Peripheral Blood	y	y	y	y	y	y	3	DLI|Standard Chemotherapy|Bone Marrow Transplant	7	GCLAM (G-CSF, Cladribine, Cytarabine, and Mitoxantrone) |7+3 (Cytarabine, Idarubicin)|Donor Lymphocyte Infusion|Azacitidine|FLAG (Fludarabine, High-dose Cytarabine, G-CSF)|Decitabine|Busulfan, Cyclophosphamide	5	Hypomethylating/Low Dose Cytarabine|Unknown|Induction|Re-induction|Allogeneic - Matched Unrelated Donor	Refractory	Standard Chemotherapy	4	Standard Chemotherapy
15-00975	2452	Female	Female	White	6	n	70	FALSE	TRUE	FALSE	None	FALSE	FALSE	n		y	n	n	n	n	n	n	n	ACUTE MYELOID LEUKAEMIA (AML) AND RELATED PRECURSOR NEOPLASMS	Acute myeloid leukaemia, NOS	Adverse	Adverse	ACUTE MYELOID LEUKAEMIA (AML) AND RELATED PRECURSOR NEOPLASMS	Acute myeloid leukaemia, NOS	70	0	Initial Acute Leukemia Diagnosis	Peripheral Blood	y	y	y	y	y	y	1	Standard Chemotherapy	1	Azacitidine	1	Induction	Unknown	Standard Chemotherapy	37	Standard Chemotherapy
15-00976	2453	Male	Male	White	1	n	83	FALSE	FALSE	TRUE	None	FALSE	FALSE	n		y	n	y	y	n	n	n	n	ACUTE MYELOID LEUKAEMIA (AML) AND RELATED PRECURSOR NEOPLASMS	AML with myelodysplasia-related changes	Intermediate	Not Enough Information	ACUTE MYELOID LEUKAEMIA (AML) AND RELATED PRECURSOR NEOPLASMS	AML with myelodysplasia-related changes	83	0	Residual Relapse|Post-Chemotherapy	Bone Marrow Aspirate	y	y	y	y	y	y	2	Standard Chemotherapy|Targeted Therapy - Other	2	AG-221|Azacitidine, SGN-CD33A	2	Induction|Experimental	Refractory	Standard Chemotherapy	-1	Targeted Therapy - Other
15-00979	2455	Female	Female	White	1	n	44	FALSE	TRUE	FALSE	None	FALSE	FALSE	n		y	n	n	n	n	n	n	n	ACUTE MYELOID LEUKAEMIA (AML) AND RELATED PRECURSOR NEOPLASMS	AML with mutated NPM1	FavorableOrIntermediate	Intermediate-I	ACUTE MYELOID LEUKAEMIA (AML) AND RELATED PRECURSOR NEOPLASMS	AML with mutated NPM1	44	0	Initial Acute Leukemia Diagnosis	Bone Marrow Aspirate	y	n	y	y	n	y	3	Standard Chemotherapy|Bone Marrow Transplant|Targeted Therapy - Kinase Inhibitor(s)	6	Azacitidine|MEC (Cytarabine, Etoposide, Mitoxantrone)|Sorafenib|Hydroxyurea|Busulfan, Cyclophosphamide|7+3 (Cytarabine, Idarubicin) plus Dasatinib	5	Allogeneic - Sibling|Induction|Experimental|Re-induction|Post-Transplant Relapse	Complete Response i	Standard Chemotherapy	28	Targeted Therapy - Kinase Inhibitor(s)
15-00981	2454	Male	Male	White	1	n	75	FALSE	FALSE	FALSE	None	FALSE	FALSE	y	Rectal Cancer	n	n	n	n	n	n	n	n	ACUTE MYELOID LEUKAEMIA (AML) AND RELATED PRECURSOR NEOPLASMS	Therapy-related myeloid neoplasms	Favorable	Favorable	ACUTE MYELOID LEUKAEMIA (AML) AND RELATED PRECURSOR NEOPLASMS	Therapy-related myeloid neoplasms	75	0	Initial Acute Leukemia Diagnosis	Bone Marrow Aspirate	y	y	n	y	y	n	1	Supportive/Palliative Care	2	Hydroxyurea|Decitabine	1	Supportive/Palliative Care				Supportive/Palliative Care
15-00988	2420	Male	Male	White	1	n	24	FALSE	FALSE	FALSE	None	FALSE	FALSE	n		y	n	n	n	n	n	n	n	ACUTE MYELOID LEUKAEMIA (AML) AND RELATED PRECURSOR NEOPLASMS	Acute myelomonocytic leukaemia	Intermediate	Not Enough Information	ACUTE MYELOID LEUKAEMIA (AML) AND RELATED PRECURSOR NEOPLASMS	Acute myelomonocytic leukaemia	24	42	Residual Disease|Post-Chemotherapy	Bone Marrow Aspirate	n	y	n	n	y	n	2	Standard Chemotherapy|Bone Marrow Transplant	5	7+3 (Cytarabine, Idarubicin)|HAM (Cytarabine, Mitoxantrone)|Azacitidine|Decitabine|Busulfan, Cyclophosphamide	5	Hypomethylating/Low Dose Cytarabine|Consolidation|Induction|Allogeneic - Mismatched Unrelated Donor|Re-induction	Refractory	Standard Chemotherapy	7	Bone Marrow Transplant
15-00990	2459	Female	Female	White	1	n	81	FALSE	TRUE	FALSE	None	FALSE	FALSE	n		n	n	n	n	n	n	n	n	ACUTE MYELOID LEUKAEMIA (AML) AND RELATED PRECURSOR NEOPLASMS	AML with mutated NPM1	Favorable	Favorable	ACUTE MYELOID LEUKAEMIA (AML) AND RELATED PRECURSOR NEOPLASMS	AML with mutated NPM1	81	0	Initial Acute Leukemia Diagnosis	Bone Marrow Aspirate	y	y	y	y	y	y	1	Supportive/Palliative Care	1	Azacitidine	1	Supportive/Palliative Care				Supportive/Palliative Care
16-00001	2460	Female	Female	White	1	n	36	FALSE	TRUE	FALSE	CBFB-MYH11	FALSE	FALSE	n		y	n	n	n	n	n	n	n	ACUTE MYELOID LEUKAEMIA (AML) AND RELATED PRECURSOR NEOPLASMS	AML with inv(16)(p13.1q22) or t(16;16)(p13.1;q22); CBFB-MYH11	Favorable	Favorable	ACUTE MYELOID LEUKAEMIA (AML) AND RELATED PRECURSOR NEOPLASMS	AML with inv(16)(p13.1q22) or t(16;16)(p13.1;q22); CBFB-MYH11	36	0	Initial Acute Leukemia Diagnosis	Peripheral Blood	y	y	y	y	y	y	2	Standard Chemotherapy|Targeted Therapy - Kinase Inhibitor(s)	4	Dasatinib|7+3 (Cytarabine, Idarubicin)|HiDAC|Hydroxyurea	3	Consolidation|Induction|Experimental	Refractory	Standard Chemotherapy	1	Standard Chemotherapy
16-00003	2461	Male	Male	White	3	n	26	FALSE	TRUE	FALSE	None	FALSE	FALSE	n		y	n	n	n	n	n	n	n	ACUTE MYELOID LEUKAEMIA (AML) AND RELATED PRECURSOR NEOPLASMS	AML with mutated NPM1	Favorable	Favorable	ACUTE MYELOID LEUKAEMIA (AML) AND RELATED PRECURSOR NEOPLASMS	AML with mutated NPM1	27	0	Initial Acute Leukemia Diagnosis	Peripheral Blood	y	y	y	y	y	y	1	Standard Chemotherapy	2	7+3 (Cytarabine, Idarubicin)|HiDAC	2	Consolidation|Induction	Complete Response	Standard Chemotherapy	16	Standard Chemotherapy
16-00004	2462	Female	Female	White	1	n	82	FALSE	FALSE	FALSE	None	FALSE	FALSE	y	Breast Cancer	y	y	n	n	n	n	n	n	ACUTE MYELOID LEUKAEMIA (AML) AND RELATED PRECURSOR NEOPLASMS	Therapy-related myeloid neoplasms	Intermediate	Not Enough Information	ACUTE MYELOID LEUKAEMIA (AML) AND RELATED PRECURSOR NEOPLASMS	Therapy-related myeloid neoplasms	82	0	Initial Acute Leukemia Diagnosis	Peripheral Blood	y	y	y	y	y	y	0		0		0					NONE
16-00006	2464	Male	Male	White	4	n	77	FALSE	FALSE	TRUE	None	FALSE	FALSE	n		y	n	n	n	y	y	n	n	ACUTE MYELOID LEUKAEMIA (AML) AND RELATED PRECURSOR NEOPLASMS	AML with myelodysplasia-related changes	IntermediateOrAdverse	Intermediate-I	ACUTE MYELOID LEUKAEMIA (AML) AND RELATED PRECURSOR NEOPLASMS	AML with myelodysplasia-related changes	77	0	Initial Acute Leukemia Diagnosis	Bone Marrow Aspirate	n	y	n	n	y	n	1	Standard Chemotherapy	2	Azacitidine, Sorafenib|Decitabine, Midostaurin	2	Induction|Re-induction	Refractory	Standard Chemotherapy	165	Standard Chemotherapy
16-00007	2464	Male	Male	White	4	n	77	FALSE	FALSE	TRUE	None	FALSE	FALSE	n		y	n	n	n	y	y	n	n	ACUTE MYELOID LEUKAEMIA (AML) AND RELATED PRECURSOR NEOPLASMS	AML with myelodysplasia-related changes	Adverse	Not Enough Information	ACUTE MYELOID LEUKAEMIA (AML) AND RELATED PRECURSOR NEOPLASMS	AML with myelodysplasia-related changes	77	0	Initial Acute Leukemia Diagnosis	Peripheral Blood	y	y	y	y	y	y	1	Standard Chemotherapy	2	Azacitidine, Sorafenib|Decitabine, Midostaurin	2	Induction|Re-induction	Refractory	Standard Chemotherapy	165	Standard Chemotherapy
16-00010	2437	Female	Female	AdmixedBlack	6	n	30	FALSE	FALSE	FALSE	MLLT3-KMT2A	FALSE	FALSE	n		y	n	n	n	n	n	n	n	ACUTE MYELOID LEUKAEMIA (AML) AND RELATED PRECURSOR NEOPLASMS	AML with t(9;11)(p22;q23); MLLT3-MLL	Intermediate	Intermediate-II	ACUTE MYELOID LEUKAEMIA (AML) AND RELATED PRECURSOR NEOPLASMS	AML with t(9;11)(p22;q23); MLLT3-MLL	31	25	Residual Disease|Post-Chemotherapy	Peripheral Blood	y	n	y	y	n	y	1	Standard Chemotherapy	2	7+3 (Cytarabine, Idarubicin)|HiDAC	2	Consolidation|Induction	Complete Response i	Standard Chemotherapy	27	Standard Chemotherapy
16-00015	2467	Male	Male	White	1	n	71	TRUE	FALSE	FALSE	None	FALSE	FALSE	y	Squamous cell carcinoma	y	n	n	n	n	n	n	n	ACUTE MYELOID LEUKAEMIA (AML) AND RELATED PRECURSOR NEOPLASMS	AML with mutated NPM1	FavorableOrIntermediate	Intermediate-I	ACUTE MYELOID LEUKAEMIA (AML) AND RELATED PRECURSOR NEOPLASMS	AML with mutated NPM1	72	0	Post-Transplant|Relapse|Post-Chemotherapy	Peripheral Blood	n	y	y	n	y	y	4	DLI|Standard Chemotherapy|Bone Marrow Transplant|Targeted Therapy - Kinase Inhibitor(s)	7	7+3 (Cytarabine, Idarubicin)|Donor Lymphocyte Infusion|FLAG-IDA (Cytarabine, Filgrastim, Fludarabine, Idarubicin)|Azacitidine|Sorafenib|MiDAC|Treo/Flu/TBI (Treosulfan, Fludarabine, Total Body Irradiation)	7	Allogeneic - Sibling|Consolidation|Unknown|Induction|Experimental|Post-Transplant Relapse|Supportive/Palliative Care	Complete Response	Standard Chemotherapy	32	Targeted Therapy - Kinase Inhibitor(s)
16-00017	2468	Female	Female	White	1	n	68	FALSE	FALSE	FALSE	None	TRUE	FALSE	y	Colon Cancer	y	n	n	n	y	n	n	n	MYELODYSPLASTIC/MYELOPROLIFERATIVE NEOPLASMS	Chronic myelomonocytic leukaemia	Favorable	Favorable	MYELODYSPLASTIC/MYELOPROLIFERATIVE NEOPLASMS	Chronic myelomonocytic leukaemia	68	0	Unknown	Bone Marrow Aspirate	n	y	n	n	y	n	2	Standard Chemotherapy|Supportive/Palliative Care	3	7+3 (Cytarabine, Idarubicin)|MiDAC|Hydroxyurea	3	Consolidation|Induction|Supportive/Palliative Care	Complete Response	Standard Chemotherapy	23	Standard Chemotherapy
16-00026	2472	Male	Male	White	3	n	56	FALSE	FALSE	FALSE	None	FALSE	FALSE	y	Prostate Cancer	y	n	n	n	n	n	n	n	ACUTE MYELOID LEUKAEMIA (AML) AND RELATED PRECURSOR NEOPLASMS	AML with mutated NPM1	Favorable	Favorable	ACUTE MYELOID LEUKAEMIA (AML) AND RELATED PRECURSOR NEOPLASMS	AML with mutated NPM1	56	0	Initial Acute Leukemia Diagnosis	Bone Marrow Aspirate	n	y	y	n	y	y	2	Standard Chemotherapy|Bone Marrow Transplant	4	Busulfan, Fludarabine|7+3 (Cytarabine, Idarubicin)|HiDAC|CLAG (Cladribine, Cytarabine, Filgrastim)	4	Consolidation|Induction|Re-induction|Allogeneic - Matched Unrelated Donor	Complete Response i	Standard Chemotherapy	12	Bone Marrow Transplant
16-00027	2473	Male	Male	AdmixedWhite	2	n	55	FALSE	TRUE	FALSE	None	FALSE	FALSE	n		y	n	n	n	n	n	n	n	ACUTE MYELOID LEUKAEMIA (AML) AND RELATED PRECURSOR NEOPLASMS	Acute myeloid leukaemia, NOS	Adverse	Intermediate-I	ACUTE MYELOID LEUKAEMIA (AML) AND RELATED PRECURSOR NEOPLASMS	Acute myeloid leukaemia, NOS	55	0	Initial Acute Leukemia Diagnosis	Bone Marrow Aspirate	y	y	y	y	y	y	2	Standard Chemotherapy|Bone Marrow Transplant	4	HiDAC|Cyclophosphamide|Fludarabine, Cyclophosphamide, TBI |7+3 (Cytarabine, Idarubicin) plus Crenolanib	4	Consolidation|Induction|Allogeneic - Child|Maintenance	Complete Response	Standard Chemotherapy	7	Standard Chemotherapy
16-00031	2477	Male	Male	White	6	n	50	FALSE	FALSE	FALSE	None	FALSE	FALSE	n		y	n	n	n	n	n	n	n	ACUTE MYELOID LEUKAEMIA (AML) AND RELATED PRECURSOR NEOPLASMS	Acute myeloid leukaemia, NOS	Adverse	Not Enough Information	ACUTE MYELOID LEUKAEMIA (AML) AND RELATED PRECURSOR NEOPLASMS	Acute myeloid leukaemia, NOS	50	0	Post-Chemotherapy|Residual Disease	Peripheral Blood	y	y	y	y	y	y	2	Standard Chemotherapy|Bone Marrow Transplant	3	Busulfan, Fludarabine|7+3 (Cytarabine, Idarubicin)|HiDAC	3	Allogeneic - Sibling|Induction|Re-induction	Unknown	Standard Chemotherapy	-1	Bone Marrow Transplant
16-00033	2474	Female	Female	White	1	n	58	FALSE	FALSE	FALSE	CBFB-MYH11	FALSE	FALSE	y	Breast Cancer	y	y	n	n	n	n	n	n	ACUTE MYELOID LEUKAEMIA (AML) AND RELATED PRECURSOR NEOPLASMS	Therapy-related myeloid neoplasms	Favorable	Favorable	ACUTE MYELOID LEUKAEMIA (AML) AND RELATED PRECURSOR NEOPLASMS	Therapy-related myeloid neoplasms	58	0	Initial Acute Leukemia Diagnosis	Bone Marrow Aspirate	n	y	n	n	y	n	1	Standard Chemotherapy	3	7+3 (Cytarabine, Idarubicin)|HiDAC|MEC (Cytarabine, Etoposide, Mitoxantrone)	3	Consolidation|Salvage|Induction	Complete Response	Standard Chemotherapy	7	Standard Chemotherapy
16-00035	2475	Female	Female	White	2	n	54	FALSE	TRUE	FALSE	Unknown	FALSE	FALSE	n		y	n	n	n	n	n	n	n	ACUTE MYELOID LEUKAEMIA (AML) AND RELATED PRECURSOR NEOPLASMS	AML with mutated NPM1	Favorable	Favorable	ACUTE MYELOID LEUKAEMIA (AML) AND RELATED PRECURSOR NEOPLASMS	AML with mutated NPM1	54	0	Initial Acute Leukemia Diagnosis	Peripheral Blood	n	y	y	n	y	y	1	Standard Chemotherapy	2	HiDAC|7+3 (Cytarabine, Idarubicin) plus Crenolanib	2	Consolidation|Induction	Complete Response	Standard Chemotherapy	-1	Standard Chemotherapy
16-00041	2480	Male	Male	White	4	n	70	FALSE	FALSE	FALSE	Unknown	FALSE	FALSE	y	Prostate Cancer	y	n	n	n	n	n	n	n	ACUTE MYELOID LEUKAEMIA (AML) AND RELATED PRECURSOR NEOPLASMS	AML with mutated NPM1	Intermediate	Not Enough Information	ACUTE MYELOID LEUKAEMIA (AML) AND RELATED PRECURSOR NEOPLASMS	AML with mutated NPM1	70	0	Initial Acute Leukemia Diagnosis	Peripheral Blood	n	y	y	n	y	y	1	Standard Chemotherapy	1	Hydroxyurea	1	Induction	Refractory	Standard Chemotherapy	1	Standard Chemotherapy
16-00046	2482	Male	Male	White	1	n	62	FALSE	FALSE	FALSE	None	FALSE	FALSE	y	Lung Cancer|Multiple Sclerosis	y	n	n	n	n	n	n	n	ACUTE MYELOID LEUKAEMIA (AML) AND RELATED PRECURSOR NEOPLASMS	Acute myeloid leukaemia, NOS	Adverse	Adverse	ACUTE MYELOID LEUKAEMIA (AML) AND RELATED PRECURSOR NEOPLASMS	Acute myeloid leukaemia, NOS	62	0	Initial Acute Leukemia Diagnosis	Bone Marrow Aspirate	n	y	n	n	y	n	1	Standard Chemotherapy	3	5+2 (Cytarabine, Idarubicin)|7+3 (Cytarabine, Idarubicin)|Azacitidine	2	Induction|Re-induction	Refractory	Standard Chemotherapy	7	Standard Chemotherapy
16-00048	2483	Female	Female	Asian	1	n	46	FALSE	FALSE	FALSE	None	FALSE	FALSE	y	Anaplastic Astrocytoma	y	n	n	n	n	n	n	n	ACUTE MYELOID LEUKAEMIA (AML) AND RELATED PRECURSOR NEOPLASMS	Therapy-related myeloid neoplasms	Adverse	Adverse	ACUTE MYELOID LEUKAEMIA (AML) AND RELATED PRECURSOR NEOPLASMS	Therapy-related myeloid neoplasms	46	0	Initial Acute Leukemia Diagnosis	Bone Marrow Aspirate	y	y	y	y	y	y	2	Standard Chemotherapy|Bone Marrow Transplant	7	7+3 (Cytarabine, Idarubicin)|HAM (Cytarabine, Mitoxantrone)|Azacitidine|Hydroxyurea|Decitabine|ME (Etoposide, Mitoxantrone)|Fludarabine, Melphalan, ATG	4	Consolidation|Induction|Re-induction|Double Umbilical Cord Blood Transplant (DUCBT)	Refractory	Standard Chemotherapy	1	Bone Marrow Transplant
16-00050	2485	Female	Female	White	1	n	77	FALSE	FALSE	FALSE	Unknown	FALSE	FALSE	y	Breast Cancer	y	y	n	n	n	n	n	n	ACUTE MYELOID LEUKAEMIA (AML) AND RELATED PRECURSOR NEOPLASMS	Therapy-related myeloid neoplasms	Adverse	Not Enough Information	ACUTE MYELOID LEUKAEMIA (AML) AND RELATED PRECURSOR NEOPLASMS	Therapy-related myeloid neoplasms	77	0	Residual Disease	Peripheral Blood	y	y	n	y	y	n	1	Standard Chemotherapy	1	Azacitidine	1	Hypomethylating/Low Dose Cytarabine				Standard Chemotherapy
16-00056	2490	Female	Female	White	1	n	51	FALSE	TRUE	FALSE	None	FALSE	FALSE	n		y	n	n	n	n	n	n	n	ACUTE MYELOID LEUKAEMIA (AML) AND RELATED PRECURSOR NEOPLASMS	AML with mutated NPM1	Favorable	Favorable	ACUTE MYELOID LEUKAEMIA (AML) AND RELATED PRECURSOR NEOPLASMS	AML with mutated NPM1	51	0	Initial Acute Leukemia Diagnosis	Bone Marrow Aspirate	y	y	y	y	y	y	1	Standard Chemotherapy	3	HiDAC|Hydroxyurea|7+3 (Cytarabine, Idarubicin) plus Sorafenib	2	Consolidation|Induction	Complete Response	Standard Chemotherapy	2	Standard Chemotherapy
16-00062	2492	Female	Female	White	2	n	63	FALSE	FALSE	FALSE	None	TRUE	FALSE	y	Breast Cancer|Breast Cancer	y	n	y	n	n	n	n	n	MYELODYSPLASTIC SYNDROMES	Myelodysplastic syndrome, unclassifiable	Adverse		MYELODYSPLASTIC SYNDROMES	Myelodysplastic syndrome, unclassifiable	63	0	Residual Disease	Bone Marrow Aspirate	n	y	n	n	y	n	1	Standard Chemotherapy	1	Azacitidine	1	Hypomethylating/Low Dose Cytarabine				Standard Chemotherapy
16-00067	2496	Female	Female	HispNative	2	n	53	FALSE	TRUE	FALSE	None	FALSE	FALSE	n		y	n	n	n	n	n	n	n	ACUTE MYELOID LEUKAEMIA (AML) AND RELATED PRECURSOR NEOPLASMS	Acute myelomonocytic leukaemia	Intermediate	Not Enough Information	ACUTE MYELOID LEUKAEMIA (AML) AND RELATED PRECURSOR NEOPLASMS	Acute myelomonocytic leukaemia	53	0	Initial Acute Leukemia Diagnosis	Peripheral Blood	y	y	y	y	y	y	3	Standard Chemotherapy|Bone Marrow Transplant|Supportive/Palliative Care	4	7+3 (Cytarabine, Idarubicin)|HiDAC|Cyclophosphamide|Fludarabine, Cyclophosphamide, TBI	4	Consolidation|Induction|Allogeneic - Child|Maintenance	Complete Response	Standard Chemotherapy	-1	Supportive/Palliative Care
16-00070	2497	Male	Male	White	1	n	24	FALSE	TRUE	FALSE	PML-RARA	FALSE	FALSE	n		y	n	n	n	n	n	n	n	ACUTE MYELOID LEUKAEMIA (AML) AND RELATED PRECURSOR NEOPLASMS	Acute promyelocytic leukaemia with t(15;17)(q22;q12); PML-RARA	Favorable	Intermediate-II	ACUTE MYELOID LEUKAEMIA (AML) AND RELATED PRECURSOR NEOPLASMS	Acute promyelocytic leukaemia with t(15;17)(q22;q12); PML-RARA	24	0	Initial Acute Leukemia Diagnosis	Bone Marrow Aspirate	n	y	y	n	y	y	1	Standard Chemotherapy	2	Hydroxyurea|APML4 Protocol (ATRA, Arsenic Trioxide, Idarubicin)	1	Induction	Complete Response	Standard Chemotherapy	24	Standard Chemotherapy
16-00073	2443	Female	Female	White	1	n	63	FALSE	FALSE	FALSE	None	FALSE	FALSE	n		y	n	n	n	n	n	n	n	ACUTE MYELOID LEUKAEMIA (AML) AND RELATED PRECURSOR NEOPLASMS	AML with myelodysplasia-related changes	Intermediate	Not Enough Information	ACUTE MYELOID LEUKAEMIA (AML) AND RELATED PRECURSOR NEOPLASMS	AML with myelodysplasia-related changes	64	44	Residual Relapse	Peripheral Blood	y	y	y	y	y	y	3	Standard Chemotherapy|Supportive/Palliative Care|Targeted Therapy - Other	6	7+3 (Cytarabine, Idarubicin)|Cytarabine|Azacitidine|Sorafenib|Decitabine|Hydroxyurea	6	Hypomethylating/Low Dose Cytarabine|Consolidation|Induction|Experimental|Maintenance|Supportive/Palliative Care	Complete Response	Standard Chemotherapy	-1	Supportive/Palliative Care
16-00075	2498	Male	Male	White	4	n	69	FALSE	TRUE	FALSE	None	FALSE	FALSE	n		y	n	n	n	n	n	n	n	ACUTE MYELOID LEUKAEMIA (AML) AND RELATED PRECURSOR NEOPLASMS	AML with myelodysplasia-related changes	Adverse	Adverse	ACUTE MYELOID LEUKAEMIA (AML) AND RELATED PRECURSOR NEOPLASMS	AML with myelodysplasia-related changes	69	0	Initial Acute Leukemia Diagnosis	Bone Marrow Aspirate	y	y	y	y	y	y	1	Standard Chemotherapy	1	7+3 (Cytarabine, Idarubicin)	1	Induction	Refractory	Standard Chemotherapy	7	Standard Chemotherapy
16-00077	2500	Male	Male	White	2	n	78	FALSE	FALSE	FALSE	None	FALSE	FALSE	y	Esophageal Cancer	y	n	n	n	n	n	n	n	ACUTE MYELOID LEUKAEMIA (AML) AND RELATED PRECURSOR NEOPLASMS	Therapy-related myeloid neoplasms	Adverse	Adverse	ACUTE MYELOID LEUKAEMIA (AML) AND RELATED PRECURSOR NEOPLASMS	Therapy-related myeloid neoplasms	80	0	Residual Disease|Post-Chemotherapy	Peripheral Blood	y	y	y	y	y	y	2	Standard Chemotherapy|Targeted Therapy - Other	5	AG-120|5+2 (Cytarabine, Idarubicin)|7+3 (Cytarabine, Idarubicin)|Azacitidine|Decitabine	4	Consolidation|Induction|Experimental|Maintenance	Complete Response	Standard Chemotherapy	7	Targeted Therapy - Other
16-00078	2499	Female	Female	White	2	n	67	FALSE	TRUE	FALSE	None	FALSE	FALSE	n		y	n	n	n	n	n	n	n	ACUTE MYELOID LEUKAEMIA (AML) AND RELATED PRECURSOR NEOPLASMS	AML with mutated NPM1	Favorable	Favorable	ACUTE MYELOID LEUKAEMIA (AML) AND RELATED PRECURSOR NEOPLASMS	AML with mutated NPM1	67	0	Initial Acute Leukemia Diagnosis	Bone Marrow Aspirate	y	y	y	y	y	y	1	Standard Chemotherapy	1	Decitabine	1	Supportive/Palliative Care				Standard Chemotherapy
16-00087	2495	Female	Female	White	1	n	24	FALSE	FALSE	FALSE	Unknown	FALSE	FALSE	y	Not specified	y	n	n	n	n	n	n	n	ACUTE MYELOID LEUKAEMIA (AML) AND RELATED PRECURSOR NEOPLASMS	Therapy-related myeloid neoplasms	FavorableOrIntermediate	Not Enough Information	ACUTE MYELOID LEUKAEMIA (AML) AND RELATED PRECURSOR NEOPLASMS	Therapy-related myeloid neoplasms	24	0	Post-Chemotherapy	Leukapheresis	y	y	n	y	y	n	2	Standard Chemotherapy|Targeted Therapy - Other	3	ATRA (Tretinoin)|HiDAC|3+7 (Cytarabine, Daunorubicin)	3	Consolidation|Induction|Experimental	Complete Response	Standard Chemotherapy	6	Standard Chemotherapy
16-00088	2442	Female	Female	AdmixedBlack	6	n	25	FALSE	FALSE	FALSE	None	FALSE	FALSE	n		y	n	n	n	n	n	n	n	ACUTE MYELOID LEUKAEMIA (AML) AND RELATED PRECURSOR NEOPLASMS	Acute myeloid leukaemia, NOS	Adverse	Adverse	ACUTE MYELOID LEUKAEMIA (AML) AND RELATED PRECURSOR NEOPLASMS	Acute myeloid leukaemia, NOS	26	49	Residual Disease|Post-Chemotherapy	Bone Marrow Aspirate	y	y	y	y	y	y	1	Standard Chemotherapy	4	Azacitidine, Sorafenib|7+3 (Cytarabine, Idarubicin)|HiDAC|Cladribine, Cytarabine, Idarubicin	3	Consolidation|Induction|Re-induction	Unknown	Standard Chemotherapy	-1	Standard Chemotherapy
16-00094	2501	Female	Female	White	1	n	37	FALSE	TRUE	FALSE	None	FALSE	FALSE	n		y	n	n	n	n	n	n	n	ACUTE MYELOID LEUKAEMIA (AML) AND RELATED PRECURSOR NEOPLASMS	Acute myeloid leukaemia, NOS	Adverse	Not Enough Information	ACUTE MYELOID LEUKAEMIA (AML) AND RELATED PRECURSOR NEOPLASMS	Acute myeloid leukaemia, NOS	37	0	Initial Acute Leukemia Diagnosis	Bone Marrow Aspirate	y	y	y	y	y	y	1	Standard Chemotherapy	4	HiDAC|3+7 (Cytarabine, Daunorubicin)|Azacitidine|Hydroxyurea	4	Hypomethylating/Low Dose Cytarabine|Consolidation|Induction|Re-induction	Refractory	Standard Chemotherapy	8	Standard Chemotherapy
16-00102	2508	Male	Male	White	4	n	72	FALSE	TRUE	FALSE	None	FALSE	FALSE	n		y	n	n	n	n	n	n	n	ACUTE MYELOID LEUKAEMIA (AML) AND RELATED PRECURSOR NEOPLASMS	AML with mutated NPM1	Favorable	Favorable	ACUTE MYELOID LEUKAEMIA (AML) AND RELATED PRECURSOR NEOPLASMS	AML with mutated NPM1	72	0	Initial Acute Leukemia Diagnosis	Bone Marrow Aspirate	y	y	y	y	y	y	1	Standard Chemotherapy	2	CPX-351 (Liposomal Cytarabine + Daunorubicin)|Hydroxyurea	1	Induction	Complete Response	Standard Chemotherapy	-1	Standard Chemotherapy
16-00109	2511	Male	Male	White	1	n	76	FALSE	FALSE	TRUE	None	FALSE	FALSE	n		n	n	n	n	y	y	n	n	ACUTE MYELOID LEUKAEMIA (AML) AND RELATED PRECURSOR NEOPLASMS	AML with mutated NPM1	Favorable	Intermediate-I	ACUTE MYELOID LEUKAEMIA (AML) AND RELATED PRECURSOR NEOPLASMS	AML with mutated NPM1	76	0	Initial Acute Leukemia Diagnosis	Leukapheresis	y	y	y	y	y	y	1	Supportive/Palliative Care	1	Hydroxyurea	1	Supportive/Palliative Care				Supportive/Palliative Care
16-00113	2521	Male	Male	White	5	n	85	FALSE	FALSE	FALSE	None	FALSE	FALSE	y	Not specified	n	n	n	n	n	n	n	n	ACUTE MYELOID LEUKAEMIA (AML) AND RELATED PRECURSOR NEOPLASMS	Myeloid sarcoma	Intermediate	Intermediate-I	ACUTE MYELOID LEUKAEMIA (AML) AND RELATED PRECURSOR NEOPLASMS	Myeloid sarcoma	85	0	Initial Acute Leukemia Diagnosis	Bone Marrow Aspirate	y	y	y	y	y	y	0		0		0					NONE
16-00115	2522	Male	Male	White	6	n	74	FALSE	TRUE	FALSE	None	FALSE	FALSE	n		n	n	n	n	n	n	n	n	ACUTE MYELOID LEUKAEMIA (AML) AND RELATED PRECURSOR NEOPLASMS	Acute myeloid leukaemia, NOS	Adverse	Adverse	ACUTE MYELOID LEUKAEMIA (AML) AND RELATED PRECURSOR NEOPLASMS	Acute myeloid leukaemia, NOS	74	0	Initial Acute Leukemia Diagnosis	Peripheral Blood	y	y	y	y	y	y	0		0		0					NONE
16-00118	2443	Female	Female	White	1	n	63	FALSE	FALSE	FALSE	None	FALSE	FALSE	n		y	n	n	n	n	n	n	n	ACUTE MYELOID LEUKAEMIA (AML) AND RELATED PRECURSOR NEOPLASMS	AML with myelodysplasia-related changes	Intermediate	Intermediate-II	ACUTE MYELOID LEUKAEMIA (AML) AND RELATED PRECURSOR NEOPLASMS	AML with myelodysplasia-related changes	64	58	Residual Relapse	Peripheral Blood	y	y	y	y	y	y	3	Standard Chemotherapy|Supportive/Palliative Care|Targeted Therapy - Other	6	7+3 (Cytarabine, Idarubicin)|Cytarabine|Azacitidine|Sorafenib|Decitabine|Hydroxyurea	6	Hypomethylating/Low Dose Cytarabine|Consolidation|Induction|Experimental|Maintenance|Supportive/Palliative Care	Complete Response	Standard Chemotherapy	-1	Supportive/Palliative Care
16-00120	2515	Male	Male	White	3	n	36	FALSE	TRUE	FALSE	PML-RARA	FALSE	FALSE	n		y	n	n	n	n	n	n	n	ACUTE MYELOID LEUKAEMIA (AML) AND RELATED PRECURSOR NEOPLASMS	Acute promyelocytic leukaemia with t(15;17)(q22;q12); PML-RARA	Favorable	Intermediate-II	ACUTE MYELOID LEUKAEMIA (AML) AND RELATED PRECURSOR NEOPLASMS	Acute promyelocytic leukaemia with t(15;17)(q22;q12); PML-RARA	36	0	Initial Acute Leukemia Diagnosis	Peripheral Blood	y	y	y	y	y	y	1	Standard Chemotherapy	3	Methotrexate, Mercaptopurine, Tretinoin|ATRA, Idarubicin|ATRA, Cytarabine, Idarubicin	3	Consolidation|Induction|Maintenance	Complete Response	Standard Chemotherapy	-1	Standard Chemotherapy
16-00124	2477	Male	Male	White	6	n	50	FALSE	FALSE	FALSE	None	FALSE	FALSE	n		y	n	n	n	n	n	n	n	ACUTE MYELOID LEUKAEMIA (AML) AND RELATED PRECURSOR NEOPLASMS	Acute myeloid leukaemia, NOS	Adverse	Not Enough Information	ACUTE MYELOID LEUKAEMIA (AML) AND RELATED PRECURSOR NEOPLASMS	Acute myeloid leukaemia, NOS	50	30	Post-Chemotherapy|Residual Disease	Peripheral Blood	y	y	n	y	y	n	2	Standard Chemotherapy|Bone Marrow Transplant	3	Busulfan, Fludarabine|7+3 (Cytarabine, Idarubicin)|HiDAC	3	Allogeneic - Sibling|Induction|Re-induction	Unknown	Standard Chemotherapy	-1	Bone Marrow Transplant
16-00129	2519	Female	Female	White	5	n	42	FALSE	TRUE	FALSE	None	FALSE	FALSE	n		y	n	n	n	n	n	n	n	ACUTE MYELOID LEUKAEMIA (AML) AND RELATED PRECURSOR NEOPLASMS	AML with mutated NPM1	Favorable	Favorable	ACUTE MYELOID LEUKAEMIA (AML) AND RELATED PRECURSOR NEOPLASMS	AML with mutated NPM1	42	0	Initial Acute Leukemia Diagnosis	Bone Marrow Aspirate	y	y	n	y	y	n	1	Standard Chemotherapy	2	7+3 (Cytarabine, Idarubicin)|HiDAC	2	Consolidation|Induction	Complete Response	Standard Chemotherapy	-1	Standard Chemotherapy
16-00132	2526	Male	Male	White	6	n	74	FALSE	FALSE	TRUE	None	FALSE	FALSE	n		y	n	y	n	n	n	n	n	ACUTE MYELOID LEUKAEMIA (AML) AND RELATED PRECURSOR NEOPLASMS	AML with myelodysplasia-related changes	Adverse	Not Enough Information	ACUTE MYELOID LEUKAEMIA (AML) AND RELATED PRECURSOR NEOPLASMS	AML with myelodysplasia-related changes	75	0	Post-Chemotherapy	Peripheral Blood	y	y	n	y	y	n	1	Standard Chemotherapy	1	Azacitidine, MLN4924	1	Induction	Complete Response	Standard Chemotherapy	498	Standard Chemotherapy
16-00135	2429	Female	Female	White	1	n	75	FALSE	FALSE	FALSE	MLLT3-KMT2A	FALSE	FALSE	y	Not specified	y	n	n	n	n	n	n	n	ACUTE MYELOID LEUKAEMIA (AML) AND RELATED PRECURSOR NEOPLASMS	Therapy-related myeloid neoplasms	Intermediate	Intermediate-II	ACUTE MYELOID LEUKAEMIA (AML) AND RELATED PRECURSOR NEOPLASMS	Therapy-related myeloid neoplasms	75	0	Initial Acute Leukemia Diagnosis|Post-Chemotherapy	Bone Marrow Aspirate	n	y	n	n	y	n	1	Standard Chemotherapy	1	Azacitidine	1	Hypomethylating/Low Dose Cytarabine				Standard Chemotherapy
16-00139	2530	Female	Female	White	6	n	73	FALSE	FALSE	TRUE	Unknown	FALSE	FALSE	y	Breast Cancer	y	n	n	n	n	n	y	y	ACUTE MYELOID LEUKAEMIA (AML) AND RELATED PRECURSOR NEOPLASMS	AML with mutated NPM1	Favorable	Not Enough Information	ACUTE MYELOID LEUKAEMIA (AML) AND RELATED PRECURSOR NEOPLASMS	AML with mutated NPM1	73	0	Post-Chemotherapy	Peripheral Blood	y	y	y	y	y	y	1	Standard Chemotherapy	1	Ruxolitinib	1	Induction	Unknown	Standard Chemotherapy	28	Standard Chemotherapy
16-00143	2532	Male	Male	HispNative	4	n	58	FALSE	TRUE	FALSE	None	FALSE	FALSE	n		y	n	n	n	n	n	n	n	ACUTE MYELOID LEUKAEMIA (AML) AND RELATED PRECURSOR NEOPLASMS	AML with myelodysplasia-related changes	Intermediate	Intermediate-II	ACUTE MYELOID LEUKAEMIA (AML) AND RELATED PRECURSOR NEOPLASMS	AML with myelodysplasia-related changes	58	0	Initial Acute Leukemia Diagnosis	Bone Marrow Aspirate	y	y	n	y	y	n	3	Standard Chemotherapy|Bone Marrow Transplant|Targeted Therapy - Kinase Inhibitor(s)	4	Sorafenib|Hydroxyurea|7+3 (Cytarabine, Idarubicin) plus Sorafenib|Busulfan, Cyclophosphamide	3	Allogeneic - Sibling|Induction|Experimental	Refractory	Standard Chemotherapy	1	Bone Marrow Transplant
16-00145	2533	Male	Male	Asian	2	n	75	FALSE	FALSE	TRUE	None	FALSE	FALSE	n		y	n	y	y	n	n	n	n	ACUTE MYELOID LEUKAEMIA (AML) AND RELATED PRECURSOR NEOPLASMS	AML with myelodysplasia-related changes	Adverse	Intermediate-II	ACUTE MYELOID LEUKAEMIA (AML) AND RELATED PRECURSOR NEOPLASMS	AML with myelodysplasia-related changes	75	0	Initial Acute Leukemia Diagnosis|Post-Chemotherapy	Bone Marrow Aspirate	y	y	y	y	y	y	1	Standard Chemotherapy	3	Vidaza|Decitabine|Fludarabine, Cytarabine	2	Salvage|Supportive/Palliative Care				Standard Chemotherapy
16-00150	2546	Male	Male	White	6	n	67	FALSE	FALSE	TRUE	None	FALSE	FALSE	n		y	n	y	y	n	n	n	n	ACUTE MYELOID LEUKAEMIA (AML) AND RELATED PRECURSOR NEOPLASMS	AML with myelodysplasia-related changes	Adverse	Adverse	ACUTE MYELOID LEUKAEMIA (AML) AND RELATED PRECURSOR NEOPLASMS	AML with myelodysplasia-related changes	67	0	Initial Acute Leukemia Diagnosis	Bone Marrow Aspirate	y	y	n	y	y	n	1	Standard Chemotherapy	4	Vidaza|Cytarabine|3+7 (Cytarabine, Daunorubicin)|Decitabine	4	Consolidation|Salvage|Induction|Supportive/Palliative Care	Complete Response	Standard Chemotherapy	-1	Standard Chemotherapy
16-00151	2547	Male	Male	White	6	n	67	FALSE	FALSE	TRUE	None	FALSE	FALSE	n		y	n	n	n	n	n	y	y	ACUTE MYELOID LEUKAEMIA (AML) AND RELATED PRECURSOR NEOPLASMS	Acute myeloid leukaemia, NOS	Adverse	Not Enough Information	ACUTE MYELOID LEUKAEMIA (AML) AND RELATED PRECURSOR NEOPLASMS	Acute myeloid leukaemia, NOS	67	0	Initial Acute Leukemia Diagnosis	Bone Marrow Aspirate	y	y	n	y	y	n	1	Standard Chemotherapy	1	3+7 (Cytarabine, Daunorubicin)	1	Unknown				Standard Chemotherapy
16-00157	2538	Male	Male	White	1	n	67	FALSE	TRUE	FALSE	None	FALSE	FALSE	n		y	n	n	n	n	n	n	n	ACUTE MYELOID LEUKAEMIA (AML) AND RELATED PRECURSOR NEOPLASMS	AML with mutated NPM1	Favorable	Favorable	ACUTE MYELOID LEUKAEMIA (AML) AND RELATED PRECURSOR NEOPLASMS	AML with mutated NPM1	67	0	Initial Acute Leukemia Diagnosis	Bone Marrow Aspirate	y	y	y	y	y	y	2	Standard Chemotherapy|Targeted Therapy - Other	4	AG-120|7+3 (Cytarabine, Idarubicin)|FLAG-IDA (Cytarabine, Filgrastim, Fludarabine, Idarubicin)|MiDAC	4	Consolidation|Salvage|Induction|Experimental	Complete Response	Standard Chemotherapy	6	Standard Chemotherapy
16-00161	2543	Male	Male	White	1	n	65	FALSE	FALSE	FALSE	None	FALSE	FALSE	y	Prostate Cancer	y	n	n	n	n	n	n	n	ACUTE MYELOID LEUKAEMIA (AML) AND RELATED PRECURSOR NEOPLASMS	AML with minimal differentiation	Intermediate	Not Enough Information	ACUTE MYELOID LEUKAEMIA (AML) AND RELATED PRECURSOR NEOPLASMS	AML with minimal differentiation	65	0	Initial Acute Leukemia Diagnosis	Bone Marrow Aspirate	n	y	n	n	y	n	1	Standard Chemotherapy	3	5+2 (Cytarabine, Idarubicin)|7+3 (Cytarabine, Idarubicin)|MiDAC	3	Consolidation|Induction|Re-induction	Refractory	Standard Chemotherapy	12	Standard Chemotherapy
16-00217	2569	Male	Male	White	1	n	86	FALSE	FALSE	FALSE	None	FALSE	FALSE	n		y	n	n	n	n	n	n	n	ACUTE MYELOID LEUKAEMIA (AML) AND RELATED PRECURSOR NEOPLASMS	AML with mutated CEBPA	Intermediate	Intermediate-II	ACUTE MYELOID LEUKAEMIA (AML) AND RELATED PRECURSOR NEOPLASMS	AML with mutated CEBPA	86	0	Residual Disease	Bone Marrow Aspirate	y	y	y	y	y	y	2	Standard Chemotherapy|Targeted Therapy - Other	3	AG-221|Azacitidine|Hydroxyurea	3	Hypomethylating/Low Dose Cytarabine|Consolidation|Experimental				Standard Chemotherapy
16-00220	2571	Male	Male	White	3	n	67	FALSE	TRUE	FALSE	None	FALSE	FALSE	n		y	n	n	n	n	n	n	n	ACUTE MYELOID LEUKAEMIA (AML) AND RELATED PRECURSOR NEOPLASMS	AML with mutated NPM1	Favorable	Favorable	ACUTE MYELOID LEUKAEMIA (AML) AND RELATED PRECURSOR NEOPLASMS	AML with mutated NPM1	67	0	Initial Acute Leukemia Diagnosis	Bone Marrow Aspirate	y	y	y	y	y	y	1	Standard Chemotherapy	2	7+3 (Cytarabine, Idarubicin)|IDAC	2	Consolidation|Induction	Complete Response	Standard Chemotherapy	-1	Standard Chemotherapy
16-00226	2503	Male	Male	White	1	n	79	FALSE	FALSE	TRUE	None	FALSE	FALSE	n		y	n	n	n	y	y	n	n	ACUTE MYELOID LEUKAEMIA (AML) AND RELATED PRECURSOR NEOPLASMS	AML with myelodysplasia-related changes	Intermediate	Not Enough Information	ACUTE MYELOID LEUKAEMIA (AML) AND RELATED PRECURSOR NEOPLASMS	AML with myelodysplasia-related changes	79	35	Post-Chemotherapy|Residual Disease	Peripheral Blood	y	y	y	y	y	y	3	Standard Chemotherapy|Supportive/Palliative Care|Targeted Therapy - Other	4	Azacitidine|Decitabine|Hydroxyurea|V212	2	Hypomethylating/Low Dose Cytarabine|Supportive/Palliative Care				Supportive/Palliative Care
16-00232	2584	Male	Male	White	3	n	58	FALSE	TRUE	FALSE	None	FALSE	FALSE	n		y	n	n	n	n	n	n	n	ACUTE MYELOID LEUKAEMIA (AML) AND RELATED PRECURSOR NEOPLASMS	AML with myelodysplasia-related changes	Adverse	Adverse	ACUTE MYELOID LEUKAEMIA (AML) AND RELATED PRECURSOR NEOPLASMS	AML with myelodysplasia-related changes	58	0	Initial Acute Leukemia Diagnosis	Peripheral Blood	n	y	n	n	y	n	1	Standard Chemotherapy	2	7+3 (Cytarabine, Idarubicin)|CLAG (Cladribine, Cytarabine, Filgrastim)	2	Induction|Re-induction	Refractory	Standard Chemotherapy	-1	Standard Chemotherapy
16-00249	2581	Male	Male	White	6	n	75	FALSE	FALSE	TRUE	None	FALSE	FALSE	n		y	n	y	y	n	n	n	n	ACUTE MYELOID LEUKAEMIA (AML) AND RELATED PRECURSOR NEOPLASMS	Acute myeloid leukaemia, NOS	Intermediate	Not Enough Information	ACUTE MYELOID LEUKAEMIA (AML) AND RELATED PRECURSOR NEOPLASMS	Acute myeloid leukaemia, NOS	75	0	Post-Chemotherapy|Residual Disease	Bone Marrow Aspirate	y	y	y	y	y	y	1	Standard Chemotherapy	1	Vidaza	1	Supportive/Palliative Care				Standard Chemotherapy
16-00261	2477	Male	Male	White	6	n	50	FALSE	FALSE	FALSE	None	FALSE	FALSE	n		y	n	n	n	n	n	n	n	ACUTE MYELOID LEUKAEMIA (AML) AND RELATED PRECURSOR NEOPLASMS	Acute myeloid leukaemia, NOS	Intermediate	Not Enough Information	ACUTE MYELOID LEUKAEMIA (AML) AND RELATED PRECURSOR NEOPLASMS	Acute myeloid leukaemia, NOS	50	63	Post-Chemotherapy|Residual Disease	Bone Marrow Aspirate	n	y	n	n	y	n	2	Standard Chemotherapy|Bone Marrow Transplant	3	Busulfan, Fludarabine|7+3 (Cytarabine, Idarubicin)|HiDAC	3	Allogeneic - Sibling|Induction|Re-induction	Unknown	Standard Chemotherapy	-1	Bone Marrow Transplant
16-00264	2225	Female	Female	White	3	n	71	FALSE	FALSE	FALSE	None	FALSE	FALSE	y	Follicular lymphoma	y	n	n	n	n	n	n	n	ACUTE MYELOID LEUKAEMIA (AML) AND RELATED PRECURSOR NEOPLASMS	Therapy-related myeloid neoplasms	Intermediate	Intermediate-II	ACUTE MYELOID LEUKAEMIA (AML) AND RELATED PRECURSOR NEOPLASMS	Therapy-related myeloid neoplasms	72	249	Residual Disease|Post-Chemotherapy	Bone Marrow Aspirate	y	y	n	y	y	n	2	Standard Chemotherapy|Supportive/Palliative Care	5	7+3 (Cytarabine, Idarubicin)|Azacitidine|CLAG-M (Cladribine, Cytarabine, Mitoxantrone, Filgrastim)|Hydroxyurea|Mitoxantrone	4	Hypomethylating/Low Dose Cytarabine|Induction|Re-induction|Supportive/Palliative Care	Refractory	Standard Chemotherapy	-1	Supportive/Palliative Care
16-00267	1241	Male	Male	White	1	n	57	FALSE	FALSE	FALSE	None	FALSE	FALSE	n		y	n	n	n	n	n	n	n	ACUTE MYELOID LEUKAEMIA (AML) AND RELATED PRECURSOR NEOPLASMS	Acute myelomonocytic leukaemia	Intermediate	Not Enough Information	ACUTE MYELOID LEUKAEMIA (AML) AND RELATED PRECURSOR NEOPLASMS	Acute myelomonocytic leukaemia	60	883	Post-Chemotherapy	Bone Marrow Aspirate	n	y	n	n	y	n	1	Standard Chemotherapy	4	7+3 (Cytarabine, Idarubicin)|HiDAC|FLAG-IDA (Cytarabine, Filgrastim, Fludarabine, Idarubicin)|Azacitidine	4	Consolidation|Induction|Re-induction|Maintenance	Complete Response	Standard Chemotherapy	6	Standard Chemotherapy
16-00269	2593	Female	Female	White	1	n	44	FALSE	TRUE	FALSE	Unknown	FALSE	FALSE	n		y	n	n	n	n	n	n	n	ACUTE MYELOID LEUKAEMIA (AML) AND RELATED PRECURSOR NEOPLASMS	AML with mutated NPM1	Favorable	Not Enough Information	ACUTE MYELOID LEUKAEMIA (AML) AND RELATED PRECURSOR NEOPLASMS	AML with mutated NPM1	44	0	Initial Acute Leukemia Diagnosis	Bone Marrow Aspirate	y	y	y	y	y	y	1	Standard Chemotherapy	2	HiDAC|3+7 (Cytarabine, Daunorubicin)	2	Consolidation|Induction	Complete Response	Standard Chemotherapy	8	Standard Chemotherapy
16-00271	2594	Female	Female	White	2	n	22	FALSE	TRUE	FALSE	None	FALSE	FALSE	n		y	n	n	n	n	n	n	n	ACUTE MYELOID LEUKAEMIA (AML) AND RELATED PRECURSOR NEOPLASMS	AML with mutated NPM1	Intermediate	Intermediate-I	ACUTE MYELOID LEUKAEMIA (AML) AND RELATED PRECURSOR NEOPLASMS	AML with mutated NPM1	22	0	Initial Acute Leukemia Diagnosis	Peripheral Blood	y	y	y	y	y	y	3	Standard Chemotherapy|Bone Marrow Transplant|Targeted Therapy - Kinase Inhibitor(s)	3	Fludarabine, Melphalan|Crenolanib|7+3 (Cytarabine, Idarubicin) plus Crenolanib	3	Allogeneic - Sibling|Induction|Experimental	Complete Response	Standard Chemotherapy	39	Bone Marrow Transplant
16-00273	2595	Female	Female	White	3	n	62	FALSE	TRUE	FALSE	None	FALSE	FALSE	n		y	n	n	n	n	n	n	n	ACUTE MYELOID LEUKAEMIA (AML) AND RELATED PRECURSOR NEOPLASMS	AML with mutated CEBPA	Intermediate	Favorable	ACUTE MYELOID LEUKAEMIA (AML) AND RELATED PRECURSOR NEOPLASMS	AML with mutated CEBPA	62	0	Initial Acute Leukemia Diagnosis	Peripheral Blood	y	y	y	y	y	y	1	Standard Chemotherapy	1	7+3 (Cytarabine, Idarubicin)	1	Induction	Refractory	Standard Chemotherapy	7	Standard Chemotherapy
16-00278	2597	Male	Male	White	5	n	64	FALSE	TRUE	FALSE	None	FALSE	FALSE	n		y	n	n	n	n	n	n	n	ACUTE MYELOID LEUKAEMIA (AML) AND RELATED PRECURSOR NEOPLASMS	AML with mutated NPM1	Favorable	Intermediate-I	ACUTE MYELOID LEUKAEMIA (AML) AND RELATED PRECURSOR NEOPLASMS	AML with mutated NPM1	64	0	Initial Acute Leukemia Diagnosis	Bone Marrow Aspirate	y	y	y	y	y	y	2	Standard Chemotherapy|Bone Marrow Transplant	2	7+3 (Cytarabine, Idarubicin)|Fludarabine, Cyclophosphamide, Thiotepa, TBI	2	Induction|Double Umbilical Cord Blood Transplant (DUCBT)	Complete Response	Standard Chemotherapy	41	Bone Marrow Transplant
16-00289	2606	Female	Female	White	1	n	65	FALSE	TRUE	FALSE	None	FALSE	FALSE	n		y	n	n	n	n	n	n	n	ACUTE MYELOID LEUKAEMIA (AML) AND RELATED PRECURSOR NEOPLASMS	AML with mutated NPM1	Intermediate	Intermediate-I	ACUTE MYELOID LEUKAEMIA (AML) AND RELATED PRECURSOR NEOPLASMS	AML with mutated NPM1	65	0	Initial Acute Leukemia Diagnosis	Bone Marrow Aspirate	y	y	y	y	y	y	1	Standard Chemotherapy	2	Azacitidine|7+3 (Cytarabine, Idarubicin) plus Sorafenib	2	Consolidation|Induction	Complete Response i	Standard Chemotherapy	45	Standard Chemotherapy
16-00292	2607	Female	Female	White	1	n	73	FALSE	TRUE	FALSE	None	FALSE	FALSE	n		y	n	n	n	n	n	n	n	ACUTE MYELOID LEUKAEMIA (AML) AND RELATED PRECURSOR NEOPLASMS	AML with mutated NPM1	Favorable	Intermediate-I	ACUTE MYELOID LEUKAEMIA (AML) AND RELATED PRECURSOR NEOPLASMS	AML with mutated NPM1	73	0	Initial Acute Leukemia Diagnosis	Bone Marrow Aspirate	y	y	y	y	y	y	1	Standard Chemotherapy	1	7+3 (Cytarabine, Idarubicin)	1	Induction	Unknown	Standard Chemotherapy	3	Standard Chemotherapy
16-00294	2547	Male	Male	White	6	n	67	FALSE	FALSE	TRUE	None	FALSE	FALSE	n		y	n	n	n	n	n	y	y	ACUTE MYELOID LEUKAEMIA (AML) AND RELATED PRECURSOR NEOPLASMS	Acute myeloid leukaemia, NOS	Intermediate	Not Enough Information	ACUTE MYELOID LEUKAEMIA (AML) AND RELATED PRECURSOR NEOPLASMS	Acute myeloid leukaemia, NOS	67	36	Post-Chemotherapy	Bone Marrow Aspirate	n	y	n	n	y	n	1	Standard Chemotherapy	1	3+7 (Cytarabine, Daunorubicin)	1	Unknown				Standard Chemotherapy
16-00303	2611	Female	Female	HispNative	5	n	56	FALSE	TRUE	FALSE	None	FALSE	FALSE	n		y	n	n	n	n	n	n	n	ACUTE MYELOID LEUKAEMIA (AML) AND RELATED PRECURSOR NEOPLASMS	AML with mutated NPM1	Favorable	Intermediate-I	ACUTE MYELOID LEUKAEMIA (AML) AND RELATED PRECURSOR NEOPLASMS	AML with mutated NPM1	56	0	Initial Acute Leukemia Diagnosis	Bone Marrow Aspirate	y	y	y	y	y	y	2	Standard Chemotherapy|Bone Marrow Transplant	4	7+3 (Cytarabine, Idarubicin)|HiDAC|GCLAC (GCSF, Clofarabine & Cytarabine)|Fludarabine, Cyclophosphamide, Thiotepa, TBI	4	Consolidation|Salvage|Induction|Double Umbilical Cord Blood Transplant (DUCBT)	Complete Response	Standard Chemotherapy	27	Standard Chemotherapy
16-00307	2612	Male	Male	White	6	n	71	FALSE	FALSE	TRUE	None	FALSE	FALSE	n		n	n	n	n	n	n	y	y	ACUTE MYELOID LEUKAEMIA (AML) AND RELATED PRECURSOR NEOPLASMS	Acute myeloid leukaemia, NOS	Adverse	Intermediate-II	ACUTE MYELOID LEUKAEMIA (AML) AND RELATED PRECURSOR NEOPLASMS	Acute myeloid leukaemia, NOS	71	0	Initial Acute Leukemia Diagnosis	Bone Marrow Aspirate	y	y	n	y	y	n	0		0		0					NONE
16-00315	1973	Male	Male	White	1	n	70	FALSE	FALSE	FALSE	None	FALSE	FALSE	n		y	n	n	n	n	n	n	n	ACUTE MYELOID LEUKAEMIA (AML) AND RELATED PRECURSOR NEOPLASMS	AML with minimal differentiation	Intermediate	Not Enough Information	ACUTE MYELOID LEUKAEMIA (AML) AND RELATED PRECURSOR NEOPLASMS	AML with minimal differentiation	72	423	Post-Chemotherapy|Residual Disease	Peripheral Blood	y	y	y	y	y	y	2	Standard Chemotherapy|Supportive/Palliative Care	3	7+3 (Cytarabine, Idarubicin)|Azacitidine|Decitabine	3	Hypomethylating/Low Dose Cytarabine|Induction|Supportive/Palliative Care	Refractory	Standard Chemotherapy	6	Supportive/Palliative Care
16-00316	2615	Male	Male	HispNative	7	n	72	FALSE	FALSE	FALSE	Unknown	FALSE	TRUE	n		n	n	n	n	n	n	n	n	ACUTE MYELOID LEUKAEMIA (AML) AND RELATED PRECURSOR NEOPLASMS	unknown	Intermediate	Not Enough Information	ACUTE MYELOID LEUKAEMIA (AML) AND RELATED PRECURSOR NEOPLASMS	unknown	73	0	Residual Disease	Bone Marrow Aspirate	y	y	n	y	y	n	0		0		0					NONE
16-00332	2621	Male	Male	White	6	n	72	FALSE	FALSE	FALSE	Unknown	TRUE	FALSE	y	Lung Cancer	y	n	y	n	n	n	n	n	MYELODYSPLASTIC SYNDROMES	Myelodysplastic syndrome, unclassifiable	Adverse	Not Enough Information	MYELODYSPLASTIC SYNDROMES	Myelodysplastic syndrome, unclassifiable	73	0	Residual Disease	Peripheral Blood	y	y	y	y	y	y	1	Standard Chemotherapy	1	Vidaza	1	Supportive/Palliative Care				Standard Chemotherapy
16-00339	2626	Female	Female	White	1	n	70	FALSE	FALSE	FALSE	None	TRUE	FALSE	n		n	n	n	n	n	n	y	n	MYELOPROLIFERATIVE NEOPLASMS	Atypical chronic myeloid leukaemia, BCR-ABL1 negative	Intermediate		MYELOPROLIFERATIVE NEOPLASMS	Atypical chronic myeloid leukaemia, BCR-ABL1 negative	70	0	Unknown	Bone Marrow Aspirate	y	y	y	y	y	y	1	Targeted Therapy - Kinase Inhibitor(s)	1	Hydroxyurea	1	Induction	Unknown	Targeted Therapy - Kinase Inhibitor(s)	-1	Targeted Therapy - Kinase Inhibitor(s)
16-00344	2628	Male	Male	White	1	n	59	FALSE	TRUE	FALSE	None	FALSE	FALSE	n		y	n	n	n	n	n	n	n	ACUTE MYELOID LEUKAEMIA (AML) AND RELATED PRECURSOR NEOPLASMS	AML with mutated NPM1	Favorable	Favorable	ACUTE MYELOID LEUKAEMIA (AML) AND RELATED PRECURSOR NEOPLASMS	AML with mutated NPM1	59	0	Initial Acute Leukemia Diagnosis	Bone Marrow Aspirate	y	y	y	y	y	y	1	Standard Chemotherapy	2	7+3 (Cytarabine, Idarubicin)|HiDAC	2	Consolidation|Induction	Complete Response	Standard Chemotherapy	7	Standard Chemotherapy
16-00351	2630	Female	Female	HispNative	1	y	46	FALSE	TRUE	FALSE	None	FALSE	FALSE	n		y	n	n	n	n	n	n	n	ACUTE MYELOID LEUKAEMIA (AML) AND RELATED PRECURSOR NEOPLASMS	AML with mutated CEBPA	Favorable	Favorable	ACUTE MYELOID LEUKAEMIA (AML) AND RELATED PRECURSOR NEOPLASMS	AML with mutated CEBPA	46	0	Initial Acute Leukemia Diagnosis	Bone Marrow Aspirate	y	y	y	y	y	y	1	Standard Chemotherapy	2	7+3 (Cytarabine, Idarubicin)|HiDAC	2	Consolidation|Induction	Complete Response	Standard Chemotherapy	5	Standard Chemotherapy
16-00354	2632	Male	Female;Male	White	3	n	79	FALSE	TRUE	FALSE	None	FALSE	FALSE	n		n	n	n	n	n	n	n	n	ACUTE MYELOID LEUKAEMIA (AML) AND RELATED PRECURSOR NEOPLASMS	AML with myelodysplasia-related changes	Adverse	Adverse	ACUTE MYELOID LEUKAEMIA (AML) AND RELATED PRECURSOR NEOPLASMS	AML with myelodysplasia-related changes	79	0	Initial Acute Leukemia Diagnosis	Bone Marrow Aspirate	y	y	y	y	y	y	0		0		0					NONE
16-00356	2633	Male	Male	HispNative	6	n	59	FALSE	FALSE	TRUE	Unknown	FALSE	FALSE	n		y	n	y	y	n	n	n	n	ACUTE MYELOID LEUKAEMIA (AML) AND RELATED PRECURSOR NEOPLASMS	AML with myelodysplasia-related changes	Intermediate	Not Enough Information	ACUTE MYELOID LEUKAEMIA (AML) AND RELATED PRECURSOR NEOPLASMS	AML with myelodysplasia-related changes	59	0	Post-Chemotherapy|Residual Disease	Peripheral Blood	y	y	y	y	y	y	1	Standard Chemotherapy	2	Lenalidomide|3+7 (Cytarabine, Daunorubicin)	2	Unknown|Supportive/Palliative Care				Standard Chemotherapy
16-00358	2530	Female	Female	White	6	n	73	FALSE	FALSE	TRUE	None	FALSE	FALSE	y	Breast Cancer	y	n	n	n	n	n	y	y	ACUTE MYELOID LEUKAEMIA (AML) AND RELATED PRECURSOR NEOPLASMS	AML with mutated NPM1	Favorable	Favorable	ACUTE MYELOID LEUKAEMIA (AML) AND RELATED PRECURSOR NEOPLASMS	AML with mutated NPM1	73	56	Post-Chemotherapy	Bone Marrow Aspirate	y	n	y	y	n	y	1	Standard Chemotherapy	1	Ruxolitinib	1	Induction	Unknown	Standard Chemotherapy	28	Standard Chemotherapy
16-00359	2546	Male	Male	White	6	n	67	FALSE	FALSE	TRUE	None	FALSE	FALSE	n		y	n	y	y	n	n	n	n	ACUTE MYELOID LEUKAEMIA (AML) AND RELATED PRECURSOR NEOPLASMS	AML with myelodysplasia-related changes	Adverse	Not Enough Information	ACUTE MYELOID LEUKAEMIA (AML) AND RELATED PRECURSOR NEOPLASMS	AML with myelodysplasia-related changes	67	55	Post-Chemotherapy	Bone Marrow Aspirate	n	y	n	n	y	n	1	Standard Chemotherapy	4	Vidaza|Cytarabine|3+7 (Cytarabine, Daunorubicin)|Decitabine	4	Consolidation|Salvage|Induction|Supportive/Palliative Care	Complete Response	Standard Chemotherapy	-1	Standard Chemotherapy
16-00366	2640	Female	Female	White	1	n	50	FALSE	TRUE	FALSE	None	FALSE	FALSE	n		y	n	n	n	n	n	n	n	ACUTE MYELOID LEUKAEMIA (AML) AND RELATED PRECURSOR NEOPLASMS	AML with mutated CEBPA	Adverse	Favorable	ACUTE MYELOID LEUKAEMIA (AML) AND RELATED PRECURSOR NEOPLASMS	AML with mutated CEBPA	50	0	Initial Acute Leukemia Diagnosis	Bone Marrow Aspirate	n	y	y	n	y	y	2	Standard Chemotherapy|Bone Marrow Transplant	3	7+3 (Cytarabine, Idarubicin)|HiDAC|Busulfan, Cyclophosphamide	4	Consolidation|Induction|Allogeneic - Mismatched Unrelated Donor|Re-induction	Refractory	Standard Chemotherapy	13	Bone Marrow Transplant
16-00373	2653	Male	Male	White	1	n	37	FALSE	TRUE	FALSE	None	FALSE	FALSE	n		y	n	n	n	n	n	n	n	ACUTE MYELOID LEUKAEMIA (AML) AND RELATED PRECURSOR NEOPLASMS	Myeloid sarcoma	Intermediate	Not Enough Information	ACUTE MYELOID LEUKAEMIA (AML) AND RELATED PRECURSOR NEOPLASMS	Myeloid sarcoma	37	0	Initial Acute Leukemia Diagnosis	Bone Marrow Aspirate	y	y	n	y	y	n	3	Standard Chemotherapy|Bone Marrow Transplant|Other	4	7+3 (Cytarabine, Idarubicin)|HiDAC|Radiation|Busulfan, Cyclophosphamide	4	Consolidation|Induction|Allogeneic - Mismatched Unrelated Donor|Supportive/Palliative Care	Unknown	Standard Chemotherapy	24	Bone Marrow Transplant
16-00374	2654	Female	Female	White	6	n	64	FALSE	FALSE	FALSE	None	FALSE	FALSE	y	Endometrial cancer	y	n	n	n	n	n	n	n	ACUTE MYELOID LEUKAEMIA (AML) AND RELATED PRECURSOR NEOPLASMS	Therapy-related myeloid neoplasms	Intermediate	Not Enough Information	ACUTE MYELOID LEUKAEMIA (AML) AND RELATED PRECURSOR NEOPLASMS	Therapy-related myeloid neoplasms	64	0	Post-Chemotherapy	Bone Marrow Aspirate	n	y	n	n	y	n	2	Supportive/Palliative Care|Other	5	Radiation|Paclitaxel|Doxorubicin|Cisplatin|5-FU	2	Symptom Control|Supportive/Palliative Care				Supportive/Palliative Care
16-00392	2664	Female	Female	White	1	n	78	FALSE	FALSE	TRUE	None	FALSE	FALSE	n		y	n	n	n	n	n	y	y	ACUTE MYELOID LEUKAEMIA (AML) AND RELATED PRECURSOR NEOPLASMS	AML with myelodysplasia-related changes	Adverse	Adverse	ACUTE MYELOID LEUKAEMIA (AML) AND RELATED PRECURSOR NEOPLASMS	AML with myelodysplasia-related changes	78	0	Initial Acute Leukemia Diagnosis	Bone Marrow Aspirate	y	y	y	y	y	y	2	Standard Chemotherapy|Targeted Therapy - Kinase Inhibitor(s)	3	Ruxolitinib|Hydroxyurea|Decitabine	2	Consolidation|Experimental				Targeted Therapy - Kinase Inhibitor(s)
16-00400	2665	Male	Male	White	1	n	65	FALSE	TRUE	FALSE	None	FALSE	FALSE	n		y	n	n	n	n	n	n	n	ACUTE MYELOID LEUKAEMIA (AML) AND RELATED PRECURSOR NEOPLASMS	AML with myelodysplasia-related changes	Adverse	Adverse	ACUTE MYELOID LEUKAEMIA (AML) AND RELATED PRECURSOR NEOPLASMS	AML with myelodysplasia-related changes	66	0	Initial Acute Leukemia Diagnosis	Bone Marrow Aspirate	n	y	n	n	y	n	1	Standard Chemotherapy	1	Azacitidine	1	Induction	UNKNOWN	Standard Chemotherapy	-1	Standard Chemotherapy
16-00406	2675	Male	Male	White	1	n	75	FALSE	TRUE	FALSE	None	FALSE	FALSE	n		y	n	n	n	n	n	n	n	ACUTE MYELOID LEUKAEMIA (AML) AND RELATED PRECURSOR NEOPLASMS	Acute myeloid leukaemia, NOS	Intermediate	Not Enough Information	ACUTE MYELOID LEUKAEMIA (AML) AND RELATED PRECURSOR NEOPLASMS	Acute myeloid leukaemia, NOS	75	0	Initial Acute Leukemia Diagnosis	Bone Marrow Aspirate	y	y	n	y	y	n	1	Standard Chemotherapy	3	Vidaza|7+3 (Cytarabine, Idarubicin)|Azacitidine	3	Induction|Frontline|Re-induction	Complete Response	Standard Chemotherapy	7	Standard Chemotherapy
16-00410	2678	Male	Male	White	1	n	62	FALSE	TRUE	FALSE	PML-RARA	FALSE	FALSE	n		y	n	n	n	n	n	n	n	ACUTE MYELOID LEUKAEMIA (AML) AND RELATED PRECURSOR NEOPLASMS	Acute promyelocytic leukaemia with t(15;17)(q22;q12); PML-RARA	Favorable	Adverse	ACUTE MYELOID LEUKAEMIA (AML) AND RELATED PRECURSOR NEOPLASMS	Acute promyelocytic leukaemia with t(15;17)(q22;q12); PML-RARA	62	0	Initial Acute Leukemia Diagnosis	Bone Marrow Aspirate	y	y	y	y	y	y	1	Standard Chemotherapy	1	ATRA, Arsenic Trioxide	1	Induction	Complete Response	Standard Chemotherapy	-1	Standard Chemotherapy
16-00459	2687	Female	Female	HispNative	1	n	61	FALSE	FALSE	FALSE	Unknown	FALSE	FALSE	n		y	n	n	n	n	n	n	n	ACUTE MYELOID LEUKAEMIA (AML) AND RELATED PRECURSOR NEOPLASMS	AML with mutated NPM1	Intermediate	Intermediate-I	ACUTE MYELOID LEUKAEMIA (AML) AND RELATED PRECURSOR NEOPLASMS	AML with mutated NPM1	61	0	Post-Chemotherapy|Residual Disease	Peripheral Blood	y	y	y	y	y	y	2	Standard Chemotherapy|Targeted Therapy - Kinase Inhibitor(s)	5	7+3 (Cytarabine, Idarubicin)|HiDAC|FLAG-IDA (Cytarabine, Filgrastim, Fludarabine, Idarubicin)|Sorafenib|Hydroxyurea	4	Consolidation|Induction|Experimental|Re-induction	Complete Response	Standard Chemotherapy	7	Targeted Therapy - Kinase Inhibitor(s)
16-00460	2688	Male	Male	White	3	n	58	FALSE	TRUE	FALSE	None	FALSE	FALSE	n		y	n	n	n	n	n	n	n	ACUTE MYELOID LEUKAEMIA (AML) AND RELATED PRECURSOR NEOPLASMS	Acute myeloid leukaemia, NOS	Intermediate	Not Enough Information	ACUTE MYELOID LEUKAEMIA (AML) AND RELATED PRECURSOR NEOPLASMS	Acute myeloid leukaemia, NOS	58	0	Initial Acute Leukemia Diagnosis	Bone Marrow Aspirate	y	y	n	y	y	n	2	Standard Chemotherapy|Supportive/Palliative Care	3	7+3 (Cytarabine, Idarubicin)|CLAG (Cladribine, Cytarabine, Filgrastim)|Azacitidine	3	Salvage|Induction|Symptom Control	Refractory	Standard Chemotherapy	10	Supportive/Palliative Care
16-00465	2690	Male	Male	HispNative	1	n	12	FALSE	TRUE	FALSE	None	FALSE	FALSE	n		y	n	n	n	n	n	n	n	ACUTE MYELOID LEUKAEMIA (AML) AND RELATED PRECURSOR NEOPLASMS	Acute myelomonocytic leukaemia	Adverse	Intermediate-II	ACUTE MYELOID LEUKAEMIA (AML) AND RELATED PRECURSOR NEOPLASMS	Acute myelomonocytic leukaemia	12	0	Initial Acute Leukemia Diagnosis	Leukapheresis	y	y	y	y	y	y	3	Standard Chemotherapy|Bone Marrow Transplant|Intrathecal	4	Cytarabine|Sorafenib|Cytarabine, Daunorubicin, and Etoposide|Busulfan, Cyclophosphamide	3	Induction|Allogeneic - Mismatched Unrelated Donor|Re-induction	Refractory	Intrathecal	0	Bone Marrow Transplant
16-00466	2685	Male	Male	White	1	n	59	FALSE	FALSE	TRUE	None	FALSE	FALSE	y	Bladder Cancer	y	n	y	y	n	n	n	n	MYELODYSPLASTIC SYNDROMES	Primary myelofibrosis	Adverse	Not Enough Information	ACUTE MYELOID LEUKAEMIA (AML) AND RELATED PRECURSOR NEOPLASMS	Therapy-related myeloid neoplasms	59	6	Post-Transplant|Initial Acute Leukemia Diagnosis|Post-Chemotherapy	Peripheral Blood	y	y	y	n	y	y	3	Standard Chemotherapy|Bone Marrow Transplant|Targeted Therapy - Kinase Inhibitor(s)	3	Fludarabine, Melphalan|Azacitidine|Sorafenib	4	Induction|Allogeneic - Mismatched Unrelated Donor|Experimental|Re-induction	Refractory	Standard Chemotherapy	153	Targeted Therapy - Kinase Inhibitor(s)
16-00474	2694	Male	Male	AdmixedBlack	6	n	50	FALSE	TRUE	FALSE	RUNX1-RUNX1T1	FALSE	FALSE	n		y	n	n	n	n	n	n	n	ACUTE MYELOID LEUKAEMIA (AML) AND RELATED PRECURSOR NEOPLASMS	AML with t(8;21)(q22;q22); RUNX1-RUNX1T1	Favorable	Favorable	ACUTE MYELOID LEUKAEMIA (AML) AND RELATED PRECURSOR NEOPLASMS	AML with t(8;21)(q22;q22); RUNX1-RUNX1T1	50	0	Initial Acute Leukemia Diagnosis	Peripheral Blood	y	n	y	y	n	y	1	Standard Chemotherapy	2	HiDAC|3+7 (Cytarabine, Daunorubicin)	2	Consolidation|Induction	Unknown	Standard Chemotherapy	20	Standard Chemotherapy
16-00477	2695	Male	Male	Black	1	n	49	FALSE	FALSE	FALSE	None	FALSE	FALSE	n		y	n	n	n	n	n	n	n	ACUTE MYELOID LEUKAEMIA (AML) AND RELATED PRECURSOR NEOPLASMS	Acute monoblastic and monocytic leukaemia	Intermediate	Favorable	ACUTE MYELOID LEUKAEMIA (AML) AND RELATED PRECURSOR NEOPLASMS	Acute monoblastic and monocytic leukaemia	51	0	Post-Chemotherapy|Post-Transplant	Peripheral Blood	y	y	y	n	y	y	4	DLI|Standard Chemotherapy|Bone Marrow Transplant|Supportive/Palliative Care	7	HiDAC|Donor Lymphocyte Infusion|FLAG-IDA (Cytarabine, Filgrastim, Fludarabine, Idarubicin)|SWOG S1203 (7+3 +/- Vorinostat)|Hydroxyurea|Decitabine|Bu/Flu/TBI (Busulfan, Fludarabine, Total Body Irradiation)	6	Allogeneic - Sibling|Hypomethylating/Low Dose Cytarabine|Consolidation|Induction|Re-induction|Supportive/Palliative Care	Complete Response	Standard Chemotherapy	13	Supportive/Palliative Care
16-00479	2697	Female	Female	White	3	n	39	FALSE	FALSE	TRUE	None	FALSE	FALSE	y	Leiomyosarcoma	y	n	y	y	n	n	n	n	ACUTE MYELOID LEUKAEMIA (AML) AND RELATED PRECURSOR NEOPLASMS	Therapy-related myeloid neoplasms	Intermediate	Intermediate-II	ACUTE MYELOID LEUKAEMIA (AML) AND RELATED PRECURSOR NEOPLASMS	Therapy-related myeloid neoplasms	40	0	Residual Disease|Post-Chemotherapy|Post-Transplant	Peripheral Blood	y	y	y	y	y	y	2	Standard Chemotherapy|Bone Marrow Transplant	4	Busulfan, Fludarabine|7+3 (Cytarabine, Idarubicin)|Azacitidine|CLAG-M (Cladribine, Cytarabine, Mitoxantrone, Filgrastim)	5	Allogeneic - Sibling|Salvage|Induction|Re-induction|Supportive/Palliative Care	Refractory	Standard Chemotherapy	30	Standard Chemotherapy
16-00481	2699	Female	Female	White	3	n	60	FALSE	FALSE	FALSE	CBFB-MYH11	FALSE	FALSE	y	Adenocarcinoma	y	n	n	n	n	n	n	n	ACUTE MYELOID LEUKAEMIA (AML) AND RELATED PRECURSOR NEOPLASMS	Therapy-related myeloid neoplasms	Favorable	Favorable	ACUTE MYELOID LEUKAEMIA (AML) AND RELATED PRECURSOR NEOPLASMS	Therapy-related myeloid neoplasms	61	0	Post-Chemotherapy|Residual Disease	Peripheral Blood	y	y	y	y	y	y	1	Standard Chemotherapy	2	7+3 (Cytarabine, Idarubicin)|IDAC	2	Consolidation|Induction	UNKNOWN	Standard Chemotherapy	-1	Standard Chemotherapy
16-00483	2612	Male	Male	White	6	n	71	FALSE	FALSE	TRUE	None	FALSE	FALSE	n		n	n	n	n	n	n	y	y	ACUTE MYELOID LEUKAEMIA (AML) AND RELATED PRECURSOR NEOPLASMS	Acute myeloid leukaemia, NOS	Intermediate	Intermediate-II	ACUTE MYELOID LEUKAEMIA (AML) AND RELATED PRECURSOR NEOPLASMS	Acute myeloid leukaemia, NOS	71	57	Post-Chemotherapy|Residual Disease	Bone Marrow Aspirate	y	y	y	y	y	y	0		0		0					NONE
16-00484	2701	Female	Female	White	7	n		FALSE	FALSE	FALSE	None	TRUE	FALSE	n		n	n	n	n	y	u	n	n	MYELODYSPLASTIC/MYELOPROLIFERATIVE NEOPLASMS	Myelodysplastic/myeloproliferative neoplasm, unclassifiable	Intermediate		MYELODYSPLASTIC/MYELOPROLIFERATIVE NEOPLASMS	Myelodysplastic/myeloproliferative neoplasm, unclassifiable	74	0	Unknown	Bone Marrow Aspirate	n	y	y	n	y	n	0		0		0					NONE
16-00486	2687	Female	Female	HispNative	1	n	61	FALSE	FALSE	FALSE	None	FALSE	FALSE	n		y	n	n	n	n	n	n	n	ACUTE MYELOID LEUKAEMIA (AML) AND RELATED PRECURSOR NEOPLASMS	AML with mutated NPM1	FavorableOrIntermediate	Intermediate-I	ACUTE MYELOID LEUKAEMIA (AML) AND RELATED PRECURSOR NEOPLASMS	AML with mutated NPM1	61	9	Post-Chemotherapy|Residual Disease	Peripheral Blood	n	y	n	n	y	n	2	Standard Chemotherapy|Targeted Therapy - Kinase Inhibitor(s)	5	7+3 (Cytarabine, Idarubicin)|HiDAC|FLAG-IDA (Cytarabine, Filgrastim, Fludarabine, Idarubicin)|Sorafenib|Hydroxyurea	4	Consolidation|Induction|Experimental|Re-induction	Complete Response	Standard Chemotherapy	7	Targeted Therapy - Kinase Inhibitor(s)
16-00491	2704	Female	Female	White	1	n	29	FALSE	FALSE	FALSE	None	FALSE	FALSE	y	Basal Cell Carcinoma	y	n	n	n	n	n	n	n	ACUTE MYELOID LEUKAEMIA (AML) AND RELATED PRECURSOR NEOPLASMS	AML with mutated NPM1	Adverse	Adverse	ACUTE MYELOID LEUKAEMIA (AML) AND RELATED PRECURSOR NEOPLASMS	AML with mutated NPM1	29	0	Initial Acute Leukemia Diagnosis	Peripheral Blood	y	y	n	y	y	n	3	Standard Chemotherapy|Bone Marrow Transplant|Supportive/Palliative Care	5	FLAG (Fludarabine, High-dose Cytarabine, G-CSF)|Hydroxyurea|Decitabine|Fludarabine, Cyclophosphamide, TBI |Trametinib	3	Induction|Supportive/Palliative Care|Allogeneic - Matched Unrelated Donor	Refractory	Standard Chemotherapy	5	Supportive/Palliative Care
16-00494	2705	Female	Female	White	1	n	72	FALSE	FALSE	FALSE	None	FALSE	FALSE	y	Non-Hodgkins Lymphoma	y	n	n	n	n	n	n	n	ACUTE MYELOID LEUKAEMIA (AML) AND RELATED PRECURSOR NEOPLASMS	Therapy-related myeloid neoplasms	Adverse	Adverse	ACUTE MYELOID LEUKAEMIA (AML) AND RELATED PRECURSOR NEOPLASMS	Therapy-related myeloid neoplasms	72	1	Initial Acute Leukemia Diagnosis	Bone Marrow Aspirate	y	y	y	y	y	y	1	Standard Chemotherapy	4	3+7 (Cytarabine, Daunorubicin)|FLAG-IDA (Cytarabine, Filgrastim, Fludarabine, Idarubicin)|FLAG (Fludarabine, High-dose Cytarabine, G-CSF)|Hydroxyurea	3	Salvage|Induction|Re-induction	Refractory	Standard Chemotherapy	6	Standard Chemotherapy
16-00498	2706	Female	Female	White	3	n	33	FALSE	TRUE	FALSE	Unknown	FALSE	FALSE	n		y	n	n	n	n	n	n	n	ACUTE MYELOID LEUKAEMIA (AML) AND RELATED PRECURSOR NEOPLASMS	Acute promyelocytic leukaemia with t(15;17)(q22;q12); PML-RARA	Favorable	Not Enough Information	ACUTE MYELOID LEUKAEMIA (AML) AND RELATED PRECURSOR NEOPLASMS	Acute promyelocytic leukaemia with t(15;17)(q22;q12); PML-RARA	33	0	Initial Acute Leukemia Diagnosis	Peripheral Blood	y	y	y	y	y	y	1	Standard Chemotherapy	1	ATRA, Arsenic Trioxide	2	Consolidation|Induction	Complete Response	Standard Chemotherapy	-1	Standard Chemotherapy
16-00504	2708	Female	Female	White	2	n	60	FALSE	FALSE	FALSE	None	FALSE	FALSE	y	Breast Cancer	y	n	n	n	n	n	n	n	ACUTE MYELOID LEUKAEMIA (AML) AND RELATED PRECURSOR NEOPLASMS	Therapy-related myeloid neoplasms	Favorable	Intermediate-II	ACUTE MYELOID LEUKAEMIA (AML) AND RELATED PRECURSOR NEOPLASMS	Therapy-related myeloid neoplasms	60	0	Post-Chemotherapy|Residual Disease	Bone Marrow Aspirate	y	y	y	y	y	y	2	Standard Chemotherapy|Targeted Therapy - Other	5	HiDAC|AG-221|3+7 (Cytarabine, Daunorubicin)|Azacitidine|MEC (Cytarabine, Etoposide, Mitoxantrone)	4	Consolidation|Salvage|Induction|Experimental	Complete Response	Standard Chemotherapy	-1	Targeted Therapy - Other
16-00510	2712	Male	Male	HispNative	1	n	34	FALSE	TRUE	FALSE	GATA2-MECOM	FALSE	FALSE	n		y	n	n	n	n	n	n	n	ACUTE MYELOID LEUKAEMIA (AML) AND RELATED PRECURSOR NEOPLASMS	AML with inv(3)(q21q26.2) or t(3;3)(q21;q26.2); RPN1-EVI1	Adverse	Adverse	ACUTE MYELOID LEUKAEMIA (AML) AND RELATED PRECURSOR NEOPLASMS	AML with inv(3)(q21q26.2) or t(3;3)(q21;q26.2); RPN1-EVI1	34	0	Initial Acute Leukemia Diagnosis	Bone Marrow Aspirate	y	y	y	y	y	y	2	Standard Chemotherapy|Targeted Therapy - Kinase Inhibitor(s)	5	7+3 (Cytarabine, Idarubicin)|ATRA (Tretinoin)|FLAG-IDA (Cytarabine, Filgrastim, Fludarabine, Idarubicin)|anti-CD33|Azacitidine	3	Induction|Experimental|Re-induction	Refractory	Standard Chemotherapy	6	Targeted Therapy - Kinase Inhibitor(s)
16-00519	2713	Male	Male	White	1	n	47	FALSE	TRUE	FALSE	None	FALSE	FALSE	n		y	n	n	n	n	n	n	n	ACUTE MYELOID LEUKAEMIA (AML) AND RELATED PRECURSOR NEOPLASMS	AML with mutated CEBPA	Intermediate	Favorable	ACUTE MYELOID LEUKAEMIA (AML) AND RELATED PRECURSOR NEOPLASMS	AML with mutated CEBPA	47	0	Initial Acute Leukemia Diagnosis	Bone Marrow Aspirate	y	y	y	y	y	y	2	Standard Chemotherapy|Bone Marrow Transplant	3	HiDAC|Cyclophosphamide, Fludarabine, TBI|3+7 (Cytarabine, Daunorubicin)	3	Allogeneic - Sibling|Consolidation|Induction	Complete Response	Standard Chemotherapy	5	Bone Marrow Transplant
16-00524	2714	Female	Female	White	1	n	34	FALSE	TRUE	FALSE	CBFB-MYH11	FALSE	FALSE	n		y	n	n	n	n	n	n	n	ACUTE MYELOID LEUKAEMIA (AML) AND RELATED PRECURSOR NEOPLASMS	AML with inv(16)(p13.1q22) or t(16;16)(p13.1;q22); CBFB-MYH11	Favorable	Favorable	ACUTE MYELOID LEUKAEMIA (AML) AND RELATED PRECURSOR NEOPLASMS	AML with inv(16)(p13.1q22) or t(16;16)(p13.1;q22); CBFB-MYH11	34	0	Initial Acute Leukemia Diagnosis	Peripheral Blood	n	y	y	n	y	y	1	Standard Chemotherapy	2	7+3 (Cytarabine, Idarubicin)|HiDAC	2	Consolidation|Induction	Complete Response i	Standard Chemotherapy	6	Standard Chemotherapy
16-00525	2715	Female	Female	Asian	1	n	26	FALSE	TRUE	FALSE	None	FALSE	FALSE	n		y	n	n	n	n	n	n	n	ACUTE MYELOID LEUKAEMIA (AML) AND RELATED PRECURSOR NEOPLASMS	AML with myelodysplasia-related changes	Adverse	Adverse	ACUTE MYELOID LEUKAEMIA (AML) AND RELATED PRECURSOR NEOPLASMS	AML with myelodysplasia-related changes	26	0	Initial Acute Leukemia Diagnosis	Bone Marrow Aspirate	y	y	y	y	y	y	2	Standard Chemotherapy|Bone Marrow Transplant	4	HiDAC|Cyclophosphamide, Fludarabine, TBI|3+7 (Cytarabine, Daunorubicin)|FLAG-IDA (Cytarabine, Filgrastim, Fludarabine, Idarubicin)	4	Consolidation|Induction|Allogeneic - Mismatched Unrelated Donor|Re-induction	Refractory	Standard Chemotherapy	6	Bone Marrow Transplant
16-00533	2685	Male	Male	White	1	n	59	FALSE	FALSE	TRUE	None	FALSE	FALSE	y	Bladder Cancer	y	n	y	y	n	n	n	n	MYELODYSPLASTIC SYNDROMES	Primary myelofibrosis	Adverse	Not Enough Information	ACUTE MYELOID LEUKAEMIA (AML) AND RELATED PRECURSOR NEOPLASMS	Therapy-related myeloid neoplasms	59	27	Post-Chemotherapy|Post-Transplant|Residual Disease	Peripheral Blood	y	y	y	n	y	y	3	Standard Chemotherapy|Bone Marrow Transplant|Targeted Therapy - Kinase Inhibitor(s)	3	Fludarabine, Melphalan|Azacitidine|Sorafenib	4	Induction|Allogeneic - Mismatched Unrelated Donor|Experimental|Re-induction	Refractory	Standard Chemotherapy	153	Targeted Therapy - Kinase Inhibitor(s)
16-00538	2694	Male	Male	Black	6	n	50	FALSE	FALSE	FALSE	RUNX1-RUNX1T1	FALSE	FALSE	n		y	n	n	n	n	n	n	n	ACUTE MYELOID LEUKAEMIA (AML) AND RELATED PRECURSOR NEOPLASMS	AML with t(8;21)(q22;q22); RUNX1-RUNX1T1	Favorable	Favorable	ACUTE MYELOID LEUKAEMIA (AML) AND RELATED PRECURSOR NEOPLASMS	AML with t(8;21)(q22;q22); RUNX1-RUNX1T1	50	21	Residual Disease	Peripheral Blood	y	y	y	y	y	y	1	Standard Chemotherapy	2	HiDAC|3+7 (Cytarabine, Daunorubicin)	2	Consolidation|Induction	Unknown	Standard Chemotherapy	20	Standard Chemotherapy
16-00540	2721	Female	Female	White	3	n	66	FALSE	TRUE	FALSE	None	FALSE	FALSE	n		y	n	n	n	n	n	n	n	ACUTE MYELOID LEUKAEMIA (AML) AND RELATED PRECURSOR NEOPLASMS	Acute myeloid leukaemia, NOS	Intermediate	Intermediate-II	ACUTE MYELOID LEUKAEMIA (AML) AND RELATED PRECURSOR NEOPLASMS	Acute myeloid leukaemia, NOS	66	0	Initial Acute Leukemia Diagnosis	Peripheral Blood	y	y	y	y	y	y	1	Standard Chemotherapy	1	7+3 (Cytarabine, Idarubicin)	1	Induction	UNKNOWN	Standard Chemotherapy	6	Standard Chemotherapy
16-00541	2720	Female	Female	White	1	n	63	FALSE	FALSE	FALSE	None	FALSE	TRUE	n		y	n	n	n	n	n	n	n	MATURE B-CELL NEOPLASMS	Plasma cell myeloma	Adverse		MATURE B-CELL NEOPLASMS	Plasma cell myeloma	63	0	Unknown	Peripheral Blood	y	y	y	n	n	n	1	Standard Chemotherapy	2	CyBorD (Cyclophosphamide, Bortezomib, Dexamethasone)|RVD (Bortezomib, Dexamethasone, Lenalidomide)	2	Induction|Re-induction	Unknown	Standard Chemotherapy	16	Standard Chemotherapy
16-00547	2723	Male	Male	HispNative	1	n	29	FALSE	FALSE	FALSE	MLLT3-KMT2A	FALSE	FALSE	y	Non-Hodgkins Lymphoma	y	n	n	n	n	n	n	n	ACUTE MYELOID LEUKAEMIA (AML) AND RELATED PRECURSOR NEOPLASMS	Therapy-related myeloid neoplasms	Adverse	Intermediate-II	ACUTE MYELOID LEUKAEMIA (AML) AND RELATED PRECURSOR NEOPLASMS	Therapy-related myeloid neoplasms	29	0	Initial Acute Leukemia Diagnosis	Peripheral Blood	y	y	y	y	y	y	1	Standard Chemotherapy	2	HiDAC|FLAG-IDA (Cytarabine, Filgrastim, Fludarabine, Idarubicin)	2	Induction|Re-induction	Complete Response	Standard Chemotherapy	19	Standard Chemotherapy
16-00548	2119	Male	Male	White	1	n	76	TRUE	FALSE	FALSE	None	FALSE	FALSE	n		y	n	n	n	n	n	n	n	ACUTE MYELOID LEUKAEMIA (AML) AND RELATED PRECURSOR NEOPLASMS	AML with myelodysplasia-related changes	Adverse	Not Enough Information	ACUTE MYELOID LEUKAEMIA (AML) AND RELATED PRECURSOR NEOPLASMS	AML with myelodysplasia-related changes	77	417	Post-Chemotherapy|Relapse	Peripheral Blood	y	y	y	y	y	y	1	Standard Chemotherapy	3	CPX-351 (Liposomal Cytarabine + Daunorubicin)|Decitabine|Incyte trial (azacitidine and JAK 1 inhibitor)	2	Consolidation|Induction	Complete Response	Standard Chemotherapy	35	Standard Chemotherapy
16-00562	2739	Male	Male	White	6	n	66	FALSE	FALSE	FALSE	None	TRUE	FALSE	n		y	n	y	n	n	n	n	n	MYELODYSPLASTIC SYNDROMES	Primary myelofibrosis	Adverse	Not Enough Information	MYELODYSPLASTIC SYNDROMES	Primary myelofibrosis	67	0	Residual Disease	Bone Marrow Aspirate	n	y	y	n	y	y	1	Standard Chemotherapy	1	Hydroxyurea	1	Unknown				Standard Chemotherapy
16-00564	2740	Female	Female	White	6	n	81	FALSE	FALSE	FALSE	None	TRUE	FALSE	y	Rectal Cancer	y	y	n	n	y	n	n	n	MYELODYSPLASTIC/MYELOPROLIFERATIVE NEOPLASMS	Chronic myelomonocytic leukaemia	Adverse	Adverse	MYELODYSPLASTIC/MYELOPROLIFERATIVE NEOPLASMS	Chronic myelomonocytic leukaemia	81	0	Unknown	Bone Marrow Aspirate	y	y	y	n	y	y	1	Other	1	Radiation	1	Unknown				Other
16-00566	2741	Male	Male	White	5	n	39	FALSE	FALSE	FALSE	None	FALSE	FALSE	n		y	n	n	n	n	n	n	n	ACUTE MYELOID LEUKAEMIA (AML) AND RELATED PRECURSOR NEOPLASMS	AML with mutated NPM1	Intermediate	Not Enough Information	ACUTE MYELOID LEUKAEMIA (AML) AND RELATED PRECURSOR NEOPLASMS	AML with mutated NPM1	40	0	Post-Chemotherapy|Residual Disease	Peripheral Blood	y	y	n	y	y	n	1	Standard Chemotherapy	1	GCLAC (GCSF, Clofarabine & Cytarabine)	1	Re-induction				Standard Chemotherapy
16-00593	2483	Female	Female	Asian	1	n	46	FALSE	FALSE	FALSE	None	FALSE	FALSE	y	Anaplastic Astrocytoma	y	n	n	n	n	n	n	n	ACUTE MYELOID LEUKAEMIA (AML) AND RELATED PRECURSOR NEOPLASMS	Therapy-related myeloid neoplasms	Intermediate	Not Enough Information	ACUTE MYELOID LEUKAEMIA (AML) AND RELATED PRECURSOR NEOPLASMS	Therapy-related myeloid neoplasms	46	163	Residual Disease|Post-Chemotherapy	Peripheral Blood	n	y	y	n	y	y	2	Standard Chemotherapy|Bone Marrow Transplant	7	7+3 (Cytarabine, Idarubicin)|HAM (Cytarabine, Mitoxantrone)|Azacitidine|Hydroxyurea|Decitabine|ME (Etoposide, Mitoxantrone)|Fludarabine, Melphalan, ATG	4	Consolidation|Induction|Re-induction|Double Umbilical Cord Blood Transplant (DUCBT)	Refractory	Standard Chemotherapy	1	Bone Marrow Transplant
16-00595	2754	Male	Male	White	3	n	58	FALSE	FALSE	TRUE	None	FALSE	FALSE	n		y	n	n	n	n	n	y	y	ACUTE MYELOID LEUKAEMIA (AML) AND RELATED PRECURSOR NEOPLASMS	AML with myelodysplasia-related changes	Adverse	Adverse	ACUTE MYELOID LEUKAEMIA (AML) AND RELATED PRECURSOR NEOPLASMS	AML with myelodysplasia-related changes	58	0	Initial Acute Leukemia Diagnosis	Peripheral Blood	n	y	y	n	y	y	1	Standard Chemotherapy	2	7+3 (Cytarabine, Idarubicin)|CLAG (Cladribine, Cytarabine, Filgrastim)	2	Induction|Re-induction	Refractory	Standard Chemotherapy	-1	Standard Chemotherapy
16-00599	2760	Male	Male	White	6	n	68	FALSE	FALSE	FALSE	None	FALSE	FALSE	n		y	n	n	n	n	n	n	n	ACUTE MYELOID LEUKAEMIA (AML) AND RELATED PRECURSOR NEOPLASMS	Acute myeloid leukaemia, NOS	Intermediate	Intermediate-I	ACUTE MYELOID LEUKAEMIA (AML) AND RELATED PRECURSOR NEOPLASMS	Acute myeloid leukaemia, NOS	68	0	Residual Disease|Post-Chemotherapy	Bone Marrow Aspirate	n	y	n	n	y	n	2	Standard Chemotherapy|Bone Marrow Transplant	3	Vidaza|Fludarabine, Melphalan|HiDAC	3	Allogeneic - Sibling|Consolidation|Induction	Unknown	Standard Chemotherapy	22	Bone Marrow Transplant
16-00611	2695	Male	Male	Black	1	n	49	FALSE	FALSE	FALSE	None	FALSE	FALSE	n		y	n	n	n	n	n	n	n	ACUTE MYELOID LEUKAEMIA (AML) AND RELATED PRECURSOR NEOPLASMS	Acute monoblastic and monocytic leukaemia	Favorable	Not Enough Information	ACUTE MYELOID LEUKAEMIA (AML) AND RELATED PRECURSOR NEOPLASMS	Acute monoblastic and monocytic leukaemia	51	46	Residual Disease|Post-Transplant|Post-Chemotherapy	Peripheral Blood	y	y	y	n	y	y	4	DLI|Standard Chemotherapy|Bone Marrow Transplant|Supportive/Palliative Care	7	HiDAC|Donor Lymphocyte Infusion|FLAG-IDA (Cytarabine, Filgrastim, Fludarabine, Idarubicin)|SWOG S1203 (7+3 +/- Vorinostat)|Hydroxyurea|Decitabine|Bu/Flu/TBI (Busulfan, Fludarabine, Total Body Irradiation)	6	Allogeneic - Sibling|Hypomethylating/Low Dose Cytarabine|Consolidation|Induction|Re-induction|Supportive/Palliative Care	Complete Response	Standard Chemotherapy	13	Supportive/Palliative Care
16-00618	2780	Female	Female	HispNative	5	n	64	FALSE	FALSE	FALSE	None	FALSE	FALSE	n		y	n	n	n	n	n	n	n	ACUTE MYELOID LEUKAEMIA (AML) AND RELATED PRECURSOR NEOPLASMS	AML with myelodysplasia-related changes	Intermediate	Intermediate-II	ACUTE MYELOID LEUKAEMIA (AML) AND RELATED PRECURSOR NEOPLASMS	AML with myelodysplasia-related changes	65	0	Post-Chemotherapy|Residual Disease	Bone Marrow Aspirate	n	y	n	n	y	n	2	Standard Chemotherapy|Targeted Therapy - Other	2	FLX925|7+3 (Cytarabine, Idarubicin)	2	Induction|Experimental	Complete Response	Standard Chemotherapy	-1	Targeted Therapy - Other
16-00627	2785	Male	Male	White	7	n	67	FALSE	FALSE	FALSE	Unknown	TRUE	FALSE	n		y	n	n	n	n	n	y	y	MYELOPROLIFERATIVE NEOPLASMS	Chronic myelomonocytic leukaemia	Adverse	Not Enough Information	MYELOPROLIFERATIVE NEOPLASMS	Chronic myelomonocytic leukaemia	66	0	Residual Disease	Bone Marrow Aspirate	y	y	y	y	y	y	1	Standard Chemotherapy	2	Cytarabine|Decitabine	2	Induction|Supportive/Palliative Care	UNKNOWN	Standard Chemotherapy	-1	Standard Chemotherapy
16-00632	2786	Male	Male	White	7	n	59	FALSE	TRUE	FALSE	Unknown	FALSE	FALSE	n		n	n	n	n	n	n	n	n	ACUTE MYELOID LEUKAEMIA (AML) AND RELATED PRECURSOR NEOPLASMS	AML with mutated NPM1	FavorableOrIntermediate	Not Enough Information	ACUTE MYELOID LEUKAEMIA (AML) AND RELATED PRECURSOR NEOPLASMS	AML with mutated NPM1	59	0	Initial Acute Leukemia Diagnosis	Peripheral Blood	n	y	n	n	y	n	0		0		0					NONE
16-00684	2204	Female	Female	White	1	n	2	TRUE	FALSE	FALSE	None	FALSE	FALSE	n		y	n	n	n	n	n	n	n	ACUTE MYELOID LEUKAEMIA (AML) AND RELATED PRECURSOR NEOPLASMS	AML without maturation	Adverse	Adverse	ACUTE MYELOID LEUKAEMIA (AML) AND RELATED PRECURSOR NEOPLASMS	AML without maturation	3	397	Relapse|Post-Chemotherapy	Bone Marrow Aspirate	n	y	y	n	y	y	3	Standard Chemotherapy|Bone Marrow Transplant|Intrathecal	4	COG-AAML1031 (IT/IV Cytarabine, Daunorubicin, Etoposide, Mitoxantrone +/- Bortezomib or Sorafenib)|Cytarabine|FLAG (Fludarabine, High-dose Cytarabine, G-CSF)|Busulfan, Cyclophosphamide	3	Induction|Re-induction|Allogeneic - Matched Unrelated Donor	Complete Response	Standard Chemotherapy	136	Bone Marrow Transplant
16-00699	3975	Male	Male	HispNative	2	n	46	FALSE	TRUE	FALSE	None	FALSE	FALSE	n		y	n	n	n	n	n	n	n	ACUTE MYELOID LEUKAEMIA (AML) AND RELATED PRECURSOR NEOPLASMS	Acute myeloid leukaemia, NOS	Intermediate	Not Enough Information	ACUTE MYELOID LEUKAEMIA (AML) AND RELATED PRECURSOR NEOPLASMS	Acute myeloid leukaemia, NOS	46	0	Initial Acute Leukemia Diagnosis	Peripheral Blood	y	y	y	y	y	y	1	Standard Chemotherapy	1	7+3 (Cytarabine, Idarubicin)	1	Induction	Unknown	Standard Chemotherapy	6	Standard Chemotherapy
16-00701	2747	Male	Male	White	6	n	62	FALSE	FALSE	TRUE	None	FALSE	FALSE	n		y	n	n	n	y	n	n	n	MYELODYSPLASTIC/MYELOPROLIFERATIVE NEOPLASMS	Chronic myelomonocytic leukaemia	Intermediate	Not Enough Information	ACUTE MYELOID LEUKAEMIA (AML) AND RELATED PRECURSOR NEOPLASMS	Acute myelomonocytic leukaemia	62	34	Initial Acute Leukemia Diagnosis	Peripheral Blood	y	y	y	n	y	y	2	Standard Chemotherapy|Bone Marrow Transplant	2	Azacitidine|Fludarabine, Melphalan, ATG	2	Unknown|Allogeneic - Matched Unrelated Donor				Bone Marrow Transplant
16-00702	3976	Male	Male	White	7	n	77	FALSE	FALSE	FALSE	Unknown	FALSE	FALSE	n		y	n	n	n	n	n	n	n	ACUTE MYELOID LEUKAEMIA (AML) AND RELATED PRECURSOR NEOPLASMS	AML with mutated NPM1	FavorableOrIntermediate	Not Enough Information	ACUTE MYELOID LEUKAEMIA (AML) AND RELATED PRECURSOR NEOPLASMS	AML with mutated NPM1	79	0	Post-Chemotherapy	Bone Marrow Aspirate	y	y	y	y	y	y	1	Standard Chemotherapy	1	Decitabine	1	Induction	Complete Response	Standard Chemotherapy	-1	Standard Chemotherapy
16-00705	3978	Male	Male	White	5	n	59	TRUE	FALSE	FALSE	None	FALSE	FALSE	n		y	n	n	n	n	n	n	n	ACUTE MYELOID LEUKAEMIA (AML) AND RELATED PRECURSOR NEOPLASMS	AML with myelodysplasia-related changes	Intermediate	Intermediate-II	ACUTE MYELOID LEUKAEMIA (AML) AND RELATED PRECURSOR NEOPLASMS	AML with myelodysplasia-related changes	64	0	Relapse	Peripheral Blood	y	y	y	y	y	y	2	Standard Chemotherapy|Bone Marrow Transplant	2	7+3 (Cytarabine, Idarubicin)|Fludarabine, Cyclophosphamide, TBI	2	Induction|Double Umbilical Cord Blood Transplant (DUCBT)	Complete Response	Standard Chemotherapy	-1	Bone Marrow Transplant
16-00708	3979	Male	Male	HispNative	2	n	70	FALSE	FALSE	FALSE	None	FALSE	FALSE	n		y	n	n	n	n	n	n	n	ACUTE MYELOID LEUKAEMIA (AML) AND RELATED PRECURSOR NEOPLASMS	AML with myelodysplasia-related changes	Adverse	Intermediate-II	ACUTE MYELOID LEUKAEMIA (AML) AND RELATED PRECURSOR NEOPLASMS	AML with myelodysplasia-related changes	71	0	Post-Chemotherapy|Residual Disease	Bone Marrow Aspirate	y	y	y	y	y	y	1	Standard Chemotherapy	2	Azacitidine|Decitabine	1	Hypomethylating/Low Dose Cytarabine				Standard Chemotherapy
16-00709	3980	Female	Female	White	3	n	71	FALSE	FALSE	FALSE	None	FALSE	FALSE	y	Pyoderma Gangrenosum	n	n	n	n	n	n	n	n	ACUTE MYELOID LEUKAEMIA (AML) AND RELATED PRECURSOR NEOPLASMS	AML with mutated NPM1	Favorable	Favorable	ACUTE MYELOID LEUKAEMIA (AML) AND RELATED PRECURSOR NEOPLASMS	AML with mutated NPM1	71	0	Initial Acute Leukemia Diagnosis	Bone Marrow Aspirate	n	y	n	n	y	n	0		0		0					NONE
16-00710	2694	Male	Male	Black	6	n	50	FALSE	FALSE	FALSE	RUNX1-RUNX1T1	FALSE	FALSE	n		y	n	n	n	n	n	n	n	ACUTE MYELOID LEUKAEMIA (AML) AND RELATED PRECURSOR NEOPLASMS	AML with t(8;21)(q22;q22); RUNX1-RUNX1T1	Intermediate	Favorable	ACUTE MYELOID LEUKAEMIA (AML) AND RELATED PRECURSOR NEOPLASMS	AML with t(8;21)(q22;q22); RUNX1-RUNX1T1	50	73	Post-Chemotherapy	Bone Marrow Aspirate	y	y	y	y	y	y	1	Standard Chemotherapy	2	HiDAC|3+7 (Cytarabine, Daunorubicin)	2	Consolidation|Induction	Unknown	Standard Chemotherapy	20	Standard Chemotherapy
16-00724	3986	Female	Female	White	2	n	62	FALSE	FALSE	TRUE	None	FALSE	FALSE	n		y	n	y	y	n	n	n	n	ACUTE MYELOID LEUKAEMIA (AML) AND RELATED PRECURSOR NEOPLASMS	AML with myelodysplasia-related changes	Adverse	Adverse	ACUTE MYELOID LEUKAEMIA (AML) AND RELATED PRECURSOR NEOPLASMS	AML with myelodysplasia-related changes	62	0	Post-Chemotherapy|Residual Disease	Bone Marrow Aspirate	y	y	y	y	y	y	2	Standard Chemotherapy|Supportive/Palliative Care	4	Vidaza|7+3 (Cytarabine, Idarubicin)|Lenalidomide|Hydroxyurea	3	Hypomethylating/Low Dose Cytarabine|Induction|Supportive/Palliative Care	Refractory	Standard Chemotherapy	7	Supportive/Palliative Care
16-00731	3990	Female	Female	White	1	n	69	FALSE	FALSE	FALSE	None	FALSE	FALSE	y	Breast Cancer	y	n	n	n	n	n	n	n	ACUTE MYELOID LEUKAEMIA (AML) AND RELATED PRECURSOR NEOPLASMS	Acute myeloid leukaemia, NOS	Adverse	Intermediate-I	ACUTE MYELOID LEUKAEMIA (AML) AND RELATED PRECURSOR NEOPLASMS	Acute myeloid leukaemia, NOS	69	0	Initial Acute Leukemia Diagnosis	Peripheral Blood	y	y	y	y	y	y	3	Standard Chemotherapy|Targeted Therapy - Kinase Inhibitor(s)|Targeted Therapy - Other	7	7+3 (Cytarabine, Idarubicin)|Azacitidine, Midostaurin|Sorafenib|MEC (Cytarabine, Etoposide, Mitoxantrone)|MiDAC|Fludarabine, Cyclophosphamide, Thiotepa, TBI|ALRN-6924	4	Salvage|Induction|Experimental|Re-induction	Refractory	Standard Chemotherapy	6	Targeted Therapy - Other
16-00733	2119	Male	Male	White	1	n	76	FALSE	FALSE	FALSE	None	FALSE	FALSE	n		y	n	n	n	n	n	n	n	ACUTE MYELOID LEUKAEMIA (AML) AND RELATED PRECURSOR NEOPLASMS	AML with myelodysplasia-related changes	Adverse	Adverse	ACUTE MYELOID LEUKAEMIA (AML) AND RELATED PRECURSOR NEOPLASMS	AML with myelodysplasia-related changes	77	472	Post-Chemotherapy|Residual Disease	Peripheral Blood	y	y	y	y	y	y	1	Standard Chemotherapy	3	CPX-351 (Liposomal Cytarabine + Daunorubicin)|Decitabine|Incyte trial (azacitidine and JAK 1 inhibitor)	2	Consolidation|Induction	Complete Response	Standard Chemotherapy	35	Standard Chemotherapy
16-00755	4001	Female	Female	White	1	n	58	FALSE	FALSE	TRUE	GATA2-MECOM	FALSE	FALSE	n		y	n	y	n	n	n	n	n	ACUTE MYELOID LEUKAEMIA (AML) AND RELATED PRECURSOR NEOPLASMS	AML with inv(3)(q21q26.2) or t(3;3)(q21;q26.2); RPN1-EVI1	Adverse	Adverse	ACUTE MYELOID LEUKAEMIA (AML) AND RELATED PRECURSOR NEOPLASMS	AML with inv(3)(q21q26.2) or t(3;3)(q21;q26.2); RPN1-EVI1	58	0	Initial Acute Leukemia Diagnosis	Bone Marrow Aspirate	y	y	n	y	y	n	2	Standard Chemotherapy|Bone Marrow Transplant	2	SWOG S0919 (Ida/Ara+Pravastatin) |Busulfan, Cyclophosphamide	2	Allogeneic - Sibling|Induction	Complete Response	Standard Chemotherapy	70	Bone Marrow Transplant
16-00765	2704	Female	Male	White	1	n	29	TRUE	FALSE	FALSE	None	FALSE	FALSE	y	Basal Cell Carcinoma	y	n	n	n	n	n	n	n	ACUTE MYELOID LEUKAEMIA (AML) AND RELATED PRECURSOR NEOPLASMS	AML with mutated NPM1	Adverse	Not Enough Information	ACUTE MYELOID LEUKAEMIA (AML) AND RELATED PRECURSOR NEOPLASMS	AML with mutated NPM1	29	82	Post-Transplant|Post-Chemotherapy|Relapse	Peripheral Blood	y	y	y	n	y	y	3	Standard Chemotherapy|Bone Marrow Transplant|Supportive/Palliative Care	5	FLAG (Fludarabine, High-dose Cytarabine, G-CSF)|Hydroxyurea|Decitabine|Fludarabine, Cyclophosphamide, TBI |Trametinib	3	Induction|Supportive/Palliative Care|Allogeneic - Matched Unrelated Donor	Refractory	Standard Chemotherapy	5	Supportive/Palliative Care
16-00766	4006	Male	Male	White	2	n	81	FALSE	FALSE	TRUE	None	FALSE	FALSE	n		n	n	y	y	n	n	n	n	ACUTE MYELOID LEUKAEMIA (AML) AND RELATED PRECURSOR NEOPLASMS	AML with myelodysplasia-related changes	Adverse	Adverse	ACUTE MYELOID LEUKAEMIA (AML) AND RELATED PRECURSOR NEOPLASMS	AML with myelodysplasia-related changes	81	0	Post-Chemotherapy|Residual Disease	Bone Marrow Aspirate	y	y	y	y	y	y	1	Supportive/Palliative Care	2	Vidaza|Decitabine	2	Hypomethylating/Low Dose Cytarabine|Supportive/Palliative Care				Supportive/Palliative Care
16-00770	4007	Female	Female	White	6	n	50	FALSE	FALSE	FALSE	None	FALSE	FALSE	n		y	n	n	n	n	n	n	n	ACUTE MYELOID LEUKAEMIA (AML) AND RELATED PRECURSOR NEOPLASMS	AML without maturation	Intermediate	Not Enough Information	ACUTE MYELOID LEUKAEMIA (AML) AND RELATED PRECURSOR NEOPLASMS	AML without maturation	51	0	Residual Disease|Post-Chemotherapy	Bone Marrow Aspirate	y	y	y	y	y	y	2	Standard Chemotherapy|Bone Marrow Transplant	4	Busulfan, Fludarabine|5+2 (Cytarabine, Idarubicin)|HiDAC|7+3 (Cytarabine, Idarubicin, Bortezomib	3	Unknown|Induction|Re-induction	Unknown	Standard Chemotherapy	-1	Bone Marrow Transplant
16-00771	4008	Female	Female	HispNative	6	n	34	FALSE	FALSE	FALSE	None	FALSE	FALSE	n		y	n	n	n	n	n	n	n	ACUTE MYELOID LEUKAEMIA (AML) AND RELATED PRECURSOR NEOPLASMS	Acute monoblastic and monocytic leukaemia	Adverse	Not Enough Information	ACUTE MYELOID LEUKAEMIA (AML) AND RELATED PRECURSOR NEOPLASMS	Acute monoblastic and monocytic leukaemia	34	0	Residual Disease|Post-Chemotherapy	Bone Marrow Aspirate	y	y	y	y	y	y	2	Standard Chemotherapy|Intrathecal	3	7+3 (Cytarabine, Idarubicin)|Cytarabine|Etoposide, Mitoxantrone	3	Unknown|Induction|Re-induction	Refractory	Standard Chemotherapy	35	Intrathecal
16-00783	2654	Female	Female	White	6	n	64	FALSE	FALSE	FALSE	None	FALSE	FALSE	y	Endometrial cancer	y	n	n	n	n	n	n	n	ACUTE MYELOID LEUKAEMIA (AML) AND RELATED PRECURSOR NEOPLASMS	Therapy-related myeloid neoplasms	Intermediate	Not Enough Information	ACUTE MYELOID LEUKAEMIA (AML) AND RELATED PRECURSOR NEOPLASMS	Therapy-related myeloid neoplasms	64	126	Post-Chemotherapy	Bone Marrow Aspirate	n	y	n	n	y	n	2	Supportive/Palliative Care|Other	5	Radiation|Paclitaxel|Doxorubicin|Cisplatin|5-FU	2	Symptom Control|Supportive/Palliative Care				Supportive/Palliative Care
16-00810	4028	Female	Female	White	1	n	61	FALSE	TRUE	FALSE	None	FALSE	FALSE	n		y	n	n	n	n	n	n	n	ACUTE MYELOID LEUKAEMIA (AML) AND RELATED PRECURSOR NEOPLASMS	AML with mutated NPM1	Favorable	Favorable	ACUTE MYELOID LEUKAEMIA (AML) AND RELATED PRECURSOR NEOPLASMS	AML with mutated NPM1	61	0	Initial Acute Leukemia Diagnosis	Bone Marrow Aspirate	y	y	y	y	y	y	2	Standard Chemotherapy|Bone Marrow Transplant	3	Fludarabine, Melphalan|MiDAC|7+3 (Cytarabine, Idarubicin) plus Sorafenib	3	Consolidation|Induction|Allogeneic - Mismatched Unrelated Donor	Complete Response	Standard Chemotherapy	6	Bone Marrow Transplant
16-00815	4030	Female	Female	White	1	n	60	FALSE	TRUE	FALSE	None	FALSE	FALSE	n		y	n	n	n	n	n	n	n	ACUTE MYELOID LEUKAEMIA (AML) AND RELATED PRECURSOR NEOPLASMS	AML with mutated NPM1	Favorable	Favorable	ACUTE MYELOID LEUKAEMIA (AML) AND RELATED PRECURSOR NEOPLASMS	AML with mutated NPM1	60	0	Initial Acute Leukemia Diagnosis	Bone Marrow Aspirate	y	y	y	y	y	y	2	Standard Chemotherapy|Bone Marrow Transplant	5	Fludarabine, Melphalan|7+3 (Cytarabine, Idarubicin)|FLAG-IDA (Cytarabine, Filgrastim, Fludarabine, Idarubicin)|MiDAC|Hydroxyurea	4	Consolidation|Induction|Allogeneic - Mismatched Unrelated Donor|Re-induction	Complete Response	Standard Chemotherapy	18	Bone Marrow Transplant
16-00818	4029	Female	Female	White	3	n	65	FALSE	FALSE	TRUE	GATA2-MECOM	FALSE	FALSE	n		n	n	n	n	n	n	y	y	ACUTE MYELOID LEUKAEMIA (AML) AND RELATED PRECURSOR NEOPLASMS	AML with inv(3)(q21q26.2) or t(3;3)(q21;q26.2); RPN1-EVI1	Adverse	Adverse	ACUTE MYELOID LEUKAEMIA (AML) AND RELATED PRECURSOR NEOPLASMS	AML with inv(3)(q21q26.2) or t(3;3)(q21;q26.2); RPN1-EVI1	65	3	Initial Acute Leukemia Diagnosis	Peripheral Blood	y	y	y	y	y	y	0		0		0					NONE
16-00820	4032	Male	Male	White	1	n	67	FALSE	FALSE	TRUE	None	FALSE	FALSE	n		y	n	n	n	n	n	y	y	ACUTE MYELOID LEUKAEMIA (AML) AND RELATED PRECURSOR NEOPLASMS	AML with myelodysplasia-related changes	Adverse	Adverse	ACUTE MYELOID LEUKAEMIA (AML) AND RELATED PRECURSOR NEOPLASMS	AML with myelodysplasia-related changes	67	0	Residual Disease	Bone Marrow Aspirate	y	y	n	y	y	n	2	Standard Chemotherapy|Bone Marrow Transplant	4	Fludarabine, Melphalan|Azacitidine|Hydroxyurea|Idarubicin and Cytarabine	3	Allogeneic - Sibling|Induction|Re-induction	Refractory	Standard Chemotherapy	1932	Bone Marrow Transplant
16-00822	2747	Male	Male	White	6	n	62	FALSE	FALSE	TRUE	None	FALSE	FALSE	n		y	n	n	n	y	n	n	n	MYELODYSPLASTIC/MYELOPROLIFERATIVE NEOPLASMS	Chronic myelomonocytic leukaemia	Intermediate	Not Enough Information	ACUTE MYELOID LEUKAEMIA (AML) AND RELATED PRECURSOR NEOPLASMS	Acute myelomonocytic leukaemia	62	81	Residual Disease	Bone Marrow Aspirate	y	y	y	y	y	y	2	Standard Chemotherapy|Bone Marrow Transplant	2	Azacitidine|Fludarabine, Melphalan, ATG	2	Unknown|Allogeneic - Matched Unrelated Donor				Bone Marrow Transplant
16-00831	4038	Male	Male	Black	2	n	73	FALSE	FALSE	FALSE	None	FALSE	FALSE	n		n	n	n	n	n	n	n	n	ACUTE MYELOID LEUKAEMIA (AML) AND RELATED PRECURSOR NEOPLASMS	Acute myeloid leukaemia, NOS	Adverse	Adverse	ACUTE MYELOID LEUKAEMIA (AML) AND RELATED PRECURSOR NEOPLASMS	Acute myeloid leukaemia, NOS	77	0	Post-Chemotherapy|Residual Disease	Peripheral Blood	y	y	y	y	y	y	2	Supportive/Palliative Care|Targeted Therapy - Other	6	Vidaza|AG-221|Bortezomib|Cytarabine|Lenalidomide|Decitabine	3	Hypomethylating/Low Dose Cytarabine|Experimental|Supportive/Palliative Care				Targeted Therapy - Other
16-00836	4039	Male	Male	White	1	n	73	FALSE	FALSE	TRUE	None	FALSE	FALSE	n		y	n	n	n	y	y	n	n	ACUTE MYELOID LEUKAEMIA (AML) AND RELATED PRECURSOR NEOPLASMS	AML with mutated NPM1	Intermediate	Intermediate-I	ACUTE MYELOID LEUKAEMIA (AML) AND RELATED PRECURSOR NEOPLASMS	AML with mutated NPM1	73	0	Initial Acute Leukemia Diagnosis	Bone Marrow Aspirate	y	y	y	y	y	y	1	Standard Chemotherapy	2	S0919 Trial (Pravastatin, Idarubicin, Cytarabine)|Hydroxyurea	1	Induction	Refractory	Standard Chemotherapy	167	Standard Chemotherapy
16-00846	4043	Male	Male	White	6	n	25	TRUE	FALSE	FALSE	Unknown	FALSE	FALSE	n		y	n	n	n	n	n	n	n	ACUTE MYELOID LEUKAEMIA (AML) AND RELATED PRECURSOR NEOPLASMS	Acute myeloid leukaemia, NOS	Intermediate	Not Enough Information	ACUTE MYELOID LEUKAEMIA (AML) AND RELATED PRECURSOR NEOPLASMS	Acute myeloid leukaemia, NOS	26	0	Post-Chemotherapy|Relapse	Peripheral Blood	y	y	n	y	y	n	1	Standard Chemotherapy	3	Bu/Cy/ATG|7+3 (Cytarabine, Idarubicin)|HiDAC	3	Consolidation|Unknown|Induction	Complete Response	Standard Chemotherapy	79	Standard Chemotherapy
16-00852	3990	Female	Female	White	1	n	69	FALSE	FALSE	FALSE	None	FALSE	FALSE	y	Breast Cancer	y	n	n	n	n	n	n	n	ACUTE MYELOID LEUKAEMIA (AML) AND RELATED PRECURSOR NEOPLASMS	Acute myeloid leukaemia, NOS	Intermediate	Not Enough Information	ACUTE MYELOID LEUKAEMIA (AML) AND RELATED PRECURSOR NEOPLASMS	Acute myeloid leukaemia, NOS	69	46	Post-Chemotherapy	Bone Marrow Aspirate	n	y	y	n	y	y	3	Standard Chemotherapy|Targeted Therapy - Kinase Inhibitor(s)|Targeted Therapy - Other	7	7+3 (Cytarabine, Idarubicin)|Azacitidine, Midostaurin|Sorafenib|MEC (Cytarabine, Etoposide, Mitoxantrone)|MiDAC|Fludarabine, Cyclophosphamide, Thiotepa, TBI|ALRN-6924	4	Salvage|Induction|Experimental|Re-induction	Refractory	Standard Chemotherapy	6	Targeted Therapy - Other
16-00867	4042	Female	Female	White	1	n	61	FALSE	TRUE	FALSE	None	FALSE	FALSE	n		y	n	n	n	n	n	n	n	ACUTE MYELOID LEUKAEMIA (AML) AND RELATED PRECURSOR NEOPLASMS	AML with mutated NPM1	Intermediate	Intermediate-I	ACUTE MYELOID LEUKAEMIA (AML) AND RELATED PRECURSOR NEOPLASMS	AML with mutated NPM1	61	3	Initial Acute Leukemia Diagnosis	Bone Marrow Aspirate	y	y	y	y	y	y	1	Standard Chemotherapy	1	Hydroxyurea	1	Induction	Unknown	Standard Chemotherapy	8	Standard Chemotherapy
16-00875	4052	Female	Female	Black	6	n	45	FALSE	FALSE	FALSE	None	FALSE	FALSE	n		y	n	n	n	n	n	n	n	ACUTE MYELOID LEUKAEMIA (AML) AND RELATED PRECURSOR NEOPLASMS	Acute myeloid leukaemia, NOS	Adverse	Adverse	ACUTE MYELOID LEUKAEMIA (AML) AND RELATED PRECURSOR NEOPLASMS	Acute myeloid leukaemia, NOS	46	0	Post-Chemotherapy	Bone Marrow Aspirate	y	y	n	y	y	n	1	Standard Chemotherapy	4	7+3 (Cytarabine, Idarubicin)|HiDAC|Cyclophosphamide|CLAG (Cladribine, Cytarabine, Filgrastim)	4	Consolidation|Salvage|Induction|Re-induction	Refractory	Standard Chemotherapy	25	Standard Chemotherapy
16-00880	4055	Female	Female	White	3	y	55	FALSE	FALSE	FALSE	None	FALSE	FALSE	y	Multiple Sclerosis	y	n	n	n	n	n	n	n	ACUTE MYELOID LEUKAEMIA (AML) AND RELATED PRECURSOR NEOPLASMS	AML with mutated NPM1	Favorable	Favorable	ACUTE MYELOID LEUKAEMIA (AML) AND RELATED PRECURSOR NEOPLASMS	AML with mutated NPM1	55	0	Initial Acute Leukemia Diagnosis	Peripheral Blood	n	y	y	n	y	y	1	Standard Chemotherapy	2	7+3 (Cytarabine, Idarubicin)|HiDAC	2	Consolidation|Induction	Complete Response	Standard Chemotherapy	-1	Standard Chemotherapy
16-00882	4006	Male	Male	White	2	n	81	FALSE	FALSE	TRUE	None	FALSE	FALSE	n		n	n	y	y	n	n	n	n	ACUTE MYELOID LEUKAEMIA (AML) AND RELATED PRECURSOR NEOPLASMS	AML with myelodysplasia-related changes	Adverse	Not Enough Information	ACUTE MYELOID LEUKAEMIA (AML) AND RELATED PRECURSOR NEOPLASMS	AML with myelodysplasia-related changes	81	41	Post-Chemotherapy|Residual Disease	Peripheral Blood	y	y	y	y	y	y	1	Supportive/Palliative Care	2	Vidaza|Decitabine	2	Hypomethylating/Low Dose Cytarabine|Supportive/Palliative Care				Supportive/Palliative Care
16-00883	2695	Male	Male	Black	1	n	49	FALSE	FALSE	FALSE	None	FALSE	FALSE	n		y	n	n	n	n	n	n	n	ACUTE MYELOID LEUKAEMIA (AML) AND RELATED PRECURSOR NEOPLASMS	Acute monoblastic and monocytic leukaemia	Favorable	Not Enough Information	ACUTE MYELOID LEUKAEMIA (AML) AND RELATED PRECURSOR NEOPLASMS	Acute monoblastic and monocytic leukaemia	51	129	Post-Transplant|Residual Disease|Post-Chemotherapy	Peripheral Blood	y	y	y	n	y	y	4	DLI|Standard Chemotherapy|Bone Marrow Transplant|Supportive/Palliative Care	7	HiDAC|Donor Lymphocyte Infusion|FLAG-IDA (Cytarabine, Filgrastim, Fludarabine, Idarubicin)|SWOG S1203 (7+3 +/- Vorinostat)|Hydroxyurea|Decitabine|Bu/Flu/TBI (Busulfan, Fludarabine, Total Body Irradiation)	6	Allogeneic - Sibling|Hypomethylating/Low Dose Cytarabine|Consolidation|Induction|Re-induction|Supportive/Palliative Care	Complete Response	Standard Chemotherapy	13	Supportive/Palliative Care
16-00886	2704	Female	Female	White	1	n	29	FALSE	FALSE	FALSE	None	FALSE	FALSE	y	Basal Cell Carcinoma	y	n	n	n	n	n	n	n	ACUTE MYELOID LEUKAEMIA (AML) AND RELATED PRECURSOR NEOPLASMS	AML with mutated NPM1	Adverse	Not Enough Information	ACUTE MYELOID LEUKAEMIA (AML) AND RELATED PRECURSOR NEOPLASMS	AML with mutated NPM1	29	126	Post-Chemotherapy|Residual Disease|Post-Transplant	Peripheral Blood	y	y	y	n	y	y	3	Standard Chemotherapy|Bone Marrow Transplant|Supportive/Palliative Care	5	FLAG (Fludarabine, High-dose Cytarabine, G-CSF)|Hydroxyurea|Decitabine|Fludarabine, Cyclophosphamide, TBI |Trametinib	3	Induction|Supportive/Palliative Care|Allogeneic - Matched Unrelated Donor	Refractory	Standard Chemotherapy	5	Supportive/Palliative Care
16-00950	4074	Female	Female	White	1	n	83	FALSE	FALSE	FALSE	Unknown	FALSE	FALSE	n		y	n	n	n	n	n	n	n	ACUTE MYELOID LEUKAEMIA (AML) AND RELATED PRECURSOR NEOPLASMS	AML with mutated NPM1	Favorable	Not Enough Information	ACUTE MYELOID LEUKAEMIA (AML) AND RELATED PRECURSOR NEOPLASMS	AML with mutated NPM1	85	0	Post-Chemotherapy|Residual Disease	Peripheral Blood	n	y	y	n	y	y	1	Standard Chemotherapy	1	Decitabine	1	Hypomethylating/Low Dose Cytarabine				Standard Chemotherapy
16-00951	4075	Male	Male	White	3	n	42	FALSE	TRUE	FALSE	None	FALSE	FALSE	n		y	n	n	n	n	n	n	n	ACUTE MYELOID LEUKAEMIA (AML) AND RELATED PRECURSOR NEOPLASMS	AML with myelodysplasia-related changes	Adverse	Adverse	ACUTE MYELOID LEUKAEMIA (AML) AND RELATED PRECURSOR NEOPLASMS	AML with myelodysplasia-related changes	42	0	Initial Acute Leukemia Diagnosis	Peripheral Blood	y	y	y	y	y	y	2	Standard Chemotherapy|Bone Marrow Transplant	4	Busulfan, Fludarabine|7+3 (Cytarabine, Idarubicin)|HiDAC|CLAG-M (Cladribine, Cytarabine, Mitoxantrone, Filgrastim)	4	Allogeneic - Sibling|Consolidation|Salvage|Induction	Complete Response	Standard Chemotherapy	-1	Bone Marrow Transplant
16-00968	4077	Female	Female	Black	2	n	50	FALSE	FALSE	FALSE	None	FALSE	FALSE	n		y	n	n	n	n	n	n	n	ACUTE MYELOID LEUKAEMIA (AML) AND RELATED PRECURSOR NEOPLASMS	Acute myeloid leukaemia, NOS	Intermediate	Intermediate-II	ACUTE MYELOID LEUKAEMIA (AML) AND RELATED PRECURSOR NEOPLASMS	Acute myeloid leukaemia, NOS	54	0	Post-Chemotherapy	Bone Marrow Aspirate	n	y	n	n	y	n	1	Standard Chemotherapy	2	7+3 (Cytarabine, Idarubicin)|HiDAC	2	Consolidation|Induction	Complete Response	Standard Chemotherapy	5	Standard Chemotherapy
16-00970	4078	Female	Female	Black	2	n	52	FALSE	TRUE	FALSE	None	FALSE	FALSE	n		y	n	n	n	n	n	n	n	ACUTE MYELOID LEUKAEMIA (AML) AND RELATED PRECURSOR NEOPLASMS	AML with myelodysplasia-related changes	Adverse	Adverse	ACUTE MYELOID LEUKAEMIA (AML) AND RELATED PRECURSOR NEOPLASMS	AML with myelodysplasia-related changes	52	0	Initial Acute Leukemia Diagnosis	Bone Marrow Aspirate	n	y	n	n	y	n	1	Standard Chemotherapy	1	7+3 (Cytarabine, Idarubicin)	1	Induction	Unknown	Standard Chemotherapy	-1	Standard Chemotherapy
16-00981	4083	Female	Female	White	3	n	69	FALSE	TRUE	FALSE	Unknown	FALSE	FALSE	n		y	n	n	n	n	n	n	n	ACUTE MYELOID LEUKAEMIA (AML) AND RELATED PRECURSOR NEOPLASMS	Acute myeloid leukaemia, NOS	Intermediate	Not Enough Information	ACUTE MYELOID LEUKAEMIA (AML) AND RELATED PRECURSOR NEOPLASMS	Acute myeloid leukaemia, NOS	69	0	Initial Acute Leukemia Diagnosis	Peripheral Blood	n	y	y	n	y	y	2	Standard Chemotherapy|Bone Marrow Transplant	3	Busulfan, Fludarabine|7+3 (Cytarabine, Idarubicin) plus CX-01|IDAC	3	Allogeneic - Sibling|Consolidation|Induction	Complete Response	Standard Chemotherapy	-1	Bone Marrow Transplant
16-01004	4195	Male	Male	White	2	n	70	FALSE	FALSE	FALSE	Unknown	FALSE	FALSE	n		y	n	n	n	n	n	n	n	ACUTE MYELOID LEUKAEMIA (AML) AND RELATED PRECURSOR NEOPLASMS	Acute myelomonocytic leukaemia	Intermediate	Not Enough Information	ACUTE MYELOID LEUKAEMIA (AML) AND RELATED PRECURSOR NEOPLASMS	Acute myelomonocytic leukaemia	70	0	Post-Chemotherapy|Residual Disease	Peripheral Blood	y	y	y	y	y	y	1	Standard Chemotherapy	3	Vidaza|7+3 (Cytarabine, Idarubicin)|HiDAC	3	Hypomethylating/Low Dose Cytarabine|Consolidation|Induction	Complete Response	Standard Chemotherapy	6	Standard Chemotherapy
16-01005	4196	Female	Female	White	5	n	55	FALSE	TRUE	FALSE	None	FALSE	FALSE	n		y	n	n	n	n	n	n	n	ACUTE MYELOID LEUKAEMIA (AML) AND RELATED PRECURSOR NEOPLASMS	AML with myelodysplasia-related changes	Adverse	Adverse	ACUTE MYELOID LEUKAEMIA (AML) AND RELATED PRECURSOR NEOPLASMS	AML with myelodysplasia-related changes	55	0	Initial Acute Leukemia Diagnosis	Bone Marrow Aspirate	y	y	y	y	y	y	2	Standard Chemotherapy|Bone Marrow Transplant	2	7+3 (Cytarabine, Idarubicin) plus Enasidenib|Busulfan, Cyclophosphamide	2	Allogeneic - Sibling|Induction	Complete Response	Standard Chemotherapy	-1	Bone Marrow Transplant
16-01009	4028	Female	Female	White	1	n	61	FALSE	FALSE	FALSE	None	FALSE	FALSE	n		y	n	n	n	n	n	n	n	ACUTE MYELOID LEUKAEMIA (AML) AND RELATED PRECURSOR NEOPLASMS	AML with mutated NPM1	Intermediate	Not Enough Information	ACUTE MYELOID LEUKAEMIA (AML) AND RELATED PRECURSOR NEOPLASMS	AML with mutated NPM1	61	34	Post-Chemotherapy	Peripheral Blood	n	y	y	n	y	y	2	Standard Chemotherapy|Bone Marrow Transplant	3	Fludarabine, Melphalan|MiDAC|7+3 (Cytarabine, Idarubicin) plus Sorafenib	3	Consolidation|Induction|Allogeneic - Mismatched Unrelated Donor	Complete Response	Standard Chemotherapy	6	Bone Marrow Transplant
16-01010	4197	Female	Female	White	1	n	45	FALSE	FALSE	FALSE	Unknown	FALSE	FALSE	n		y	n	n	n	n	n	n	n	ACUTE MYELOID LEUKAEMIA (AML) AND RELATED PRECURSOR NEOPLASMS	AML with mutated NPM1	Favorable	Not Enough Information	ACUTE MYELOID LEUKAEMIA (AML) AND RELATED PRECURSOR NEOPLASMS	AML with mutated NPM1	46	0	Residual Disease|Post-Chemotherapy	Peripheral Blood	y	y	y	y	y	y	2	Standard Chemotherapy|Supportive/Palliative Care	5	7+3 (Cytarabine, Idarubicin)|Sunitinib|FLAG-IDA (Cytarabine, Filgrastim, Fludarabine, Idarubicin)|7+3 (Cytarabine, Idarubicin) plus Sorafenib|Hydroxyurea	4	Consolidation|Salvage|Induction|Supportive/Palliative Care	Complete Response	Standard Chemotherapy	32	Standard Chemotherapy
16-01017	4043	Male	Male	AdmixedHispNative	6	n	25	FALSE	FALSE	FALSE	None	FALSE	FALSE	n		y	n	n	n	n	n	n	n	ACUTE MYELOID LEUKAEMIA (AML) AND RELATED PRECURSOR NEOPLASMS	Acute myeloid leukaemia, NOS	Adverse	Adverse	ACUTE MYELOID LEUKAEMIA (AML) AND RELATED PRECURSOR NEOPLASMS	Acute myeloid leukaemia, NOS	26	28	Post-Chemotherapy|Residual Disease	Bone Marrow Aspirate	y	y	y	y	y	y	1	Standard Chemotherapy	3	Bu/Cy/ATG|7+3 (Cytarabine, Idarubicin)|HiDAC	3	Consolidation|Unknown|Induction	Complete Response	Standard Chemotherapy	79	Standard Chemotherapy
16-01018	2739	Male	Male	White	6	n	66	FALSE	FALSE	FALSE	None	TRUE	FALSE	n		y	n	y	n	n	n	n	n	MYELODYSPLASTIC SYNDROMES	Primary myelofibrosis	Intermediate	Not Enough Information	MYELODYSPLASTIC SYNDROMES	Primary myelofibrosis	67	119	Residual Disease	Bone Marrow Aspirate	n	y	n	n	y	n	1	Standard Chemotherapy	1	Hydroxyurea	1	Unknown				Standard Chemotherapy
16-01022	4201	Female	Female	White	1	n	52	FALSE	TRUE	FALSE	None	FALSE	FALSE	n		y	n	n	n	n	n	n	n	ACUTE MYELOID LEUKAEMIA (AML) AND RELATED PRECURSOR NEOPLASMS	AML with mutated NPM1	Favorable	Favorable	ACUTE MYELOID LEUKAEMIA (AML) AND RELATED PRECURSOR NEOPLASMS	AML with mutated NPM1	52	0	Initial Acute Leukemia Diagnosis	Bone Marrow Aspirate	n	y	y	n	y	y	1	Standard Chemotherapy	3	MiDAC|FLAG-IDA plus Midostaurin|7+3 (Cytarabine, Idarubicin) plus Dasatinib	3	Consolidation|Salvage|Induction	Complete Response	Standard Chemotherapy	-1	Standard Chemotherapy
16-01024	4202	Female	Female	White	2	n	62	FALSE	TRUE	FALSE	Unknown	FALSE	FALSE	n		y	n	n	n	n	n	n	n	ACUTE MYELOID LEUKAEMIA (AML) AND RELATED PRECURSOR NEOPLASMS	AML with myelodysplasia-related changes	Intermediate	Not Enough Information	ACUTE MYELOID LEUKAEMIA (AML) AND RELATED PRECURSOR NEOPLASMS	AML with myelodysplasia-related changes	62	0	Initial Acute Leukemia Diagnosis	Peripheral Blood	n	y	n	n	y	n	2	Standard Chemotherapy|Supportive/Palliative Care	2	7+3 (Cytarabine, Idarubicin)|Decitabine	2	Hypomethylating/Low Dose Cytarabine|Induction	Refractory	Standard Chemotherapy	5	Supportive/Palliative Care
16-01047	4205	Female	Female	White	6	n	67	TRUE	FALSE	FALSE	Unknown	FALSE	FALSE	n		y	n	n	n	n	n	n	n	ACUTE MYELOID LEUKAEMIA (AML) AND RELATED PRECURSOR NEOPLASMS	AML with mutated NPM1	Intermediate	Not Enough Information	ACUTE MYELOID LEUKAEMIA (AML) AND RELATED PRECURSOR NEOPLASMS	AML with mutated NPM1	69	0	Post-Chemotherapy|Relapse	Peripheral Blood	y	y	n	y	y	n	1	Standard Chemotherapy	2	Cytarabine|Idarubicin and Cytarabine	2	Consolidation|Induction	Complete Response	Standard Chemotherapy	9	Standard Chemotherapy
16-01049	4207	Male	Male	Asian	2	n	78	FALSE	TRUE	FALSE	None	FALSE	FALSE	n		y	n	n	n	n	n	n	n	ACUTE MYELOID LEUKAEMIA (AML) AND RELATED PRECURSOR NEOPLASMS	Acute myeloid leukaemia, NOS	Intermediate	Not Enough Information	ACUTE MYELOID LEUKAEMIA (AML) AND RELATED PRECURSOR NEOPLASMS	Acute myeloid leukaemia, NOS	78	0	Initial Acute Leukemia Diagnosis	Bone Marrow Aspirate	y	y	y	y	y	y	2	Standard Chemotherapy|Supportive/Palliative Care	5	7+3 (Cytarabine, Idarubicin)|Decitabine|7+3 (Cytarabine, Idarubicin) plus Azacitidine|IDAC|Etoposide, Cytarabine	4	Induction|Re-induction|Maintenance|Supportive/Palliative Care	Refractory	Supportive/Palliative Care	-1	Standard Chemotherapy
16-01055	4210	Female	Female	White	1	n	56	FALSE	FALSE	TRUE	None	FALSE	FALSE	n		y	n	n	n	y	y	n	n	ACUTE MYELOID LEUKAEMIA (AML) AND RELATED PRECURSOR NEOPLASMS	AML with myelodysplasia-related changes	Adverse	Not Enough Information	ACUTE MYELOID LEUKAEMIA (AML) AND RELATED PRECURSOR NEOPLASMS	AML with myelodysplasia-related changes	56	0	Initial Acute Leukemia Diagnosis	Bone Marrow Aspirate	n	y	y	n	y	y	2	Standard Chemotherapy|Bone Marrow Transplant	3	7+3 (Cytarabine, Idarubicin)|MEC (Cytarabine, Etoposide, Mitoxantrone)|Busulfan, Cyclophosphamide	3	Salvage|Induction|Allogeneic - Matched Unrelated Donor	Refractory	Standard Chemotherapy	-1	Bone Marrow Transplant
16-01059	2530	Female	Female	White	6	n	73	FALSE	FALSE	TRUE	None	FALSE	FALSE	y	Breast Cancer	y	n	n	n	n	n	y	y	ACUTE MYELOID LEUKAEMIA (AML) AND RELATED PRECURSOR NEOPLASMS	AML with mutated NPM1	Intermediate	Not Enough Information	ACUTE MYELOID LEUKAEMIA (AML) AND RELATED PRECURSOR NEOPLASMS	AML with mutated NPM1	74	252	Post-Chemotherapy	Bone Marrow Aspirate	n	y	n	n	y	n	1	Standard Chemotherapy	1	Ruxolitinib	1	Induction	Unknown	Standard Chemotherapy	28	Standard Chemotherapy
16-01061	4197	Female	Female	White	1	n	45	FALSE	FALSE	FALSE	Unknown	FALSE	FALSE	n		y	n	n	n	n	n	n	n	ACUTE MYELOID LEUKAEMIA (AML) AND RELATED PRECURSOR NEOPLASMS	AML with mutated NPM1	Favorable	Not Enough Information	ACUTE MYELOID LEUKAEMIA (AML) AND RELATED PRECURSOR NEOPLASMS	AML with mutated NPM1	47	14	Post-Chemotherapy|Residual Disease	Peripheral Blood	y	y	y	y	y	y	2	Standard Chemotherapy|Supportive/Palliative Care	5	7+3 (Cytarabine, Idarubicin)|Sunitinib|FLAG-IDA (Cytarabine, Filgrastim, Fludarabine, Idarubicin)|7+3 (Cytarabine, Idarubicin) plus Sorafenib|Hydroxyurea	4	Consolidation|Salvage|Induction|Supportive/Palliative Care	Complete Response	Standard Chemotherapy	32	Standard Chemotherapy
16-01080	4225	Female	Female	White	1	n	69	FALSE	TRUE	FALSE	PML-RARA	FALSE	FALSE	n		y	n	n	n	n	n	n	n	ACUTE MYELOID LEUKAEMIA (AML) AND RELATED PRECURSOR NEOPLASMS	Acute promyelocytic leukaemia with t(15;17)(q22;q12); PML-RARA	Favorable	Intermediate-II	ACUTE MYELOID LEUKAEMIA (AML) AND RELATED PRECURSOR NEOPLASMS	Acute promyelocytic leukaemia with t(15;17)(q22;q12); PML-RARA	69	1	Initial Acute Leukemia Diagnosis	Peripheral Blood	y	y	n	y	y	n	1	Standard Chemotherapy	1	ATRA, Idarubicin	1	Induction	Complete Response	Standard Chemotherapy	-1	Standard Chemotherapy
16-01082	4226	Male	Male	White	1	n	68	FALSE	TRUE	FALSE	CBFB-MYH11	FALSE	FALSE	n		y	n	n	n	n	n	n	n	ACUTE MYELOID LEUKAEMIA (AML) AND RELATED PRECURSOR NEOPLASMS	AML with inv(16)(p13.1q22) or t(16;16)(p13.1;q22); CBFB-MYH11	Favorable	Favorable	ACUTE MYELOID LEUKAEMIA (AML) AND RELATED PRECURSOR NEOPLASMS	AML with inv(16)(p13.1q22) or t(16;16)(p13.1;q22); CBFB-MYH11	68	0	Initial Acute Leukemia Diagnosis	Peripheral Blood	y	y	n	y	y	n	1	Standard Chemotherapy	1	7+3 (Cytarabine, Idarubicin)	1	Induction	Complete Response	Standard Chemotherapy	-1	Standard Chemotherapy
16-01093	4229	Male	Male	White	2	n	61	FALSE	TRUE	FALSE	None	FALSE	FALSE	n		n	n	n	n	n	n	n	n	ACUTE MYELOID LEUKAEMIA (AML) AND RELATED PRECURSOR NEOPLASMS	Acute myeloid leukaemia, NOS	Intermediate	Intermediate-II	ACUTE MYELOID LEUKAEMIA (AML) AND RELATED PRECURSOR NEOPLASMS	Acute myeloid leukaemia, NOS	61	0	Initial Acute Leukemia Diagnosis	Bone Marrow Aspirate	y	y	y	y	y	y	0		0		0					NONE
16-01094	2254	Female	Female	White	2	n	52	TRUE	FALSE	FALSE	None	FALSE	FALSE	n		y	n	n	n	n	n	n	n	ACUTE MYELOID LEUKAEMIA (AML) AND RELATED PRECURSOR NEOPLASMS	Acute myeloid leukaemia, NOS	Intermediate	Not Enough Information	ACUTE MYELOID LEUKAEMIA (AML) AND RELATED PRECURSOR NEOPLASMS	Acute myeloid leukaemia, NOS	53	462	Relapse	Bone Marrow Aspirate	y	y	y	y	y	y	1	Standard Chemotherapy	3	7+3 (Cytarabine, Idarubicin)|HiDAC|MEC (Cytarabine, Etoposide, Mitoxantrone)	3	Consolidation|Salvage|Induction	Complete Response	Standard Chemotherapy	7	Standard Chemotherapy
16-01097	2116	Female	Female	White	1	n	10	TRUE	FALSE	FALSE	None	FALSE	FALSE	n		y	n	n	n	n	n	n	n	ACUTE MYELOID LEUKAEMIA (AML) AND RELATED PRECURSOR NEOPLASMS	AML with mutated CEBPA	Intermediate	Intermediate-II	ACUTE MYELOID LEUKAEMIA (AML) AND RELATED PRECURSOR NEOPLASMS	AML with mutated CEBPA	12	568	Post-Chemotherapy|Relapse	Bone Marrow Aspirate	y	y	y	y	y	y	1	Standard Chemotherapy	3	COG-AAML1031 (IT/IV Cytarabine, Daunorubicin, Etoposide, Mitoxantrone +/- Bortezomib or Sorafenib)|ADE (Cytarabine, Daunorubicin & Etoposide)|FLAG (Fludarabine, High-dose Cytarabine, G-CSF)	2	Induction|Re-induction	Complete Response	Standard Chemotherapy	33	Standard Chemotherapy
16-01098	4230	Female	Female	White	2	n	44	FALSE	TRUE	FALSE	None	FALSE	FALSE	n		y	n	n	n	n	n	n	n	ACUTE MYELOID LEUKAEMIA (AML) AND RELATED PRECURSOR NEOPLASMS	AML with mutated NPM1	Intermediate	Intermediate-II	ACUTE MYELOID LEUKAEMIA (AML) AND RELATED PRECURSOR NEOPLASMS	AML with mutated NPM1	44	0	Initial Acute Leukemia Diagnosis	Bone Marrow Aspirate	n	y	y	n	y	y	2	Standard Chemotherapy|Bone Marrow Transplant	3	HiDAC|7+3 (Cytarabine, Idarubicin) plus Crenolanib|Busulfan, Cyclophosphamide	3	Consolidation|Induction|Allogeneic - Matched Unrelated Donor	Complete Response	Standard Chemotherapy	-1	Bone Marrow Transplant
16-01100	4231	Male	Male	White	2	n	65	FALSE	TRUE	FALSE	Unknown	FALSE	FALSE	n		y	n	n	n	n	n	n	n	ACUTE MYELOID LEUKAEMIA (AML) AND RELATED PRECURSOR NEOPLASMS	AML with mutated NPM1	Favorable	Not Enough Information	ACUTE MYELOID LEUKAEMIA (AML) AND RELATED PRECURSOR NEOPLASMS	AML with mutated NPM1	65	0	Initial Acute Leukemia Diagnosis	Peripheral Blood	y	y	y	y	y	y	1	Standard Chemotherapy	1	Cytarabine	1	Supportive/Palliative Care				Standard Chemotherapy
16-01102	4232	Female	Female	White	2	n	72	FALSE	TRUE	FALSE	None	FALSE	FALSE	n		y	n	n	n	n	n	n	n	ACUTE MYELOID LEUKAEMIA (AML) AND RELATED PRECURSOR NEOPLASMS	AML with myelodysplasia-related changes	Adverse	Adverse	ACUTE MYELOID LEUKAEMIA (AML) AND RELATED PRECURSOR NEOPLASMS	AML with myelodysplasia-related changes	72	0	Initial Acute Leukemia Diagnosis	Peripheral Blood	y	y	y	y	y	y	1	Standard Chemotherapy	1	Decitabine	1	Supportive/Palliative Care				Standard Chemotherapy
16-01103	4197	Female	Female	White	1	n	45	FALSE	FALSE	FALSE	Unknown	FALSE	FALSE	n		y	n	n	n	n	n	n	n	ACUTE MYELOID LEUKAEMIA (AML) AND RELATED PRECURSOR NEOPLASMS	AML with mutated NPM1	Intermediate	Not Enough Information	ACUTE MYELOID LEUKAEMIA (AML) AND RELATED PRECURSOR NEOPLASMS	AML with mutated NPM1	47	23	Residual Disease|Post-Chemotherapy	Peripheral Blood	y	y	y	y	y	y	2	Standard Chemotherapy|Supportive/Palliative Care	5	7+3 (Cytarabine, Idarubicin)|Sunitinib|FLAG-IDA (Cytarabine, Filgrastim, Fludarabine, Idarubicin)|7+3 (Cytarabine, Idarubicin) plus Sorafenib|Hydroxyurea	4	Consolidation|Salvage|Induction|Supportive/Palliative Care	Complete Response	Standard Chemotherapy	32	Standard Chemotherapy
16-01109	4235	Male	Male	Black	5	n	33	FALSE	TRUE	FALSE	CBFB-MYH11	FALSE	FALSE	n		y	n	n	n	n	n	n	n	ACUTE MYELOID LEUKAEMIA (AML) AND RELATED PRECURSOR NEOPLASMS	AML with inv(16)(p13.1q22) or t(16;16)(p13.1;q22); CBFB-MYH11	Favorable	Favorable	ACUTE MYELOID LEUKAEMIA (AML) AND RELATED PRECURSOR NEOPLASMS	AML with inv(16)(p13.1q22) or t(16;16)(p13.1;q22); CBFB-MYH11	33	0	Initial Acute Leukemia Diagnosis	Peripheral Blood	y	y	y	y	y	y	1	Standard Chemotherapy	2	7+3 (Cytarabine, Idarubicin)|HiDAC	2	Consolidation|Induction	Complete Response	Standard Chemotherapy	-1	Standard Chemotherapy
16-01118	2611	Female	Male	HispNative	5	n	56	TRUE	FALSE	FALSE	None	FALSE	FALSE	n		y	n	n	n	n	n	n	n	ACUTE MYELOID LEUKAEMIA (AML) AND RELATED PRECURSOR NEOPLASMS	AML with mutated NPM1	Intermediate	Not Enough Information	ACUTE MYELOID LEUKAEMIA (AML) AND RELATED PRECURSOR NEOPLASMS	AML with mutated NPM1	56	224	Post-Transplant|Relapse	Bone Marrow Aspirate	y	y	y	n	y	y	2	Standard Chemotherapy|Bone Marrow Transplant	4	7+3 (Cytarabine, Idarubicin)|HiDAC|GCLAC (GCSF, Clofarabine & Cytarabine)|Fludarabine, Cyclophosphamide, Thiotepa, TBI	4	Consolidation|Salvage|Induction|Double Umbilical Cord Blood Transplant (DUCBT)	Complete Response	Standard Chemotherapy	27	Standard Chemotherapy
16-01121	4239	Male	Male	White	3	n	61	FALSE	TRUE	FALSE	None	FALSE	FALSE	n		y	n	n	n	n	n	n	n	ACUTE MYELOID LEUKAEMIA (AML) AND RELATED PRECURSOR NEOPLASMS	AML with mutated NPM1	Favorable	Intermediate-I	ACUTE MYELOID LEUKAEMIA (AML) AND RELATED PRECURSOR NEOPLASMS	AML with mutated NPM1	61	0	Initial Acute Leukemia Diagnosis	Bone Marrow Aspirate	y	y	y	y	y	y	2	Standard Chemotherapy|Bone Marrow Transplant	3	Busulfan, Fludarabine|IDAC plus Midostaurin|7+3 (Cytarabine, Daunorubicin) plus Sorafenib	3	Consolidation|Induction|Allogeneic - Matched Unrelated Donor	Complete Response	Standard Chemotherapy	-1	Bone Marrow Transplant
16-01123	4240	Female	Female	HispNative	1	n	46	TRUE	FALSE	FALSE	None	FALSE	FALSE	n		y	n	n	n	n	n	n	n	ACUTE MYELOID LEUKAEMIA (AML) AND RELATED PRECURSOR NEOPLASMS	AML with mutated NPM1	FavorableOrIntermediate	Intermediate-I	ACUTE MYELOID LEUKAEMIA (AML) AND RELATED PRECURSOR NEOPLASMS	AML with mutated NPM1	46	0	Relapse	Bone Marrow Aspirate	n	y	n	n	y	n	4	Standard Chemotherapy|Bone Marrow Transplant|Intrathecal|Targeted Therapy - Kinase Inhibitor(s)	7	Bellicum Trial (Flu/Cy/TBI + ATG + Rituximab then BPX-501)|Dasatinib|7+3 (Cytarabine, Idarubicin)|HiDAC|MEC (Cytarabine, Etoposide, Mitoxantrone)|Sorafenib|Methotrexate	6	Allogeneic - Sibling|Consolidation|Induction|Experimental|CNS|Re-induction	Complete Response i	Standard Chemotherapy	-1	Targeted Therapy - Kinase Inhibitor(s)
16-01127	2538	Male	Male	White	1	n	67	FALSE	FALSE	FALSE	None	FALSE	FALSE	n		y	n	n	n	n	n	n	n	ACUTE MYELOID LEUKAEMIA (AML) AND RELATED PRECURSOR NEOPLASMS	AML with mutated NPM1	Favorable	Not Enough Information	ACUTE MYELOID LEUKAEMIA (AML) AND RELATED PRECURSOR NEOPLASMS	AML with mutated NPM1	68	261	Post-Chemotherapy	Leukapheresis	y	y	y	y	y	y	2	Standard Chemotherapy|Targeted Therapy - Other	4	AG-120|7+3 (Cytarabine, Idarubicin)|FLAG-IDA (Cytarabine, Filgrastim, Fludarabine, Idarubicin)|MiDAC	4	Consolidation|Salvage|Induction|Experimental	Complete Response	Standard Chemotherapy	6	Standard Chemotherapy
16-01138	2315	Male	Male	White	1	n	62	TRUE	FALSE	TRUE	None	FALSE	FALSE	n		y	n	y	n	n	n	y	y	ACUTE MYELOID LEUKAEMIA (AML) AND RELATED PRECURSOR NEOPLASMS	AML with myelodysplasia-related changes	Adverse	Not Enough Information	ACUTE MYELOID LEUKAEMIA (AML) AND RELATED PRECURSOR NEOPLASMS	AML with myelodysplasia-related changes	63	412	Relapse	Peripheral Blood	y	y	y	y	y	y	1	Standard Chemotherapy	2	Decitabine|Hydroxyurea	2	Induction|Re-induction	Complete Response i	Standard Chemotherapy	-1	Standard Chemotherapy
16-01139	4245	Female	Female	White	1	n	77	FALSE	FALSE	FALSE	None	FALSE	FALSE	n		n	n	n	n	n	n	n	n	ACUTE MYELOID LEUKAEMIA (AML) AND RELATED PRECURSOR NEOPLASMS	Acute myeloid leukaemia, NOS	Intermediate	Intermediate-I	ACUTE MYELOID LEUKAEMIA (AML) AND RELATED PRECURSOR NEOPLASMS	Acute myeloid leukaemia, NOS	79	0	Post-Chemotherapy|Residual Disease	Peripheral Blood	n	y	y	n	y	y	1	Supportive/Palliative Care	2	Lenalidomide|Azacitidine	1	Supportive/Palliative Care				Supportive/Palliative Care
16-01142	4247	Female	Female	White	1	y	28	FALSE	FALSE	FALSE	None	FALSE	FALSE	n		y	n	n	n	n	n	n	n	ACUTE MYELOID LEUKAEMIA (AML) AND RELATED PRECURSOR NEOPLASMS	AML with mutated CEBPA	Favorable	Favorable	ACUTE MYELOID LEUKAEMIA (AML) AND RELATED PRECURSOR NEOPLASMS	AML with mutated CEBPA	29	0	Post-Chemotherapy|Residual Relapse	Bone Marrow Aspirate	n	y	n	n	y	n	2	Standard Chemotherapy|Bone Marrow Transplant	5	7+3 (Cytarabine, Idarubicin)|HiDAC|FLAG-IDA (Cytarabine, Filgrastim, Fludarabine, Idarubicin)|MEC (Cytarabine, Etoposide, Mitoxantrone)|Fludarabine, Cyclophosphamide, TBI, Rituximab	4	Allogeneic - Sibling|Consolidation|Induction|Re-induction	Complete Response	Standard Chemotherapy	-1	Bone Marrow Transplant
16-01151	4248	Male	Male	White	1	n	81	FALSE	TRUE	FALSE	None	FALSE	FALSE	n		y	n	n	n	n	n	n	n	ACUTE MYELOID LEUKAEMIA (AML) AND RELATED PRECURSOR NEOPLASMS	AML with mutated NPM1	Favorable	Not Enough Information	ACUTE MYELOID LEUKAEMIA (AML) AND RELATED PRECURSOR NEOPLASMS	AML with mutated NPM1	81	0	Initial Acute Leukemia Diagnosis	Peripheral Blood	y	y	y	y	y	y	1	Standard Chemotherapy	1	Vidaza, BI836858 (anti-CD33)	1	Induction	Complete Response	Standard Chemotherapy	-1	Standard Chemotherapy
16-01185	4252	Male	Male	White	5	n	50	FALSE	FALSE	FALSE	None	FALSE	FALSE	y	Not specified	y	n	n	n	n	n	n	n	ACUTE MYELOID LEUKAEMIA (AML) AND RELATED PRECURSOR NEOPLASMS	Therapy-related myeloid neoplasms	Adverse	Adverse	ACUTE MYELOID LEUKAEMIA (AML) AND RELATED PRECURSOR NEOPLASMS	Therapy-related myeloid neoplasms	50	0	Initial Acute Leukemia Diagnosis	Bone Marrow Aspirate	y	y	y	y	y	y	2	Standard Chemotherapy|Bone Marrow Transplant	2	GCLAC (GCSF, Clofarabine & Cytarabine)|Fludarabine, Cyclophosphamide, Thiotepa, TBI	2	Induction|Double Umbilical Cord Blood Transplant (DUCBT)	Complete Response	Standard Chemotherapy	-1	Bone Marrow Transplant
16-01191	4256	Female	Female	White	3	n	65	FALSE	FALSE	TRUE	None	FALSE	FALSE	n		y	n	y	y	n	n	n	n	ACUTE MYELOID LEUKAEMIA (AML) AND RELATED PRECURSOR NEOPLASMS	AML with myelodysplasia-related changes	Adverse	Not Enough Information	ACUTE MYELOID LEUKAEMIA (AML) AND RELATED PRECURSOR NEOPLASMS	AML with myelodysplasia-related changes	65	0	Initial Acute Leukemia Diagnosis	Peripheral Blood	y	y	y	y	y	y	2	Standard Chemotherapy|Bone Marrow Transplant	3	Vidaza|Fludarabine, Melphalan|7+3 (Cytarabine, Idarubicin)	3	Induction|Supportive/Palliative Care|Allogeneic - Matched Unrelated Donor	Complete Response	Standard Chemotherapy	-1	Bone Marrow Transplant
16-01192	4201	Female	Female	White	1	n	52	FALSE	FALSE	FALSE	None	FALSE	FALSE	n		y	n	n	n	n	n	n	n	ACUTE MYELOID LEUKAEMIA (AML) AND RELATED PRECURSOR NEOPLASMS	AML with mutated NPM1	Intermediate	Not Enough Information	ACUTE MYELOID LEUKAEMIA (AML) AND RELATED PRECURSOR NEOPLASMS	AML with mutated NPM1	52	34	Post-Chemotherapy	Peripheral Blood	y	y	y	y	y	y	1	Standard Chemotherapy	3	MiDAC|FLAG-IDA plus Midostaurin|7+3 (Cytarabine, Idarubicin) plus Dasatinib	3	Consolidation|Salvage|Induction	Complete Response	Standard Chemotherapy	-1	Standard Chemotherapy
16-01201	4260	Male	Male	White	1	n	53	FALSE	FALSE	FALSE	None	FALSE	FALSE	n		y	n	n	n	n	n	n	n	ACUTE MYELOID LEUKAEMIA (AML) AND RELATED PRECURSOR NEOPLASMS	Acute myeloid leukaemia, NOS	Adverse	Intermediate-II	ACUTE MYELOID LEUKAEMIA (AML) AND RELATED PRECURSOR NEOPLASMS	Acute myeloid leukaemia, NOS	54	0	Post-Chemotherapy|Residual Disease	Bone Marrow Aspirate	y	y	y	y	y	y	2	Standard Chemotherapy|Targeted Therapy - Other	7	AG-120|7+3 (Cytarabine, Idarubicin)|Azacitidine|MGD006 (CD123 x CD3) |MEC (Cytarabine, Etoposide, Mitoxantrone)|Decitabine|Incyte trial (azacitidine and JAK 1 inhibitor)	5	Salvage|Induction|Experimental|Re-induction|Maintenance	Refractory	Standard Chemotherapy	6	Standard Chemotherapy
16-01210	4263	Male	Male	White	3	n	63	FALSE	TRUE	FALSE	None	FALSE	FALSE	n		y	n	n	n	n	n	n	n	ACUTE MYELOID LEUKAEMIA (AML) AND RELATED PRECURSOR NEOPLASMS	AML with myelodysplasia-related changes	Intermediate	Not Enough Information	ACUTE MYELOID LEUKAEMIA (AML) AND RELATED PRECURSOR NEOPLASMS	AML with myelodysplasia-related changes	63	0	Initial Acute Leukemia Diagnosis	Bone Marrow Aspirate	y	y	n	y	y	n	2	Standard Chemotherapy|Bone Marrow Transplant	3	Busulfan, Fludarabine|7+3 (Cytarabine, Idarubicin) plus Crenolanib|IDAC	3	Consolidation|Induction|Allogeneic - Child	Complete Response	Standard Chemotherapy	-1	Bone Marrow Transplant
16-01216	4263	Male	Male	White	3	n	63	FALSE	TRUE	FALSE	None	FALSE	FALSE	n		y	n	n	n	n	n	n	n	ACUTE MYELOID LEUKAEMIA (AML) AND RELATED PRECURSOR NEOPLASMS	AML with myelodysplasia-related changes	Intermediate	Not Enough Information	ACUTE MYELOID LEUKAEMIA (AML) AND RELATED PRECURSOR NEOPLASMS	AML with myelodysplasia-related changes	63	1	Initial Acute Leukemia Diagnosis	Peripheral Blood	y	y	y	y	y	y	2	Standard Chemotherapy|Bone Marrow Transplant	3	Busulfan, Fludarabine|7+3 (Cytarabine, Idarubicin) plus Crenolanib|IDAC	3	Consolidation|Induction|Allogeneic - Child	Complete Response	Standard Chemotherapy	-1	Bone Marrow Transplant
16-01219	4271	Male	Male	White	1	y	47	FALSE	TRUE	FALSE	None	FALSE	FALSE	n		y	n	n	n	n	n	n	n	ACUTE MYELOID LEUKAEMIA (AML) AND RELATED PRECURSOR NEOPLASMS	AML with mutated CEBPA	Favorable	Favorable	ACUTE MYELOID LEUKAEMIA (AML) AND RELATED PRECURSOR NEOPLASMS	AML with mutated CEBPA	47	0	Initial Acute Leukemia Diagnosis	Bone Marrow Aspirate	y	y	y	y	y	y	1	Standard Chemotherapy	2	7+3 (Cytarabine, Idarubicin)|HiDAC	2	Consolidation|Induction	Complete Response	Standard Chemotherapy	7	Standard Chemotherapy
16-01223	4273	Male	Male	White	2	n	73	FALSE	TRUE	FALSE	None	FALSE	FALSE	n		y	n	n	n	n	n	n	n	ACUTE MYELOID LEUKAEMIA (AML) AND RELATED PRECURSOR NEOPLASMS	Acute myeloid leukaemia, NOS	Intermediate	Not Enough Information	ACUTE MYELOID LEUKAEMIA (AML) AND RELATED PRECURSOR NEOPLASMS	Acute myeloid leukaemia, NOS	73	0	Initial Acute Leukemia Diagnosis	Peripheral Blood	y	y	y	y	y	y	1	Standard Chemotherapy	1	Decitabine	1	Supportive/Palliative Care				Standard Chemotherapy
16-01225	4274	Female	Female	White	1	n	61	FALSE	FALSE	TRUE	None	FALSE	FALSE	n		n	n	n	n	n	n	y	y	ACUTE MYELOID LEUKAEMIA (AML) AND RELATED PRECURSOR NEOPLASMS	AML with mutated NPM1	Intermediate	Intermediate-I	ACUTE MYELOID LEUKAEMIA (AML) AND RELATED PRECURSOR NEOPLASMS	AML with mutated NPM1	61	0	Initial Acute Leukemia Diagnosis	Peripheral Blood	y	y	y	y	y	y	1	Supportive/Palliative Care	1	Hydroxyurea	1	Supportive/Palliative Care				Supportive/Palliative Care
16-01227	4275	Female	Female	HispNative	6	n	39	TRUE	FALSE	FALSE	Unknown	FALSE	FALSE	n		y	n	n	n	n	n	n	n	ACUTE MYELOID LEUKAEMIA (AML) AND RELATED PRECURSOR NEOPLASMS	AML with mutated NPM1	Favorable	Not Enough Information	ACUTE MYELOID LEUKAEMIA (AML) AND RELATED PRECURSOR NEOPLASMS	AML with mutated NPM1	40	0	Post-Chemotherapy|Relapse	Peripheral Blood	y	y	y	y	y	y	1	Standard Chemotherapy	2	7+3 (Cytarabine, Idarubicin)|HiDAC	2	Consolidation|Induction	Complete Response	Standard Chemotherapy	39	Standard Chemotherapy
16-01237	4291	Female	Female	HispNative	6	n	73	FALSE	TRUE	FALSE	None	FALSE	FALSE	n		y	n	n	n	n	n	n	n	ACUTE MYELOID LEUKAEMIA (AML) AND RELATED PRECURSOR NEOPLASMS	AML with myelodysplasia-related changes	Adverse	Adverse	ACUTE MYELOID LEUKAEMIA (AML) AND RELATED PRECURSOR NEOPLASMS	AML with myelodysplasia-related changes	73	0	Initial Acute Leukemia Diagnosis	Bone Marrow Aspirate	y	y	y	y	y	y	1	Standard Chemotherapy	1	Decitabine	1	Supportive/Palliative Care				Standard Chemotherapy
16-01254	4299	Female	Female	White	1	n	38	FALSE	TRUE	FALSE	None	FALSE	FALSE	n		y	n	n	n	n	n	n	n	ACUTE MYELOID LEUKAEMIA (AML) AND RELATED PRECURSOR NEOPLASMS	AML with mutated NPM1	Favorable	Favorable	ACUTE MYELOID LEUKAEMIA (AML) AND RELATED PRECURSOR NEOPLASMS	AML with mutated NPM1	38	0	Initial Acute Leukemia Diagnosis	Bone Marrow Aspirate	y	y	y	y	y	y	1	Standard Chemotherapy	2	7+3 (Cytarabine, Idarubicin)|HiDAC	2	Consolidation|Induction	Complete Response	Standard Chemotherapy	6	Standard Chemotherapy
16-01262	4303	Female	Female	White	1	n	59	FALSE	TRUE	FALSE	PML-RARA	FALSE	FALSE	n		y	n	n	n	n	n	n	n	ACUTE MYELOID LEUKAEMIA (AML) AND RELATED PRECURSOR NEOPLASMS	Acute promyelocytic leukaemia with t(15;17)(q22;q12); PML-RARA	Favorable	Intermediate-II	ACUTE MYELOID LEUKAEMIA (AML) AND RELATED PRECURSOR NEOPLASMS	Acute promyelocytic leukaemia with t(15;17)(q22;q12); PML-RARA	59	0	Initial Acute Leukemia Diagnosis	Bone Marrow Aspirate	y	y	y	y	y	y	1	Standard Chemotherapy	1	ATRA, Arsenic Trioxide, Idarubicin	1	Induction	Complete Response	Standard Chemotherapy	-1	Standard Chemotherapy
16-01267	4307	Female	Female	AdmixedBlack	7	n	61	TRUE	FALSE	FALSE	None	FALSE	FALSE	n		n	n	n	n	n	n	n	n	ACUTE MYELOID LEUKAEMIA (AML) AND RELATED PRECURSOR NEOPLASMS	AML with mutated NPM1	Favorable	Favorable	ACUTE MYELOID LEUKAEMIA (AML) AND RELATED PRECURSOR NEOPLASMS	AML with mutated NPM1	62	0	Post-Chemotherapy|Relapse	Peripheral Blood	n	y	y	n	y	y	0		0		0					NONE
16-01270	4317	Female	Female	White	1	n	72	TRUE	FALSE	FALSE	Unknown	FALSE	FALSE	n		n	n	n	n	n	n	n	n	ACUTE MYELOID LEUKAEMIA (AML) AND RELATED PRECURSOR NEOPLASMS	AML with inv(16)(p13.1q22) or t(16;16)(p13.1;q22); CBFB-MYH11	Intermediate	Favorable	ACUTE MYELOID LEUKAEMIA (AML) AND RELATED PRECURSOR NEOPLASMS	AML with inv(16)(p13.1q22) or t(16;16)(p13.1;q22); CBFB-MYH11	74	0	Relapse	Peripheral Blood	y	y	y	y	y	y	1	Targeted Therapy - Kinase Inhibitor(s)	1	Dasatinib	1	Experimental				Targeted Therapy - Kinase Inhibitor(s)
16-01272	4310	Male	Male	White	6	n	64	FALSE	FALSE	FALSE	None	FALSE	FALSE	y	Not specified	y	n	n	n	n	n	n	n	ACUTE MYELOID LEUKAEMIA (AML) AND RELATED PRECURSOR NEOPLASMS	AML with myelodysplasia-related changes	Adverse	Adverse	ACUTE MYELOID LEUKAEMIA (AML) AND RELATED PRECURSOR NEOPLASMS	AML with myelodysplasia-related changes	64	0	Residual Disease|Post-Chemotherapy	Bone Marrow Aspirate	y	y	n	y	y	n	1	Standard Chemotherapy	1	7+3 (Cytarabine, Idarubicin)	1	Induction	Refractory	Standard Chemotherapy	6	Standard Chemotherapy
17-00021	4324	Male	Male	White	6	n	66	TRUE	FALSE	FALSE	Unknown	FALSE	FALSE	n		y	n	n	n	n	n	n	n	ACUTE MYELOID LEUKAEMIA (AML) AND RELATED PRECURSOR NEOPLASMS	AML with mutated NPM1	Favorable	Not Enough Information	ACUTE MYELOID LEUKAEMIA (AML) AND RELATED PRECURSOR NEOPLASMS	AML with mutated NPM1	67	0	Post-Chemotherapy|Relapse	Peripheral Blood	n	y	y	n	y	y	1	Standard Chemotherapy	2	7+3 (Cytarabine, Idarubicin)|HiDAC	2	Consolidation|Induction	Complete Response	Standard Chemotherapy	23	Standard Chemotherapy
17-00025	4325	Female	Female	White	3	n	39	FALSE	FALSE	FALSE	None	FALSE	FALSE	y	Cervical Cancer	y	n	n	n	n	n	n	n	ACUTE MYELOID LEUKAEMIA (AML) AND RELATED PRECURSOR NEOPLASMS	AML with mutated NPM1	Intermediate	Intermediate-I	ACUTE MYELOID LEUKAEMIA (AML) AND RELATED PRECURSOR NEOPLASMS	AML with mutated NPM1	39	0	Initial Acute Leukemia Diagnosis	Peripheral Blood	n	y	y	n	y	y	2	Standard Chemotherapy|Bone Marrow Transplant	3	7+3 (Cytarabine, Idarubicin)|HiDAC + Midostaurin|Fludarabine, TBI	3	Allogeneic - Sibling|Consolidation|Induction	Complete Response	Standard Chemotherapy	-1	Bone Marrow Transplant
17-00029	4336	Female	Male	White	6	n	44	TRUE	FALSE	FALSE	Unknown	FALSE	FALSE	n		y	n	n	n	n	n	n	n	ACUTE MYELOID LEUKAEMIA (AML) AND RELATED PRECURSOR NEOPLASMS	Acute myeloid leukaemia, NOS	Adverse	Not Enough Information	ACUTE MYELOID LEUKAEMIA (AML) AND RELATED PRECURSOR NEOPLASMS	Acute myeloid leukaemia, NOS	45	0	Post-Transplant|Post-Chemotherapy|Relapse	Bone Marrow Aspirate	n	y	n	n	y	n	2	Standard Chemotherapy|Bone Marrow Transplant	3	Busulfan, Fludarabine, Thymoglobulin (Bu/Flu/ATG)|HiDAC|3+7 (Cytarabine, Daunorubicin)	4	Unknown|Induction|Re-induction|Allogeneic - Matched Unrelated Donor	Unknown	Standard Chemotherapy	6	Bone Marrow Transplant
17-00033	4359	Male	Male	White	3	n	74	FALSE	FALSE	FALSE	None	FALSE	FALSE	y	Bladder Cancer	y	n	n	n	n	n	n	n	ACUTE MYELOID LEUKAEMIA (AML) AND RELATED PRECURSOR NEOPLASMS	AML with mutated NPM1	Favorable	Intermediate-II	ACUTE MYELOID LEUKAEMIA (AML) AND RELATED PRECURSOR NEOPLASMS	AML with mutated NPM1	74	0	Initial Acute Leukemia Diagnosis	Peripheral Blood	n	y	y	n	y	y	1	Standard Chemotherapy	2	7+3 (Cytarabine, Idarubicin)|Azacitidine	2	Induction|Supportive/Palliative Care	UNKNOWN	Standard Chemotherapy	-1	Standard Chemotherapy
17-00059	2694	Male	Male	Black	6	n	50	FALSE	FALSE	FALSE	RUNX1-RUNX1T1	FALSE	FALSE	n		y	n	n	n	n	n	n	n	ACUTE MYELOID LEUKAEMIA (AML) AND RELATED PRECURSOR NEOPLASMS	AML with t(8;21)(q22;q22); RUNX1-RUNX1T1	Intermediate	Favorable	ACUTE MYELOID LEUKAEMIA (AML) AND RELATED PRECURSOR NEOPLASMS	AML with t(8;21)(q22;q22); RUNX1-RUNX1T1	51	249	Post-Chemotherapy	Bone Marrow Aspirate	n	y	y	n	y	y	1	Standard Chemotherapy	2	HiDAC|3+7 (Cytarabine, Daunorubicin)	2	Consolidation|Induction	Unknown	Standard Chemotherapy	20	Standard Chemotherapy
17-00064	4363	Male	Male	HispNative	5	n	55	FALSE	TRUE	FALSE	None	FALSE	FALSE	n		y	n	n	n	n	n	n	n	ACUTE MYELOID LEUKAEMIA (AML) AND RELATED PRECURSOR NEOPLASMS	AML with mutated NPM1	Intermediate	Intermediate-I	ACUTE MYELOID LEUKAEMIA (AML) AND RELATED PRECURSOR NEOPLASMS	AML with mutated NPM1	55	0	Initial Acute Leukemia Diagnosis	Bone Marrow Aspirate	n	y	y	n	y	y	3	Standard Chemotherapy|Bone Marrow Transplant|Targeted Therapy - Kinase Inhibitor(s)	3	Midostaurin|Fludarabine, Cyclophosphamide, Thiotepa, TBI|7+3 (Cytarabine, Idarubicin) plus Enasidenib	3	Induction|Double Umbilical Cord Blood Transplant (DUCBT)|Maintenance	Complete Response	Standard Chemotherapy	-1	Targeted Therapy - Kinase Inhibitor(s)
17-00072	4366	Male	Male	White	1	n	70	FALSE	FALSE	TRUE	None	FALSE	FALSE	n		y	n	n	n	n	n	y	y	ACUTE MYELOID LEUKAEMIA (AML) AND RELATED PRECURSOR NEOPLASMS	Acute myeloid leukaemia, NOS	Intermediate	Intermediate-I	ACUTE MYELOID LEUKAEMIA (AML) AND RELATED PRECURSOR NEOPLASMS	Acute myeloid leukaemia, NOS	70	0	Residual Disease|Post-Chemotherapy	Peripheral Blood	n	y	y	n	y	y	2	Standard Chemotherapy|Targeted Therapy - Kinase Inhibitor(s)	4	Imatinib|Cytarabine|MEC (Cytarabine, Etoposide, Mitoxantrone)|Decitabine	4	Salvage|Induction|Experimental|Re-induction	Refractory	Standard Chemotherapy	61	Standard Chemotherapy
17-00077	4317	Female	Female	White	1	n	72	FALSE	FALSE	FALSE	CBFB-MYH11	FALSE	FALSE	n		n	n	n	n	n	n	n	n	ACUTE MYELOID LEUKAEMIA (AML) AND RELATED PRECURSOR NEOPLASMS	AML with inv(16)(p13.1q22) or t(16;16)(p13.1;q22); CBFB-MYH11	Favorable	Favorable	ACUTE MYELOID LEUKAEMIA (AML) AND RELATED PRECURSOR NEOPLASMS	AML with inv(16)(p13.1q22) or t(16;16)(p13.1;q22); CBFB-MYH11	74	33	Post-Chemotherapy|Residual Relapse	Bone Marrow Aspirate	n	y	y	n	y	y	1	Targeted Therapy - Kinase Inhibitor(s)	1	Dasatinib	1	Experimental				Targeted Therapy - Kinase Inhibitor(s)
17-00093	4379	Female	Female	Black	2	n	43	FALSE	FALSE	TRUE	None	FALSE	FALSE	n		y	n	n	n	n	n	y	y	ACUTE MYELOID LEUKAEMIA (AML) AND RELATED PRECURSOR NEOPLASMS	Acute myeloid leukaemia, NOS	Intermediate	Intermediate-I	ACUTE MYELOID LEUKAEMIA (AML) AND RELATED PRECURSOR NEOPLASMS	Acute myeloid leukaemia, NOS	43	0	Initial Acute Leukemia Diagnosis	Peripheral Blood	n	y	y	n	y	y	1	Standard Chemotherapy	1	7+3 (Cytarabine, Idarubicin)	1	Induction	Unknown	Standard Chemotherapy	6	Standard Chemotherapy
[truncated: 2 more rows]
[truncated: 109 more columns]
