# Supplementary material for: Association Analyses of TP53 Mutation With Prognosis, Tumor Mutational Burden, and Immunological Features in Acute Myeloid Leukemia
Source: Front Immunol. 2021 Oct 21;12:717527. doi: 10.3389/fimmu.2021.717527 (PMC8566372; doi:10.3389/fimmu.2021.717527)
Supplement: Supplementary file 14 [file Table_6.xlsx]

## Sheet: Sheet 1
# Small tab-delimited table with same row and column labels
data	CEBPA	DNMT3A	FLT3	IDH1	IDH2	KIT	KRAS	NPM1	NRAS	PTPN11	RUNX1	TET2	TP53	U2AF1	WT1
CEBPA	-	3	1	1	-	-	-	2	-	-	0	-	1	-	2
DNMT3A	-	-	-	10	-	1	4	-	-	-	-	-	-	-	-
FLT3	-	11	-	0	-	0	0	-	-	1	-	-	-	0	-
IDH1	-	-	-	-	1	-	-	-	-	-	1	2	0	-	-
IDH2	1	5	2	-	-	-	3	0	-	-	-	-	-	1	-
KIT	0	-	-	1	0	-	-	-	0	0	0	1	0	-	1
KRAS	0	-	-	0	-	0	-	-	0	0	-	1	0	-	0
NPM1	-	16	11	6	-	1	1	-	3	4	-	-	0	0	4
NRAS	3	5	0	2	0	-	-	-	-	1	1	-	-	-	-
PTPN11	1	3	-	2	0	-	-	-	-	-	0	0	-	-	1
RUNX1	-	1	1	-	7	-	1	0	-	-	-	2	-	-	2
TET2	1	6	4	-	0	-	-	2	2	-	-	-	-	-	0
TP53	-	2	0	-	0	-	-	-	2	1	0	1	-	-	0
U2AF1	0	3	-	1	-	1	1	-	1	0	2	1	0	-	0
WT1	-	2	4	1	1	-	-	-	1	-	-	-	-	-	-
